# Supplementary material for: GinDB-AI: An integrated ginsenoside database and AI-driven platform for multidimensional information and biological activity prediction
Source: J Ginseng Res. 2026 Feb 4;50(3):100986. doi: 10.1016/j.jgr.2026.100986 (PMC13149897; doi:10.1016/j.jgr.2026.100986)
Supplement: Multimedia component 2 [file mmc2.xlsx]

## Sheet: Regression_CCS_wo_adduct
Table S5: Training and testing performance of our proposed model in predicting collisional cross-section value using 13 types of molecular features.
Feature	Training			Testing
	MAE	MSE	R2	MAE	MSE	R2
Mol2Vec	0.0177	0.0005	0.9337	0.0138	0.0003	0.9343
MolT5_base	0.0176	0.0005	0.9285	0.0154	0.0005	0.883
Estate	0.0198	0.0006	0.9244	0.0348	0.0015	0.6311
SciBERT	0.0194	0.0006	0.9228	0.0165	0.0004	0.9032
MolT5_small	0.0208	0.0008	0.9122	0.0173	0.0004	0.8902
ChemBERTa	0.0217	0.0008	0.9044	0.0209	0.0006	0.8397
PubChem	0.0237	0.0009	0.89	0.0177	0.0005	0.8731
MolT5_large	0.0241	0.001	0.8639	0.0193	0.0005	0.8727
SELFormer	0.0279	0.0012	0.8609	0.0254	0.001	0.7627
RDKit	0.0288	0.0014	0.8364	0.0249	0.001	0.7476
ECFP4	0.0282	0.0013	0.8338	0.0245	0.001	0.7594
ECFP6	0.0281	0.0013	0.833	0.0154	0.0004	0.8973
FCFP6	0.0303	0.0014	0.8296	0.0306	0.0013	0.6705
FCFP4	0.0294	0.0015	0.8129	0.032	0.0017	0.5825
Avalon	0.0375	0.0023	0.7169	0.0276	0.0013	0.6825
Standard	0.05	0.0038	0.5424	0.0328	0.0018	0.5496
Fp2	0.0497	0.0038	0.5369	0.0307	0.0016	0.6095
Hybridization	0.0493	0.0038	0.5369	0.0456	0.0023	0.4208
Extended	0.0517	0.0041	0.5321	0.0343	0.0023	0.4137

## Sheet: Regression_CCS_w_adduct
Table S6: Training and testing performance of our proposed model in predicting collisional cross-section value using 13 types of molecular features incorporating adduction information.
Feature	Training			Testing
	MAE	MSE	R2	MAE	MSE	R2
Mol2Vec	0.0174	0.0005	0.9385	0.0147	0.0003	0.9143
Estate	0.018	0.0005	0.93	0.028	0.0012	0.7039
SciBERT	0.0196	0.0006	0.921	0.0185	0.0007	0.8231
MolT5_small	0.0193	0.0007	0.9163	0.0246	0.0009	0.7808
ChemBERTa	0.0209	0.0007	0.911	0.0211	0.0007	0.8163
MolT5_base	0.0217	0.0008	0.9069	0.0175	0.0006	0.8545
PubChem	0.025	0.0012	0.8744	0.0155	0.0003	0.9225
MolT5_large	0.0258	0.0012	0.8609	0.0212	0.0007	0.8263
SELFormer	0.0273	0.0012	0.8599	0.0209	0.0007	0.835
RDKit	0.0304	0.0015	0.8203	0.0254	0.0011	0.7282
ECFP6	0.0274	0.0013	0.8151	0.0239	0.0009	0.7768
FCFP6	0.0306	0.0015	0.8109	0.0289	0.001	0.7482
FCFP4	0.0293	0.0014	0.8066	0.0293	0.0012	0.7058
ECFP4	0.0309	0.0015	0.8059	0.0292	0.0012	0.7041
Avalon	0.0385	0.0025	0.6938	0.035	0.0018	0.5406
Extended	0.0495	0.0037	0.5423	0.0389	0.0019	0.53
Fp2	0.0507	0.0038	0.5377	0.0454	0.0033	0.1882
Standard	0.0504	0.0039	0.5307	0.0516	0.0031	0.2326
Hybridization	0.051	0.0042	0.5248	0.0331	0.0018	0.5595

## Sheet: Regression_tR_wo_adduct
Table S7: Training and testing performance of our proposed model in predicting retention time value using 13 types of molecular features.
Feature	Training			Testing
	MAE	MSE	R2	MAE	MSE	R2
Estate	0.1797	0.103	0.7462	0.1605	0.0348	0.8774
MolT5_base	0.193	0.1009	0.7429	0.2145	0.0891	0.6866
SciBERT	0.2063	0.1136	0.6939	0.3765	0.2293	0.1932
MolT5_small	0.2099	0.131	0.6698	0.2729	0.0991	0.6511
Mol2Vec	0.1957	0.1164	0.6568	0.1498	0.0289	0.8983
MolT5_large	0.2229	0.1528	0.6455	0.2982	0.1357	0.5225
FCFP6	0.2292	0.1366	0.6228	0.2767	0.1364	0.5198
FCFP4	0.2292	0.1405	0.6169	0.2529	0.1136	0.6002
ECFP4	0.2228	0.1486	0.5981	0.2274	0.0959	0.6627
ECFP6	0.2533	0.1546	0.5788	0.2334	0.0852	0.7001
ChemBERTa	0.2449	0.1227	0.5778	0.3515	0.2147	0.2442
Avalon	0.251	0.1591	0.5659	0.3247	0.1385	0.5125
RDKit	0.274	0.1807	0.4527	0.3212	0.1549	0.4549
Standard	0.3133	0.2127	0.3258	0.321	0.1605	0.4351
Hybridization	0.3139	0.2127	0.3202	0.314	0.1546	0.4558
Fp2	0.3103	0.2165	0.3085	0.3214	0.159	0.4403
Extended	0.3297	0.2174	0.2871	0.3203	0.1612	0.4327
PubChem	0.3551	0.239	0.2448	0.3678	0.1921	0.3239
SELFormer	0.335	0.2341	0.1869	0.3842	0.2623	0.077

## Sheet: Regression_tR_w_adduct
Table S8: Training and testing performance of our proposed model in predicting retention time value using 13 types of molecular features incorporating adduction information.
Feature	Training			Testing
	MAE	MSE	R2	MAE	MSE	R2
MolT5_base	0.1901	0.1022	0.733	0.1687	0.0589	0.7929
Estate	0.1786	0.1062	0.7205	0.1229	0.0526	0.8149
SciBERT	0.207	0.1054	0.6638	0.2775	0.101	0.6445
Mol2Vec	0.2131	0.1285	0.6481	0.2685	0.1289	0.5463
MolT5_small	0.2249	0.1434	0.6444	0.242	0.0913	0.6786
MolT5_large	0.2206	0.1429	0.6326	0.2197	0.0787	0.7229
FCFP6	0.2302	0.1339	0.6114	0.2178	0.1133	0.6013
FCFP4	0.2547	0.1435	0.6113	0.2836	0.1309	0.5393
Avalon	0.228	0.1523	0.59	0.3248	0.1345	0.5265
ECFP4	0.2508	0.1545	0.5711	0.2298	0.0923	0.6753
ECFP6	0.2461	0.1498	0.5693	0.276	0.1314	0.5376
ChemBERTa	0.2438	0.1403	0.547	0.3413	0.1918	0.325
RDKit	0.2933	0.1973	0.4092	0.288	0.1233	0.5662
Standard	0.3199	0.2149	0.3116	0.323	0.1702	0.4011
Hybridization	0.3166	0.2179	0.2904	0.3062	0.1618	0.4305
Extended	0.3297	0.2231	0.2871	0.3152	0.1613	0.4324
Fp2	0.3279	0.2191	0.286	0.3434	0.1893	0.3337
PubChem	0.3556	0.2311	0.2478	0.4134	0.2439	0.1416
SELFormer	0.3493	0.2457	0.1246	0.3515	0.242	0.1483

## Sheet: Classification
Table S9. Training and testing performance of our proposed model in predicting the pharmacological potential of ginsenoside using 13 types of molecular features.
	Training						Testing
Features	AUC	MCC	ACC	Sn	Sp	F1	AUC	MCC	ACC	Sn	Sp	F1
EState	0.6635	0.3876	0.6844	0.6224	0.7429	0.6467	0.6013	0.1549	0.5769	0.5192	0.6346	0.551
Avalon	0.6648	0.3942	0.6916	0.6379	0.7429	0.6599	0.6041	0.1162	0.5577	0.5	0.6154	0.5306
Extended	0.6798	0.4149	0.6944	0.636	0.7524	0.6468	0.5882	0.1543	0.5769	0.5385	0.6154	0.56
FP2	0.6689	0.395	0.6871	0.649	0.7238	0.6627	0.5976	0.1538	0.5769	0.5769	0.5769	0.5769
Hybridization	0.6907	0.4166	0.7015	0.6581	0.7429	0.6769	0.5934	0.1549	0.5769	0.5192	0.6346	0.551
Morgan ECFP4	0.688	0.3953	0.689	0.7317	0.6476	0.695	0.6919	0.2116	0.6058	0.6154	0.5962	0.6095
Morgan ECFP6	0.6832	0.3773	0.6745	0.71	0.6381	0.6702	0.6775	0.27	0.6346	0.6731	0.5962	0.6481
Morgan FCFP4	0.658	0.3689	0.6697	0.6707	0.6667	0.6513	0.6862	0.25	0.625	0.6154	0.6346	0.6214
Morgan FCFP6	0.6474	0.3527	0.6721	0.574	0.7667	0.6228	0.6991	0.2352	0.6154	0.5192	0.7115	0.5745
PubChem	0.681	0.4031	0.6965	0.6721	0.719	0.6828	0.5675	0.0385	0.5192	0.5385	0.5	0.5283
Standard	0.6714	0.4188	0.7017	0.7219	0.681	0.7027	0.6041	0.1734	0.5865	0.5577	0.6154	0.5743
RDKit	0.7135	0.4348	0.7112	0.6633	0.7571	0.6924	0.6148	0.0193	0.5096	0.4808	0.5385	0.495
MolT5-small	0.7027	0.4435	0.7183	0.6724	0.7619	0.6985	0.6657	0.2309	0.6154	0.5962	0.6346	0.6078
MolT5-base	0.6789	0.4208	0.6989	0.6243	0.7714	0.6508	0.6494	0.1348	0.5673	0.5385	0.5962	0.5545
MolT5-large	0.7127	0.4602	0.7276	0.731	0.7238	0.7255	0.6472	0.1923	0.5962	0.5962	0.5962	0.5962
SciBERT	0.662	0.39	0.6913	0.7005	0.681	0.6872	0.7104	0.3671	0.6827	0.6346	0.7308	0.6667
ChemBERTa	0.6314	0.3664	0.67	0.5807	0.7571	0.5999	0.6923	0.2504	0.625	0.5962	0.6538	0.6139
SELFormer	0.6275	0.3794	0.67	0.6605	0.681	0.6439	0.6109	0.0984	0.5481	0.4423	0.6538	0.4946
Mol2Vec	0.7305	0.5276	0.7569	0.696	0.8143	0.7359	0.7245	0.3464	0.6731	0.6923	0.6538	0.6792
