# Supplementary material for: GinDB-AI: An integrated ginsenoside database and AI-driven platform for multidimensional information and biological activity prediction
Source: J Ginseng Res. 2026 Feb 4;50(3):100986. doi: 10.1016/j.jgr.2026.100986 (PMC13149897; doi:10.1016/j.jgr.2026.100986)
Supplement: Multimedia component 3 [file mmc3.xlsx]

## Sheet: Sheet1
S.No	Trivial Name	Molecular Formula	Molecular Weight	Type	IUPAC Name	Source	Isomeric SMILES	Canonical SMILES	Year	Observed m/z	Observed Retention Time	Observed CCS	Adducts	Biological Functions	Toxicity Organism	Toxicity Type	Toxicity Route	Toxicity Dose	References	References Link
1	Chikusetsusaponin FK7	C₄₈H₈₂O₁₈	947.166	PPD	(2S,3R,4S,5S,6R)-2-[(2R,3R,4S,5S,6R)-4,5-dihydroxy-6-(hydroxymethyl)-2-[[(3S,5R,8R,9R,10R,12R,13R,14R,17S)-12-hydroxy-4,4,8,10,14-pentamethyl-17-[(2S)-6-methyl-2-[(2S,3R,4S,5S,6R)-3,4,5-trihydroxy-6-(hydroxymethyl)oxan-2-yl]oxyhept-5-en-2-yl]-2,3,5,6,7,9,11,12,13,15,16,17-dodecahydro-1H-cyclopenta[a]phenanthren-3-yl]oxy]oxan-3-yl]oxy-6-(hydroxymethyl)oxane-3,4,5-triol	PJ (fruits)	CC1(C)[C@@H](O[C@H]2[C@H](O[C@H]3[C@H](O)[C@@H](O)[C@H](O)[C@@H](CO)O3)[C@@H](O)[C@H](O)[C@@H](CO)O2)CC[C@@]4(C)C1CC[C@]5(C)C4C[C@@H](O)C6[C@@]5(C)CCC6[C@@](C)(O[C@@H]7[C@@H](O)[C@H](O)[C@@H](O)[C@H](CO)O7)CC/C=C(C)/C	CC(C)=CCCC(C)(OC1OC(CO)C(O)C(O)C1O)C1CCC2(C)C1C(O)CC1C3(C)CCC(OC4OC(CO)C(O)C(O)C4OC4OC(CO)C(O)C(O)C4O)C(C)(C)C3CCC12C	2012						mouse	LD50	intraperitoneal	324 mg/kg	Yoshizaki et al. (2012)	https://www.jstage.jst.go.jp/article/cpb/60/6/60_c110536/_article
2	Chikusetsusaponin VI	C₅₉H₁₀₀O₂₇	1241.42	PPD	2-[[6-[2-[3-[4,5-dihydroxy-3-[3,4,5-trihydroxy-6-(hydroxymethyl)oxan-2-yl]oxy-6-[(3,4,5-trihydroxyoxan-2-yl)oxymethyl]oxan-2-yl]oxy-12-hydroxy-4,4,8,10,14-pentamethyl-2,3,5,6,7,9,11,12,13,15,16,17-dodecahydro-1H-cyclopenta[a]phenanthren-17-yl]-6-methylhept-5-en-2-yl]oxy-3,4,5-trihydroxyoxan-2-yl]methoxy]-6-(hydroxymethyl)oxane-3,4,5-triol	PpGa (rhizomes)	CC1(C)[C@@H](O[C@H]2[C@H](O[C@H]3[C@H](O)[C@@H](O)[C@H](O)[C@@H](CO)O3)[C@@H](O)[C@H](O)[C@@H](CO[C@H]4[C@H](O)[C@@H](O)[C@H](O)CO4)O2)CC[C@@]5(C)C1CC[C@]6(C)C5C[C@@H](O)C7[C@@]6(C)CCC7[C@@](C)(O[C@H]8[C@H](O)[C@@H](O)[C@H](O)[C@@H](CO[C@@H]9[C@@H](O)[C@H](O)[C@@H](O)[C@H](CO)O9)O8)CC/C=C(C)/C	CC(C)=CCCC(C)(OC1OC(COC2OC(CO)C(O)C(O)C2O)C(O)C(O)C1O)C1CCC2(C)C1C(O)CC1C3(C)CCC(OC4OC(COC5OCC(O)C(O)C5O)C(O)C(O)C4OC4OC(CO)C(O)C(O)C4O)C(C)(C)C3CCC12C	1991					Anti-inflammatory effects, Anti-cancer					Kohda et al. (1991)	https://www.jstage.jst.go.jp/article/cpb1958/39/6/39_6_1588/_article/-char/ja/
3	Chikusetsusaponin FK4	C₅₈H₉₈O₂₆	1211.4	PPD		PJ (fruits)	CC1(C)[C@@H](O[C@H]2[C@H](O[C@H]3[C@H](O)[C@@H](O)[C@H](O)[C@@H](CO)O3)[C@@H](O)[C@H](O)[C@@H](CO[C@H]4[C@H](O)[C@@H](O)[C@H](O)CO4)O2)CC[C@@]5(C)C1CC[C@]6(C)C5C[C@@H](O)C7[C@@]6(C)CCC7[C@@](C)(O[C@H]8[C@H](O)[C@@H](O)[C@H](O)[C@@H](CO[C@H]9[C@H](O)[C@@H](O)[C@H](CO)O9)O8)CC/C=C(C)/C	CC(C)=CCCC(C)(OC1OC(COC2OC(CO)C(O)C2O)C(O)C(O)C1O)C1CCC2(C)C1C(O)CC1C3(C)CCC(OC4OC(COC5OCC(O)C(O)C5O)C(O)C(O)C4OC4OC(CO)C(O)C(O)C4O)C(C)(C)C3CCC12C	2012										Yoshizaki et al. (2012)	https://www.jstage.jst.go.jp/article/cpb/60/6/60_c110536/_article
4	Chikusetsusaponin FK5	C₅₈H₉₈O₂₆	1211.4	PPD		PJ (fruits)	CC1(C)[C@@H](O[C@H]2[C@H](O[C@H]3[C@H](O)[C@@H](O)[C@H](O)[C@@H](CO)O3)[C@@H](O)[C@H](O)[C@@H](CO[C@H]4[C@H](O)[C@@H](O)[C@H](O)CO4)O2)CC[C@@]5(C)C1CC[C@]6(C)C5C[C@@H](O)C7[C@@]6(C)CCC7[C@@](C)(O[C@H]8[C@H](O)[C@@H](O)[C@H](O)[C@@H](CO[C@H]9[C@H](O)[C@@H](O)[C@H](O)CO9)O8)CC/C=C(C)/C	CC(C)=CCCC(C)(OC1OC(COC2OCC(O)C(O)C2O)C(O)C(O)C1O)C1CCC2(C)C1C(O)CC1C3(C)CCC(OC4OC(COC5OCC(O)C(O)C5O)C(O)C(O)C4OC4OC(CO)C(O)C(O)C4O)C(C)(C)C3CCC12C	2012										Yoshizaki et al. (2012)	https://www.jstage.jst.go.jp/article/cpb/60/6/60_c110536/_article
5	Chikusetsusaponin FK6	C₅₃H₉₀O₂₂	1079.28	PPD		PJ (fruits)	CC1(C)[C@@H](O[C@H]2[C@H](O[C@H]3[C@H](O)[C@@H](O)[C@H](O)[C@@H](CO)O3)[C@@H](O)[C@H](O)[C@@H](CO[C@H]4[C@H](O)[C@@H](O)[C@H](O)CO4)O2)CC[C@@]5(C)C1CC[C@]6(C)C5C[C@@H](O)C7[C@@]6(C)CCC7[C@@](C)(O[C@H]8[C@H](O)[C@@H](O)[C@H](O)[C@@H](CO)O8)CC/C=C(C)/C	CC(C)=CCCC(C)(OC1OC(CO)C(O)C(O)C1O)C1CCC2(C)C1C(O)CC1C3(C)CCC(OC4OC(COC5OCC(O)C(O)C5O)C(O)C(O)C4OC4OC(CO)C(O)C(O)C4O)C(C)(C)C3CCC12C	2012										Yoshizaki et al. (2012)	https://www.jstage.jst.go.jp/article/cpb/60/6/60_c110536/_article
6	Quinquenoside III	C₅₀H₈₄O₁₉	989.203	PPD	[3,4-dihydroxy-6-[[12-hydroxy-4,4,8,10,14-pentamethyl-17-[6-methyl-2-[3,4,5-trihydroxy-6-(hydroxymethyl)oxan-2-yl]oxyhept-5-en-2-yl]-2,3,5,6,7,9,11,12,13,15,16,17-dodecahydro-1H-cyclopenta[a]phenanthren-3-yl]oxy]-5-[3,4,5-trihydroxy-6-(hydroxymethyl)oxan-2-yl]oxyoxan-2-yl]methyl acetate	PQ (roots)	CC1(C)[C@@H](O[C@H]2[C@H](O[C@H]3[C@H](O)[C@@H](O)[C@H](O)[C@@H](CO)O3)[C@@H](O)[C@H](O)[C@@H](COC(C)=O)O2)CC[C@@]4(C)C1CC[C@]5(C)C4C[C@@H](O)C6[C@@]5(C)CCC6[C@@](C)(O[C@H]7[C@H](O)[C@@H](O)[C@H](O)[C@@H](CO)O7)CC/C=C(C)/C	CC(=O)OCC1OC(OC2CCC3(C)C(CCC4(C)C3CC(O)C3C(C(C)(CCC=C(C)C)OC5OC(CO)C(O)C(O)C5O)CCC34C)C2(C)C)C(OC2OC(CO)C(O)C(O)C2O)C(O)C1O	1998										Yoshikawa et al. (1998)	https://www.jstage.jst.go.jp/article/cpb1958/46/4/46_4_647/_article
7	Yesanchinoside J	C₆₁H₁₀₂O₂₈	1283.46	PPD	[(2R,3S,4S,5R,6R)-3,4-dihydroxy-6-[[(3S,5R,8R,9R,10R,12R,13R,14R,17S)-12-hydroxy-4,4,8,10,14-pentamethyl-17-[(2S)-6-methyl-2-[(2S,3R,4S,5S,6R)-3,4,5-trihydroxy-6-[[(2R,3R,4S,5S,6R)-3,4,5-trihydroxy-6-[[(2R,3R,4R,5R)-3,4,5-trihydroxyoxan-2-yl]oxymethyl]oxan-2-yl]oxymethyl]oxan-2-yl]oxyhept-5-en-2-yl]-2,3,5,6,7,9,11,12,13,15,16,17-dodecahydro-1H-cyclopenta[a]phenanthren-3-yl]oxy]-5-[(2S,3R,4S,5S,6R…	PJ (roots)	CC1(C)[C@@H](O[C@H]2[C@H](O[C@H]3[C@H](O)[C@@H](O)[C@H](O)[C@@H](CO)O3)[C@@H](O)[C@H](O)[C@@H](COC(C)=O)O2)CC[C@@]4(C)C1CC[C@]5(C)C4C[C@@H](O)C6[C@@]5(C)CCC6[C@@](C)(O[C@H]7[C@H](O)[C@@H](O)[C@H](O)[C@@H](CO[C@@H]8[C@@H](O)[C@H](O)[C@@H](O)[C@H](CO[C@@H]9[C@@H](O)[C@H](O)[C@@H](O)CO9)O8)O7)CC/C=C(C)/C	CC(=O)OCC1OC(OC2CCC3(C)C(CCC4(C)C3CC(O)C3C(C(C)(CCC=C(C)C)OC5OC(COC6OC(COC7OCC(O)C(O)C7O)C(O)C(O)C6O)C(O)C(O)C5O)CCC34C)C2(C)C)C(OC2OC(CO)C(O)C(O)C2O)C(O)C1O	2002										Zou et al. (2002a)	https://pubs.acs.org/doi/10.1021/np0201117
8	Ginsenoside Rb1	C₅₄H₉₂O₂₃	1109.31	PPD	(2R,3R,4S,5S,6R)-2-[[(2R,3S,4S,5R,6S)-6-[(2S)-2-[(3S,5R,8R,9R,10R,12R,13R,14R,17S)-3-[(2R,3R,4S,5S,6R)-4,5-dihydroxy-6-(hydroxymethyl)-3-[(2S,3R,4S,5S,6R)-3,4,5-trihydroxy-6-(hydroxymethyl)oxan-2-yl]oxyoxan-2-yl]oxy-12-hydroxy-4,4,8,10,14-pentamethyl-2,3,5,6,7,9,11,12,13,15,16,17-dodecahydro-1H-cyclopenta[a]phenanthren-17-yl]-6-methylhept-5-en-2-yl]oxy-3,4,5-trihydroxyoxan-2-yl]methoxy]-6-(hydrox…	PG (roots)	CC1(C)[C@@H](O[C@H]2[C@H](O[C@H]3[C@H](O)[C@@H](O)[C@H](O)[C@@H](CO)O3)[C@@H](O)[C@H](O)[C@@H](CO)O2)CC[C@@]4(C)C1CC[C@]5(C)C4C[C@@H](O)C6[C@@]5(C)CCC6[C@@](C)(O[C@H]7[C@H](O)[C@@H](O)[C@H](O)[C@@H](CO[C@@H]8[C@@H](O)[C@H](O)[C@@H](O)[C@H](CO)O8)O7)CC/C=C(C)/C	CC(C)=CCCC(C)(OC1OC(COC2OC(CO)C(O)C(O)C2O)C(O)C(O)C1O)C1CCC2(C)C1C(O)CC1C3(C)CCC(OC4OC(CO)C(O)C(O)C4OC4OC(CO)C(O)C(O)C4O)C(C)(C)C3CCC12C	1974	1153.6	22.6	351.07	[M−H+HCOOH]−	Anti-diabetic, Anti-inflammatory, Anti-angiogenetic, Antiviral, Cardioprotective	mouse	LD50	intraperitoneal, intravenous	1110 mg/kg, 243 mg/kg	Sanada et al. (1974a)	https://www.jstage.jst.go.jp/article/cpb1958/22/2/22_2_421/_article
9	Ginsenoside Rb2	C₅₃H₉₀O₂₂	1079.28	PPD	(2S,3R,4S,5S,6R)-2-[(2R,3R,4S,5S,6R)-4,5-dihydroxy-6-(hydroxymethyl)-2-[[(3S,5R,8R,9R,10R,12R,13R,14R,17S)-12-hydroxy-4,4,8,10,14-pentamethyl-17-[(2S)-6-methyl-2-[(2S,3R,4S,5S,6R)-3,4,5-trihydroxy-6-[[(2S,3R,4S,5S)-3,4,5-trihydroxyoxan-2-yl]oxymethyl]oxan-2-yl]oxyhept-5-en-2-yl]-2,3,5,6,7,9,11,12,13,15,16,17-dodecahydro-1H-cyclopenta[a]phenanthren-3-yl]oxy]oxan-3-yl]oxy-6-(hydroxymethyl)oxane-3,4…	PG (roots)	CC1(C)[C@@H](O[C@H]2[C@H](O[C@H]3[C@H](O)[C@@H](O)[C@H](O)[C@@H](CO)O3)[C@@H](O)[C@H](O)[C@@H](CO)O2)CC[C@@]4(C)C1CC[C@]5(C)C4C[C@@H](O)C6[C@@]5(C)CCC6[C@@](C)(O[C@H]7[C@H](O)[C@@H](O)[C@H](O)[C@@H](CO[C@@H]8[C@@H](O)[C@H](O)[C@H](O)CO8)O7)CC/C=C(C)/C	CC(C)=CCCC(C)(OC1OC(COC2OCC(O)C(O)C2O)C(O)C(O)C1O)C1CCC2(C)C1C(O)CC1C3(C)CCC(OC4OC(CO)C(O)C(O)C4OC4OC(CO)C(O)C(O)C4O)C(C)(C)C3CCC12C	1974	1123.59	28.03	355.36	[M−H+HCOOH]−	Xanthine oxidase inhibitors(Treatment of Gout), Anti-diabetic	mouse	LD50	intraperitoneal	305 mg/kg	Sanada et al. (1974a)	https://www.jstage.jst.go.jp/article/cpb1958/22/2/22_2_421/_article
10	Ginsenoside Rc	C₅₃H₉₀O₂₂	1079.28	PPD	(2S,3R,4S,5S,6R)-2-[(2R,3R,4S,5S,6R)-2-[[(3S,5R,8R,9R,10R,12R,13R,14R,17S)-17-[(2S)-2-[(2S,3R,4S,5S,6R)-6-[[(2R,3R,4R,5S)-3,4-dihydroxy-5-(hydroxymethyl)oxolan-2-yl]oxymethyl]-3,4,5-trihydroxyoxan-2-yl]oxy-6-methylhept-5-en-2-yl]-12-hydroxy-4,4,8,10,14-pentamethyl-2,3,5,6,7,9,11,12,13,15,16,17-dodecahydro-1H-cyclopenta[a]phenanthren-3-yl]oxy]-4,5-dihydroxy-6-(hydroxymethyl)oxan-3-yl]oxy-6-(hydrox…	PG (roots)	CC1(C)[C@@H](O[C@H]2[C@H](O[C@H]3[C@H](O)[C@@H](O)[C@H](O)[C@@H](CO)O3)[C@@H](O)[C@H](O)[C@@H](CO)O2)CC[C@@]4(C)C1CC[C@]5(C)C4C[C@@H](O)C6[C@@]5(C)CCC6[C@@](C)(O[C@H]7[C@H](O)[C@@H](O)[C@H](O)[C@@H](CO[C@H]8[C@H](O)[C@@H](O)[C@H](CO)O8)O7)CC/C=C(C)/C	CC(C)=CCCC(C)(OC1OC(COC2OC(CO)C(O)C2O)C(O)C(O)C1O)C1CCC2(C)C1C(O)CC1C3(C)CCC(OC4OC(CO)C(O)C(O)C4OC4OC(CO)C(O)C(O)C4O)C(C)(C)C3CCC12C	1974	1123.59	24.91	344.71	[M−H+HCOOH]−	Nueroprotective effects, Anti-tumor(GJIC modulators), Anti-COPD, Anti-diabetic, Anti-oxidant, Cardio and Neuroprotective	mouse	LD50	intraperitoneal	410 mg/kg	Sanada et al. (1974a)	https://www.jstage.jst.go.jp/article/cpb1958/22/2/22_2_421/_article
11	Ginsenoside Rd	C₄₈H₈₂O₁₈	947.166	PPD	(2S,3R,4S,5S,6R)-2-[(2R,3R,4S,5S,6R)-4,5-dihydroxy-6-(hydroxymethyl)-2-[[(3S,5R,8R,9R,10R,12R,13R,14R,17S)-12-hydroxy-4,4,8,10,14-pentamethyl-17-[(2S)-6-methyl-2-[(2S,3R,4S,5S,6R)-3,4,5-trihydroxy-6-(hydroxymethyl)oxan-2-yl]oxyhept-5-en-2-yl]-2,3,5,6,7,9,11,12,13,15,16,17-dodecahydro-1H-cyclopenta[a]phenanthren-3-yl]oxy]oxan-3-yl]oxy-6-(hydroxymethyl)oxane-3,4,5-triol	PG (roots)	CC1(C)[C@@H](O[C@H]2[C@H](O[C@H]3[C@H](O)[C@@H](O)[C@H](O)[C@@H](CO)O3)[C@@H](O)[C@H](O)[C@@H](CO)O2)CC[C@@]4(C)C1CC[C@]5(C)C4C[C@@H](O)C6[C@@]5(C)CCC6[C@@](C)(O[C@H]7[C@H](O)[C@@H](O)[C@H](O)[C@@H](CO)O7)CC/C=C(C)/C	CC(C)=CCCC(C)(OC1OC(CO)C(O)C(O)C1O)C1CCC2(C)C1C(O)CC1C3(C)CCC(OC4OC(CO)C(O)C(O)C4OC4OC(CO)C(O)C(O)C4O)C(C)(C)C3CCC12C	1974	991.547	36.47	329.46	[M−H+HCOOH]−	Protective effects against ischemic stroke, Neuroprotective effects, Hemostatic, Immunomodulatory	mouse	LD50	intraperitoneal	324 mg/kg	Sanada et al. (1974a)	https://www.jstage.jst.go.jp/article/cpb1958/22/2/22_2_421/_article
12	m-ginsenoside Rb1	C₅₇H₉₄O₂₆	1195.35	PPD		PG (roots)	CC1(C)[C@@H](O[C@H]2[C@H](O[C@H]3[C@H](O)[C@@H](O)[C@H](O)[C@@H](COC(CC(O)=O)=O)O3)[C@@H](O)[C@H](O)[C@@H](CO)O2)CC[C@@]4(C)C1CC[C@]5(C)C4C[C@@H](O)C6[C@@]5(C)CCC6[C@@](C)(O[C@H]7[C@H](O)[C@@H](O)[C@H](O)[C@@H](CO[C@@H]8[C@@H](O)[C@H](O)[C@@H](O)[C@H](CO)O8)O7)CC/C=C(C)/C	CC(C)=CCCC(C)(OC1OC(COC2OC(CO)C(O)C(O)C2O)C(O)C(O)C1O)C1CCC2(C)C1C(O)CC1C3(C)CCC(OC4OC(CO)C(O)C(O)C4OC4OC(COC(=O)CC(=O)O)C(O)C(O)C4O)C(C)(C)C3CCC12C	1983	1193.6	25.33	347.4	[M−H]−						Kitagawa et al. (1983)	https://www.jstage.jst.go.jp/article/cpb1958/31/9/31_9_3353/_article
13	m-ginsenoside Rb2	C₅₆H₉₂O₂₅	1165.33	PPD		PG (roots)	CC1(C)[C@@H](O[C@H]2[C@H](O[C@H]3[C@H](O)[C@@H](O)[C@H](O)[C@@H](COC(CC(O)=O)=O)O3)[C@@H](O)[C@H](O)[C@@H](CO)O2)CC[C@@]4(C)C1CC[C@]5(C)C4C[C@@H](O)C6[C@@]5(C)CCC6[C@@](C)(O[C@H]7[C@H](O)[C@@H](O)[C@H](O)[C@@H](CO[C@@H]8[C@@H](O)[C@H](O)[C@H](O)CO8)O7)CC/C=C(C)/C	CC(C)=CCCC(C)(OC1OC(COC2OCC(O)C(O)C2O)C(O)C(O)C1O)C1CCC2(C)C1C(O)CC1C3(C)CCC(OC4OC(CO)C(O)C(O)C4OC4OC(COC(=O)CC(=O)O)C(O)C(O)C4O)C(C)(C)C3CCC12C	1983	1163.58	32.73	353.97	[M−H]−						Kitagawa et al. (1983)	https://www.jstage.jst.go.jp/article/cpb1958/31/9/31_9_3353/_article
14	m-ginsenoside Rc	C₅₆H₉₂O₂₅	1165.33	PPD		PG (roots)	CC1(C)[C@@H](O[C@H]2[C@H](O[C@H]3[C@H](O)[C@@H](O)[C@H](O)[C@@H](COC(CC(O)=O)=O)O3)[C@@H](O)[C@H](O)[C@@H](CO)O2)CC[C@@]4(C)C1CC[C@]5(C)C4C[C@@H](O)C6[C@@]5(C)CCC6[C@@](C)(O[C@H]7[C@H](O)[C@@H](O)[C@H](O)[C@@H](CO[C@H]8[C@H](O)[C@@H](O)[C@H](CO)O8)O7)CC/C=C(C)/C	CC(C)=CCCC(C)(OC1OC(COC2OC(CO)C(O)C2O)C(O)C(O)C1O)C1CCC2(C)C1C(O)CC1C3(C)CCC(OC4OC(CO)C(O)C(O)C4OC4OC(COC(=O)CC(=O)O)C(O)C(O)C4O)C(C)(C)C3CCC12C	1983	1163.58	28.64	344.01	[M−H]−						Kitagawa et al. (1983)	https://www.jstage.jst.go.jp/article/cpb1958/31/9/31_9_3353/_article
15	m-ginsenoside Rd	C₅₁H₈₄O₂₁	1033.21	PPD		PG (roots)	CC1(C)[C@@H](O[C@H]2[C@H](O[C@H]3[C@H](O)[C@@H](O)[C@H](O)[C@@H](COC(CC(O)=O)=O)O3)[C@@H](O)[C@H](O)[C@@H](CO)O2)CC[C@@]4(C)C1CC[C@]5(C)C4C[C@@H](O)C6[C@@]5(C)CCC6[C@@](C)(O[C@H]7[C@H](O)[C@@H](O)[C@H](O)[C@@H](CO)O7)CC/C=C(C)/C	CC(C)=CCCC(C)(OC1OC(CO)C(O)C(O)C1O)C1CCC2(C)C1C(O)CC1C3(C)CCC(OC4OC(CO)C(O)C(O)C4OC4OC(COC(=O)CC(=O)O)C(O)C(O)C4O)C(C)(C)C3CCC12C	1983										Kitagawa et al. (1983)	https://www.jstage.jst.go.jp/article/cpb1958/31/9/31_9_3353/_article
16	m-ginsenoside Ra3	C₆₂H₁₀₂O₃₀	1327.47	PPD		PG (roots)	CC1(C)[C@@H](O[C@H]2[C@H](O[C@H]3[C@H](O)[C@@H](O)[C@H](O)[C@@H](COC(CC(O)=O)=O)O3)[C@@H](O)[C@H](O)[C@@H](CO)O2)CC[C@@]4(C)C1CC[C@]5(C)C4C[C@@H](O)C6[C@@]5(C)CCC6[C@@](C)(O[C@H]7[C@H](O)[C@@H](O)[C@H](O)[C@@H](CO[C@@H]8[C@@H](O)[C@H](O[C@@H]9[C@@H](O)[C@H](O)[C@@H](O)CO9)[C@@H](O)[C@H](CO)O8)O7)CC/C=C(C)/C	CC(C)=CCCC(C)(OC1OC(COC2OC(CO)C(O)C(OC3OCC(O)C(O)C3O)C2O)C(O)C(O)C1O)C1CCC2(C)C1C(O)CC1C3(C)CCC(OC4OC(CO)C(O)C(O)C4OC4OC(COC(=O)CC(=O)O)C(O)C(O)C4O)C(C)(C)C3CCC12C	2010										Ruan et al. (2010)	https://www.mdpi.com/1420-3049/15/4/2319
17	m-notoginsenoside R4	C₆₂H₁₀₂O₃₀	1327.47	PPD		PG (roots)	CC1(C)[C@@H](O[C@H]2[C@H](O[C@H]3[C@H](O)[C@@H](O)[C@H](O)[C@@H](COC(CC(O)=O)=O)O3)[C@@H](O)[C@H](O)[C@@H](CO)O2)CC[C@@]4(C)C1CC[C@]5(C)C4C[C@@H](O)C6[C@@]5(C)CCC6[C@@](C)(O[C@H]7[C@H](O)[C@@H](O)[C@H](O)[C@@H](CO[C@@H]8[C@@H](O)[C@H](O)[C@@H](O)[C@H](CO[C@@H]9[C@@H](O)[C@H](O)[C@@H](O)CO9)O8)O7)CC/C=C(C)/C	CC(C)=CCCC(C)(OC1OC(COC2OC(COC3OCC(O)C(O)C3O)C(O)C(O)C2O)C(O)C(O)C1O)C1CCC2(C)C1C(O)CC1C3(C)CCC(OC4OC(CO)C(O)C(O)C4OC4OC(COC(=O)CC(=O)O)C(O)C(O)C4O)C(C)(C)C3CCC12C	2007	1325.64	23.89	372.78	[M−H]−						Sun et al. (2007)	http://www.cjcu.jlu.edu.cn/EN/Y2007/V28/I7/1316
18	Ginsenoside Ra4	C₆₂H₁₀₂O₂₇	1279.47	PPD		PG (roots)	CC1(C)[C@@H](O[C@H]2[C@H](O[C@H]3[C@H](O)[C@@H](O)[C@H](O)[C@@H](COC(/C([H])=C([H])/C)=O)O3)[C@@H](O)[C@H](O)[C@@H](CO)O2)CC[C@@]4(C)C1CC[C@]5(C)C4C[C@@H](O)C6[C@@]5(C)CCC6[C@@](C)(O[C@H]7[C@H](O)[C@@H](O)[C@H](O)[C@@H](CO[C@@H]8[C@@H](O)[C@H](O)[C@H](O[C@H]9[C@H](O)[C@@H](O)[C@H](O)CO9)CO8)O7)CC/C=C(C)/C	CC=CC(=O)OCC1OC(OC2C(OC3CCC4(C)C(CCC5(C)C4CC(O)C4C(C(C)(CCC=C(C)C)OC6OC(COC7OCC(OC8OCC(O)C(O)C8O)C(O)C7O)C(O)C(O)C6O)CCC45C)C3(C)C)OC(CO)C(O)C2O)C(O)C(O)C1O	2011										Zhu et al. (2011b)	https://onlinelibrary.wiley.com/doi/10.1002/cbdv.201000196
19	Ginsenoside Ra5	C₆₀H₁₀₀O₂₇	1253.43	PPD		PG (roots)	CC1(C)[C@@H](O[C@H]2[C@H](O[C@H]3[C@H](O)[C@@H](O)[C@H](O)[C@@H](COC(C)=O)O3)[C@@H](O)[C@H](O)[C@@H](CO)O2)CC[C@@]4(C)C1CC[C@]5(C)C4C[C@@H](O)C6[C@@]5(C)CCC6[C@@](C)(O[C@H]7[C@H](O)[C@@H](O)[C@H](O)[C@@H](CO[C@@H]8[C@@H](O)[C@H](O)[C@H](O[C@H]9[C@H](O)[C@@H](O)[C@H](O)CO9)CO8)O7)CC/C=C(C)/C	CC(=O)OCC1OC(OC2C(OC3CCC4(C)C(CCC5(C)C4CC(O)C4C(C(C)(CCC=C(C)C)OC6OC(COC7OCC(OC8OCC(O)C(O)C8O)C(O)C7O)C(O)C(O)C6O)CCC45C)C3(C)C)OC(CO)C(O)C2O)C(O)C(O)C1O	2011										Zhu et al. (2011b)	https://onlinelibrary.wiley.com/doi/10.1002/cbdv.201000196
20	Ginsenoside Ra6	C₅₈H₉₆O₂₄	1177.38	PPD	[(2R,3S,4S,5R,6S)-6-[(2R,3R,4S,5S,6R)-4,5-dihydroxy-6-(hydroxymethyl)-2-[[(3S,5R,8R,9R,10R,12R,13R,14R,17S)-12-hydroxy-4,4,8,10,14-pentamethyl-17-[(2S)-6-methyl-2-[(2S,3R,4S,5S,6R)-3,4,5-trihydroxy-6-[[(2R,3R,4S,5S,6R)-3,4,5-trihydroxy-6-(hydroxymethyl)oxan-2-yl]oxymethyl]oxan-2-yl]oxyhept-5-en-2-yl]-2,3,5,6,7,9,11,12,13,15,16,17-dodecahydro-1H-cyclopenta[a]phenanthren-3-yl]oxy]oxan-3-yl]oxy-3,4,…	PG (roots)	CC1(C)[C@@H](O[C@H]2[C@H](O[C@H]3[C@H](O)[C@@H](O)[C@H](O)[C@@H](COC(/C([H])=C([H])/C)=O)O3)[C@@H](O)[C@H](O)[C@@H](CO)O2)CC[C@@]4(C)C1CC[C@]5(C)C4C[C@@H](O)C6[C@@]5(C)CCC6[C@@](C)(O[C@H]7[C@H](O)[C@@H](O)[C@H](O)[C@@H](CO[C@@H]8[C@@H](O)[C@H](O)[C@@H](O)[C@H](CO)O8)O7)CC/C=C(C)/C	CC=CC(=O)OCC1OC(OC2C(OC3CCC4(C)C(CCC5(C)C4CC(O)C4C(C(C)(CCC=C(C)C)OC6OC(COC7OC(CO)C(O)C(O)C7O)C(O)C(O)C6O)CCC45C)C3(C)C)OC(CO)C(O)C2O)C(O)C(O)C1O	2011	1221.63	44.34	360.72	[M−H+HCOOH]−						Zhu et al. (2011b)	https://onlinelibrary.wiley.com/doi/10.1002/cbdv.201000196
21	Ginsenoside Ra7	C₅₇H₉₄O₂₃	1147.36	PPD		PG (roots)	CC1(C)[C@@H](O[C@H]2[C@H](O[C@H]3[C@H](O)[C@@H](O)[C@H](O)[C@@H](COC(/C([H])=C([H])/C)=O)O3)[C@@H](O)[C@H](O)[C@@H](CO)O2)CC[C@@]4(C)C1CC[C@]5(C)C4C[C@@H](O)C6[C@@]5(C)CCC6[C@@](C)(O[C@H]7[C@H](O)[C@@H](O)[C@H](O)[C@@H](CO[C@@H]8[C@@H](O)[C@H](O)[C@H](O)CO8)O7)CC/C=C(C)/C	CC=CC(=O)OCC1OC(OC2C(OC3CCC4(C)C(CCC5(C)C4CC(O)C4C(C(C)(CCC=C(C)C)OC6OC(COC7OCC(O)C(O)C7O)C(O)C(O)C6O)CCC45C)C3(C)C)OC(CO)C(O)C2O)C(O)C(O)C1O	2011	1191.62	45.37	357.91	[M−H+HCOOH]−						Zhu et al. (2011b)	https://onlinelibrary.wiley.com/doi/10.1002/cbdv.201000196
22	Ginsenoside Ra8	C₅₇H₉₄O₂₃	1147.36	PPD		PG (roots)	CC1(C)[C@@H](O[C@H]2[C@H](O[C@H]3[C@H](O)[C@@H](O)[C@H](OC(/C([H])=C([H])/C)=O)[C@@H](CO)O3)[C@@H](O)[C@H](O)[C@@H](CO)O2)CC[C@@]4(C)C1CC[C@]5(C)C4C[C@@H](O)C6[C@@]5(C)CCC6[C@@](C)(O[C@H]7[C@H](O)[C@@H](O)[C@H](O)[C@@H](CO[C@H]8[C@H](O)[C@@H](O)[C@H](CO)O8)O7)CC/C=C(C)/C	CC=CC(=O)OC1C(CO)OC(OC2C(OC3CCC4(C)C(CCC5(C)C4CC(O)C4C(C(C)(CCC=C(C)C)OC6OC(COC7OC(CO)C(O)C7O)C(O)C(O)C6O)CCC45C)C3(C)C)OC(CO)C(O)C2O)C(O)C1O	2011	1191.62	46.14	365.54	[M−H+HCOOH]−						Zhu et al. (2011b)	https://onlinelibrary.wiley.com/doi/10.1002/cbdv.201000196
23	Ginsenoside Ra9	C₅₇H₉₄O₂₃	1147.36	PPD		PG (roots)	CC1(C)[C@@H](O[C@H]2[C@H](O[C@H]3[C@H](O)[C@@H](O)[C@H](O)[C@@H](COC(/C([H])=C([H])/C)=O)O3)[C@@H](O)[C@H](O)[C@@H](CO)O2)CC[C@@]4(C)C1CC[C@]5(C)C4C[C@@H](O)C6[C@@]5(C)CCC6[C@@](C)(O[C@H]7[C@H](O)[C@@H](O)[C@H](O)[C@@H](CO[C@H]8[C@H](O)[C@@H](O)[C@H](CO)O8)O7)CC/C=C(C)/C	CC=CC(=O)OCC1OC(OC2C(OC3CCC4(C)C(CCC5(C)C4CC(O)C4C(C(C)(CCC=C(C)C)OC6OC(COC7OC(CO)C(O)C7O)C(O)C(O)C6O)CCC45C)C3(C)C)OC(CO)C(O)C2O)C(O)C(O)C1O	2011	1191.62	46.14	365.54	[M−H+HCOOH]−						Zhu et al. (2011b)	https://onlinelibrary.wiley.com/doi/10.1002/cbdv.201000196
24	Ginsenoside Rs1	C₅₅H₉₂O₂₃	1121.32	PPD	[6-[4,5-dihydroxy-6-(hydroxymethyl)-2-[[12-hydroxy-4,4,8,10,14-pentamethyl-17-[6-methyl-2-[3,4,5-trihydroxy-6-[(3,4,5-trihydroxyoxan-2-yl)oxymethyl]oxan-2-yl]oxyhept-5-en-2-yl]-2,3,5,6,7,9,11,12,13,15,16,17-dodecahydro-1H-cyclopenta[a]phenanthren-3-yl]oxy]oxan-3-yl]oxy-3,4,5-trihydroxyoxan-2-yl]methyl acetate	RG	CC1(C)[C@@H](O[C@H]2[C@H](O[C@H]3[C@H](O)[C@@H](O)[C@H](O)[C@@H](COC(C)=O)O3)[C@@H](O)[C@H](O)[C@@H](CO)O2)CC[C@@]4(C)C1CC[C@]5(C)C4C[C@@H](O)C6[C@@]5(C)CCC6[C@@](C)(O[C@H]7[C@H](O)[C@@H](O)[C@H](O)[C@@H](CO[C@@H]8[C@@H](O)[C@H](O)[C@H](O)CO8)O7)CC/C=C(C)/C	CC(=O)OCC1OC(OC2C(OC3CCC4(C)C(CCC5(C)C4CC(O)C4C(C(C)(CCC=C(C)C)OC6OC(COC7OCC(O)C(O)C7O)C(O)C(O)C6O)CCC45C)C3(C)C)OC(CO)C(O)C2O)C(O)C(O)C1O	1983										Kasai et al. (1983)	https://www.jstage.jst.go.jp/article/cpb1958/31/6/31_6_2120/_article
25	Ginsenoside Rs2	C₅₅H₉₂O₂₃	1121.32	PPD	[(2R,3S,4S,5R,6S)-6-[(2R,3R,4S,5S,6R)-2-[[(3S,5R,8R,9R,10R,12R,13R,14R,17S)-17-[(2S)-2-[(2S,3R,4S,5S,6R)-6-[[(2R,3R,4R,5S)-3,4-dihydroxy-5-(hydroxymethyl)oxolan-2-yl]oxymethyl]-3,4,5-trihydroxyoxan-2-yl]oxy-6-methylhept-5-en-2-yl]-12-hydroxy-4,4,8,10,14-pentamethyl-2,3,5,6,7,9,11,12,13,15,16,17-dodecahydro-1H-cyclopenta[a]phenanthren-3-yl]oxy]-4,5-dihydroxy-6-(hydroxymethyl)oxan-3-yl]oxy-3,4,5-tr…	RG	CC1(C)[C@@H](O[C@H]2[C@H](O[C@H]3[C@H](O)[C@@H](O)[C@H](O)[C@@H](COC(C)=O)O3)[C@@H](O)[C@H](O)[C@@H](CO)O2)CC[C@@]4(C)C1CC[C@]5(C)C4C[C@@H](O)C6[C@@]5(C)CCC6[C@@](C)(O[C@H]7[C@H](O)[C@@H](O)[C@H](O)[C@@H](CO[C@H]8[C@H](O)[C@@H](O)[C@H](CO)O8)O7)CC/C=C(C)/C	CC(=O)OCC1OC(OC2C(OC3CCC4(C)C(CCC5(C)C4CC(O)C4C(C(C)(CCC=C(C)C)OC6OC(COC7OC(CO)C(O)C7O)C(O)C(O)C6O)CCC45C)C3(C)C)OC(CO)C(O)C2O)C(O)C(O)C1O	1983	1165.6	39.89	351.29	[M−H+HCOOH]−						Kasai et al. (1983)	https://www.jstage.jst.go.jp/article/cpb1958/31/6/31_6_2120/_article
26	ginsenoside Rs3	C₄₄H₇₄O₁₄	827.062	PPD	[(2R,3S,4S,5R,6S)-6-[(2R,3R,4S,5S,6R)-4,5-dihydroxy-2-[[(3S,5R,8R,9R,10R,12R,13R,14R,17S)-12-hydroxy-17-[(2S)-2-hydroxy-6-methylhept-5-en-2-yl]-4,4,8,10,14-pentamethyl-2,3,5,6,7,9,11,12,13,15,16,17-dodecahydro-1H-cyclopenta[a]phenanthren-3-yl]oxy]-6-(hydroxymethyl)oxan-3-yl]oxy-3,4,5-trihydroxyoxan-2-yl]methyl acetate	RG	CC1(C)[C@@H](O[C@H]2[C@H](O[C@H]3[C@H](O)[C@@H](O)[C@H](O)[C@@H](COC(C)=O)O3)[C@@H](O)[C@H](O)[C@@H](CO)O2)CC[C@@]4(C)C1CC[C@]5(C)C4C[C@@H](O)C6[C@@]5(C)CCC6[C@@](C)(O[H])CC/C=C(C)/C	CC(=O)OCC1OC(OC2C(OC3CCC4(C)C(CCC5(C)C4CC(O)C4C(C(C)(O)CCC=C(C)C)CCC45C)C3(C)C)OC(CO)C(O)C2O)C(O)C(O)C1O	1997	825.5	50.04	306.95	[M−H]−	Apoptosis inducer					Baek et al. (1997)	https://link.springer.com/article/10.1007/BF02976158
27	20(R)-Ginsenoside Rg3	C₄₂H₇₂O₁₃	785.025	PPD	(2S,3R,4S,5S,6R)-2-[(2R,3R,4S,5S,6R)-4,5-dihydroxy-2-[[(3S,5R,8R,9R,10R,12R,13R,14R,17S)-12-hydroxy-17-[(2R)-2-hydroxy-6-methylhept-5-en-2-yl]-4,4,8,10,14-pentamethyl-2,3,5,6,7,9,11,12,13,15,16,17-dodecahydro-1H-cyclopenta[a]phenanthren-3-yl]oxy]-6-(hydroxymethyl)oxan-3-yl]oxy-6-(hydroxymethyl)oxane-3,4,5-triol	PG (roots)	CC1(C)[C@@H](O[C@H]2[C@H](O[C@H]3[C@H](O)[C@@H](O)[C@H](O)[C@@H](CO)O3)[C@@H](O)[C@H](O)[C@@H](CO)O2)CC[C@@]4(C)C1CC[C@]5(C)C4C[C@@H](O)C6[C@@]5(C)CCC6[C@@](C)(O[H])CC/C=C(C)/C	CC(C)=CCCC(C)(O)C1CCC2(C)C1C(O)CC1C3(C)CCC(OC4OC(CO)C(O)C(O)C4OC4OC(CO)C(O)C(O)C4O)C(C)(C)C3CCC12C	1980	829.496	49.69	302.17	[M−H+HCOOH]−	Angiosuppressive effects, Neuroprotective effects, Anti-metastatic properties, Antioxidant					Kaku and Kawashima (1980)	https://pubmed.ncbi.nlm.nih.gov/7191267/
28	Quinquenoside I	C₅₂H₈₆O₁₉	1015.24	PPD	[(2R,3S,4S,5R,6S)-6-[(2R,3R,4S,5S,6R)-4,5-dihydroxy-6-(hydroxymethyl)-2-[[(3S,5R,8R,9R,10R,12R,13R,14R,17S)-12-hydroxy-4,4,8,10,14-pentamethyl-17-[(2S)-6-methyl-2-[(2S,3R,4S,5S,6R)-3,4,5-trihydroxy-6-(hydroxymethyl)oxan-2-yl]oxyhept-5-en-2-yl]-2,3,5,6,7,9,11,12,13,15,16,17-dodecahydro-1H-cyclopenta[a]phenanthren-3-yl]oxy]oxan-3-yl]oxy-3,4,5-trihydroxyoxan-2-yl]methyl (E)-but-2-enoate	PQ (roots)	CC1(C)[C@@H](O[C@H]2[C@H](O[C@H]3[C@H](O)[C@@H](O)[C@H](O)[C@@H](COC(/C([H])=C([H])/C)=O)O3)[C@@H](O)[C@H](O)[C@@H](CO)O2)CC[C@@]4(C)C1CC[C@]5(C)C4C[C@@H](O)C6[C@@]5(C)CCC6[C@@](C)(O[C@H]7[C@H](O)[C@@H](O)[C@H](O)[C@@H](CO)O7)CC/C=C(C)/C	CC=CC(=O)OCC1OC(OC2C(OC3CCC4(C)C(CCC5(C)C4CC(O)C4C(C(C)(CCC=C(C)C)OC6OC(CO)C(O)C(O)C6O)CCC45C)C3(C)C)OC(CO)C(O)C2O)C(O)C(O)C1O	1998										Yoshikawa et al. (1998)	https://www.jstage.jst.go.jp/article/cpb1958/46/4/46_4_647/_article
29	Quinquenoside II	C₆₂H₁₀₄O₂₄	1233.49	PPD	[6-[4,5-dihydroxy-6-(hydroxymethyl)-2-[[12-hydroxy-4,4,8,10,14-pentamethyl-17-[6-methyl-2-[3,4,5-trihydroxy-6-[[3,4,5-trihydroxy-6-(hydroxymethyl)oxan-2-yl]oxymethyl]oxan-2-yl]oxyhept-5-en-2-yl]-2,3,5,6,7,9,11,12,13,15,16,17-dodecahydro-1H-cyclopenta[a]phenanthren-3-yl]oxy]oxan-3-yl]oxy-3,4,5-trihydroxyoxan-2-yl]methyl (E)-oct-2-enoate	PQ (roots)	CC1(C)[C@@H](O[C@H]2[C@H](O[C@H]3[C@H](O)[C@@H](O)[C@H](O)[C@@H](COC(/C([H])=C([H])/CCCCC)=O)O3)[C@@H](O)[C@H](O)[C@@H](CO)O2)CC[C@@]4(C)C1CC[C@]5(C)C4C[C@@H](O)C6[C@@]5(C)CCC6[C@@](C)(O[C@H]7[C@H](O)[C@@H](O)[C@H](O)[C@@H](CO[C@@H]8[C@@H](O)[C@H](O)[C@@H](O)[C@H](CO)O8)O7)CC/C=C(C)/C	CCCCCC=CC(=O)OCC1OC(OC2C(OC3CCC4(C)C(CCC5(C)C4CC(O)C4C(C(C)(CCC=C(C)C)OC6OC(COC7OC(CO)C(O)C(O)C7O)C(O)C(O)C6O)CCC45C)C3(C)C)OC(CO)C(O)C2O)C(O)C(O)C1O	1998										Yoshikawa et al. (1998)	https://www.jstage.jst.go.jp/article/cpb1958/46/4/46_4_647/_article
30	Quinquenoside V	C₆₀H₁₀₂O₂₈	1271.45	PPD	(2R,3R,4S,5S,6R)-2-[(2R,3S,4R,5R,6R)-6-[[(2R,3S,4S,5R,6S)-6-[(2S)-2-[(3S,5R,8R,9R,10R,12R,13R,14R,17S)-3-[(2R,3R,4S,5S,6R)-4,5-dihydroxy-6-(hydroxymethyl)-3-[(2S,3R,4S,5S,6R)-3,4,5-trihydroxy-6-(hydroxymethyl)oxan-2-yl]oxyoxan-2-yl]oxy-12-hydroxy-4,4,8,10,14-pentamethyl-2,3,5,6,7,9,11,12,13,15,16,17-dodecahydro-1H-cyclopenta[a]phenanthren-17-yl]-6-methylhept-5-en-2-yl]oxy-3,4,5-trihydroxyoxan-2-y…	PQ (roots)	CC1(C)[C@@H](O[C@H]2[C@H](O[C@H]3[C@H](O)[C@@H](O)[C@H](O)[C@@H](CO)O3)[C@@H](O)[C@H](O)[C@@H](CO)O2)CC[C@@]4(C)C1CC[C@]5(C)C4C[C@@H](O)C6[C@@]5(C)CCC6[C@@](C)(O[C@H]7[C@H](O)[C@@H](O)[C@H](O)[C@@H](CO[C@@H]8[C@@H](O)[C@H](O)[C@@H](O[C@H]9[C@@H](O)[C@H](O)[C@@H](O)[C@H](CO)O9)[C@H](CO)O8)O7)CC/C=C(C)/C	CC(C)=CCCC(C)(OC1OC(COC2OC(CO)C(OC3OC(CO)C(O)C(O)C3O)C(O)C2O)C(O)C(O)C1O)C1CCC2(C)C1C(O)CC1C3(C)CCC(OC4OC(CO)C(O)C(O)C4OC4OC(CO)C(O)C(O)C4O)C(C)(C)C3CCC12C	1998										Yoshikawa et al. (1998)	https://www.jstage.jst.go.jp/article/cpb1958/46/4/46_4_647/_article
31	Quinquenoside R1	C₅₆H₉₄O₂₄	1151.34	PPD	[(2R,3S,4S,5R,6S)-6-[(2R,3R,4S,5S,6R)-4,5-dihydroxy-6-(hydroxymethyl)-2-[[(3S,5R,8R,9R,10R,12R,13R,14R,17S)-12-hydroxy-4,4,8,10,14-pentamethyl-17-[(2S)-6-methyl-2-[(2S,3R,4S,5S,6R)-3,4,5-trihydroxy-6-[[(2R,3R,4S,5S,6R)-3,4,5-trihydroxy-6-(hydroxymethyl)oxan-2-yl]oxymethyl]oxan-2-yl]oxyhept-5-en-2-yl]-2,3,5,6,7,9,11,12,13,15,16,17-dodecahydro-1H-cyclopenta[a]phenanthren-3-yl]oxy]oxan-3-yl]oxy-3,4,…	PQ (roots)	CC1(C)[C@@H](O[C@H]2[C@H](O[C@H]3[C@H](O)[C@@H](O)[C@H](O)[C@@H](COC(C)=O)O3)[C@@H](O)[C@H](O)[C@@H](CO)O2)CC[C@@]4(C)C1CC[C@]5(C)C4C[C@@H](O)C6[C@@]5(C)CCC6[C@@](C)(O[C@H]7[C@H](O)[C@@H](O)[C@H](O)[C@@H](CO[C@@H]8[C@@H](O)[C@H](O)[C@@H](O)[C@H](CO)O8)O7)CC/C=C(C)/C	CC(=O)OCC1OC(OC2C(OC3CCC4(C)C(CCC5(C)C4CC(O)C4C(C(C)(CCC=C(C)C)OC6OC(COC7OC(CO)C(O)C(O)C7O)C(O)C(O)C6O)CCC45C)C3(C)C)OC(CO)C(O)C2O)C(O)C(O)C1O	1982	1195.61	33.52	356.82	[M−H+HCOOH]−						Besso et al. (1982a)	https://www.jstage.jst.go.jp/article/cpb1958/30/12/30_12_4534/_article
32	Quinquenoside L10	C₄₇H₈₀O₁₇	917.14	PPD		PQ (stems and leaves)	CC1(C)[C@@H](O[C@H]2[C@H](O)[C@@H](O)[C@H](O)[C@@H](CO)O2)CC[C@@]3(C)C1CC[C@]4(C)C3C[C@@H](O)C5[C@@]4(C)CCC5[C@@](C)(O[C@H]6[C@H](O)[C@@H](O)[C@H](O)[C@@H](CO[C@@H]7[C@@H](O)[C@H](O)[C@H](O)CO7)O6)CC/C=C(C)/C	CC(C)=CCCC(C)(OC1OC(COC2OCC(O)C(O)C2O)C(O)C(O)C1O)C1CCC2(C)C1C(O)CC1C3(C)CCC(OC4OC(CO)C(O)C(O)C4O)C(C)(C)C3CCC12C	2009										Chen et al. (2009)	https://www.tandfonline.com/doi/abs/10.1080/10286020802682734
33	Quinquenoside L14	C₄₇H₈₀O₁₇	917.14	PPD		PQ (stems and leaves)	CC1(C)[C@@H](O[C@H]2[C@H](O[C@H]3[C@H](O)[C@@H](O)[C@H](O)[C@@H](CO)O3)[C@@H](O)[C@H](O)[C@@H](CO)O2)CC[C@@]4(C)C1CC[C@]5(C)C4C[C@@H](O)C6[C@@]5(C)CCC6[C@@](C)(O[C@H]7[C@H](O)[C@@H](O)[C@@H](O)CO7)CC/C=C(C)/C	CC(C)=CCCC(C)(OC1OCC(O)C(O)C1O)C1CCC2(C)C1C(O)CC1C3(C)CCC(OC4OC(CO)C(O)C(O)C4OC4OC(CO)C(O)C(O)C4O)C(C)(C)C3CCC12C	2009										Chen et al. (2009)	https://www.tandfonline.com/doi/abs/10.1080/10286020802682734
34	Ginsenoside Ra1	C₅₈H₉₈O₂₆	1211.4	PPD	(2S,3R,4S,5S,6R)-2-[(2R,3R,4S,5S,6R)-2-[[(3S,5R,8R,9R,10R,12R,13R,14R,17S)-17-[(2S)-2-[(2S,3R,4S,5S,6R)-6-[[(2S,3R,4R,5S)-3,4-dihydroxy-5-[(2S,3R,4S,5R)-3,4,5-trihydroxyoxan-2-yl]oxyoxan-2-yl]oxymethyl]-3,4,5-trihydroxyoxan-2-yl]oxy-6-methylhept-5-en-2-yl]-12-hydroxy-4,4,8,10,14-pentamethyl-2,3,5,6,7,9,11,12,13,15,16,17-dodecahydro-1H-cyclopenta[a]phenanthren-3-yl]oxy]-4,5-dihydroxy-6-(hydroxymet…	PG (roots)	CC1(C)[C@@H](O[C@H]2[C@H](O[C@H]3[C@H](O)[C@@H](O)[C@H](O)[C@@H](CO)O3)[C@@H](O)[C@H](O)[C@@H](CO)O2)CC[C@@]4(C)C1CC[C@]5(C)C4C[C@@H](O)C6[C@@]5(C)CCC6[C@@](C)(O[C@H]7[C@H](O)[C@@H](O)[C@H](O)[C@@H](CO[C@@H]8[C@@H](O)[C@H](O)[C@H](O[C@H]9[C@H](O)[C@@H](O)[C@H](O)CO9)CO8)O7)CC/C=C(C)/C	CC(C)=CCCC(C)(OC1OC(COC2OCC(OC3OCC(O)C(O)C3O)C(O)C2O)C(O)C(O)C1O)C1CCC2(C)C1C(O)CC1C3(C)CCC(OC4OC(CO)C(O)C(O)C4OC4OC(CO)C(O)C(O)C4O)C(C)(C)C3CCC12C	1982	1209.63	25.43	352.55	[M−H]−	Anti-tumor(GJIC modulators), Anti-cancer					Besso et al. (1982b)	https://www.jstage.jst.go.jp/article/cpb1958/30/7/30_7_2380/_article/-char/ja/
35	Ginsenoside Ra2	C₅₈H₉₈O₂₆	1211.4	PPD	(2S,3R,4S,5S,6R)-2-[(2R,3R,4S,5S,6R)-4,5-dihydroxy-6-(hydroxymethyl)-2-[[(3S,5R,8R,9R,10R,12R,13R,14R,17S)-12-hydroxy-4,4,8,10,14-pentamethyl-17-[(2S)-6-methyl-2-[(2S,3R,4S,5S,6R)-3,4,5-trihydroxy-6-[[(2R,3R,4S,5S)-4-hydroxy-5-(hydroxymethyl)-3-[(2S,3R,4S,5R)-3,4,5-trihydroxyoxan-2-yl]oxyoxolan-2-yl]oxymethyl]oxan-2-yl]oxyhept-5-en-2-yl]-2,3,5,6,7,9,11,12,13,15,16,17-dodecahydro-1H-cyclopenta[a]p…	PG (roots)	CC1(C)[C@@H](O[C@H]2[C@H](O[C@H]3[C@H](O)[C@@H](O)[C@H](O)[C@@H](CO)O3)[C@@H](O)[C@H](O)[C@@H](CO)O2)CC[C@@]4(C)C1CC[C@]5(C)C4C[C@@H](O)C6[C@@]5(C)CCC6[C@@](C)(O[C@H]7[C@H](O)[C@@H](O)[C@H](O)[C@@H](CO[C@H]8[C@H](O[C@@H]9[C@@H](O)[C@H](O)[C@@H](O)CO9)[C@@H](O)[C@H](CO)O8)O7)CC/C=C(C)/C	CC(C)=CCCC(C)(OC1OC(COC2OC(CO)C(O)C2OC2OCC(O)C(O)C2O)C(O)C(O)C1O)C1CCC2(C)C1C(O)CC1C3(C)CCC(OC4OC(CO)C(O)C(O)C4OC4OC(CO)C(O)C(O)C4O)C(C)(C)C3CCC12C	1982	1255.63	22.05	353.71	[M−H+HCOOH]−	Anti-cancer					Besso et al. (1982b)	https://www.jstage.jst.go.jp/article/cpb1958/30/7/30_7_2380/_article/-char/ja/
36	Ginsenoside Ra3	C₅₉H₁₀₀O₂₇	1241.42	PPD	2-[2-[[17-[2-[6-[[3,5-dihydroxy-6-(hydroxymethyl)-4-(3,4,5-trihydroxyoxan-2-yl)oxyoxan-2-yl]oxymethyl]-3,4,5-trihydroxyoxan-2-yl]oxy-6-methylhept-5-en-2-yl]-12-hydroxy-4,4,8,10,14-pentamethyl-2,3,5,6,7,9,11,12,13,15,16,17-dodecahydro-1H-cyclopenta[a]phenanthren-3-yl]oxy]-4,5-dihydroxy-6-(hydroxymethyl)oxan-3-yl]oxy-6-(hydroxymethyl)oxane-3,4,5-triol	PG (roots)	CC1(C)[C@@H](O[C@H]2[C@H](O[C@H]3[C@H](O)[C@@H](O)[C@H](O)[C@@H](CO)O3)[C@@H](O)[C@H](O)[C@@H](CO)O2)CC[C@@]4(C)C1CC[C@]5(C)C4C[C@@H](O)C6[C@@]5(C)CCC6[C@@](C)(O[C@H]7[C@H](O)[C@@H](O)[C@H](O)[C@@H](CO[C@@H]8[C@@H](O)[C@H](O[C@@H]9[C@@H](O)[C@H](O)[C@@H](O)CO9)[C@@H](O)[C@H](CO)O8)O7)CC/C=C(C)/C	CC(C)=CCCC(C)(OC1OC(COC2OC(CO)C(O)C(OC3OCC(O)C(O)C3O)C2O)C(O)C(O)C1O)C1CCC2(C)C1C(O)CC1C3(C)CCC(OC4OC(CO)C(O)C(O)C4OC4OC(CO)C(O)C(O)C4O)C(C)(C)C3CCC12C	1984	1239.63	22.54	362.16	[M−H]−	Anti-cancer					Matsuura et al. (1984)	https://www.jstage.jst.go.jp/article/cpb1958/32/3/32_3_1188/_article/-char/ja/
37	Ginsenoside Rb3	C₅₃H₉₀O₂₂	1079.28	PPD	(2S,3R,4S,5S,6R)-2-[(2R,3R,4S,5S,6R)-4,5-dihydroxy-6-(hydroxymethyl)-2-[[(3S,5R,8R,9R,10R,12R,13R,14R,17S)-12-hydroxy-4,4,8,10,14-pentamethyl-17-[(2S)-6-methyl-2-[(2S,3R,4S,5S,6R)-3,4,5-trihydroxy-6-[[(2S,3R,4S,5R)-3,4,5-trihydroxyoxan-2-yl]oxymethyl]oxan-2-yl]oxyhept-5-en-2-yl]-2,3,5,6,7,9,11,12,13,15,16,17-dodecahydro-1H-cyclopenta[a]phenanthren-3-yl]oxy]oxan-3-yl]oxy-6-(hydroxymethyl)oxane-3,4…	PG (roots)	CC1(C)[C@@H](O[C@H]2[C@H](O[C@H]3[C@H](O)[C@@H](O)[C@H](O)[C@@H](CO)O3)[C@@H](O)[C@H](O)[C@@H](CO)O2)CC[C@@]4(C)C1CC[C@]5(C)C4C[C@@H](O)C6[C@@]5(C)CCC6[C@@](C)(O[C@H]7[C@H](O)[C@@H](O)[C@H](O)[C@@H](CO[C@H]8[C@H](O)[C@@H](O)[C@H](O)CO8)O7)CC/C=C(C)/C	CC(C)=CCCC(C)(OC1OC(COC2OCC(O)C(O)C2O)C(O)C(O)C1O)C1CCC2(C)C1C(O)CC1C3(C)CCC(OC4OC(CO)C(O)C(O)C4OC4OC(CO)C(O)C(O)C4O)C(C)(C)C3CCC12C	1978	1123.59	29.53	351.98		Anti-tumor(GJIC modulators), Anti-cancer, Anti-inflammatory, Cardioprotective, Neuroprotective, Anti-tumor, Anti-diabetic, Anti-convulsant, Antidepressant, Cardioprotective	mouse	LD50	intraperitoneal	637 mg/kg	Sanada and Shoji (1978b)	https://www.jstage.jst.go.jp/article/cpb1958/26/6/26_6_1694/_article/-char/en
38	Ginsenoside F2	C₄₂H₇₂O₁₃	785.025	PPD	(2R,3S,4S,5R,6R)-2-(hydroxymethyl)-6-[[(3S,5R,8R,9R,10R,12R,13R,14R,17S)-12-hydroxy-4,4,8,10,14-pentamethyl-17-[(2S)-6-methyl-2-[(2S,3R,4S,5S,6R)-3,4,5-trihydroxy-6-(hydroxymethyl)oxan-2-yl]oxyhept-5-en-2-yl]-2,3,5,6,7,9,11,12,13,15,16,17-dodecahydro-1H-cyclopenta[a]phenanthren-3-yl]oxy]oxane-3,4,5-triol	PG (leaves)	CC1(C)[C@@H](O[C@H]2[C@H](O)[C@@H](O)[C@H](O)[C@@H](CO)O2)CC[C@@]3(C)C1CC[C@]4(C)C3C[C@@H](O)C5[C@@]4(C)CCC5[C@@](C)(O[C@H]6[C@H](O)[C@@H](O)[C@H](O)[C@@H](CO)O6)CC/C=C(C)/C	CC(C)=CCCC(C)(OC1OC(CO)C(O)C(O)C1O)C1CCC2(C)C1C(O)CC1C3(C)CCC(OC4OC(CO)C(O)C(O)C4O)C(C)(C)C3CCC12C	1976	829.494	47.89	306.69	[M−H+HCOOH]−	Anti-inflammatory, Anti-cancer activity, Anti-obesity, For treating skin inflammation, Hepatoprotective effects					Yahara et al. (1976)	https://www.jstage.jst.go.jp/article/cpb1958/24/9/24_9_2204/_article/-char/ja/
39	Pseudoginsenoside Rc1	C₅₀H₈₄O₁₉	989.203	PPD	[(2R,3S,4S,5R,6S)-6-[(2R,3R,4S,5S,6R)-4,5-dihydroxy-6-(hydroxymethyl)-2-[[(3S,5R,8R,9R,10R,12R,13R,14R,17S)-12-hydroxy-4,4,8,10,14-pentamethyl-17-[(2S)-6-methyl-2-[(2S,3R,4S,5S,6R)-3,4,5-trihydroxy-6-(hydroxymethyl)oxan-2-yl]oxyhept-5-en-2-yl]-2,3,5,6,7,9,11,12,13,15,16,17-dodecahydro-1H-cyclopenta[a]phenanthren-3-yl]oxy]oxan-3-yl]oxy-3,4,5-trihydroxyoxan-2-yl]methyl acetate	PsGv (rhizomes)	CC1(C)[C@@H](O[C@H]2[C@H](O[C@H]3[C@H](O)[C@@H](O)[C@H](O)[C@@H](COC(C)=O)O3)[C@@H](O)[C@H](O)[C@@H](CO)O2)CC[C@@]4(C)C1CC[C@]5(C)C4C[C@@H](O)C6[C@@]5(C)CCC6[C@@](C)(O[C@H]7[C@H](O)[C@@H](O)[C@H](O)[C@@H](CO)O7)CC/C=C(C)/C	CC(=O)OCC1OC(OC2C(OC3CCC4(C)C(CCC5(C)C4CC(O)C4C(C(C)(CCC=C(C)C)OC6OC(CO)C(O)C(O)C6O)CCC45C)C3(C)C)OC(CO)C(O)C2O)C(O)C(O)C1O	1986										Namba et al. (1986)	https://www.jstage.jst.go.jp/article/cpb1958/34/2/34_2_730/_pdf
40	Pseudoginsenoside F8	C₅₅H₉₂O₂₃	1121.32	PPD	[(2S,3R,4S,5S,6S)-3,4-dihydroxy-6-[[(3R,5S,8S,9S,10S,12S,13S,14R)-12-hydroxy-4,4,8,10,14-pentamethyl-13-[(2S)-6-methyl-2-[(2R,3S,4R,5R,6R)-3,4,5-trihydroxy-6-[[(2S,3R,4R,5R)-3,4,5-trihydroxyoxan-2-yl]oxymethyl]oxan-2-yl]oxyhept-5-en-2-yl]-1,2,3,5,6,7,9,11,12,15,16,17-dodecahydrocyclopenta[a]phenanthren-3-yl]oxy]-5-[(2S,3S,4R,5R,6R)-3,4,5-trihydroxy-6-(hydroxymethyl)oxan-2-yl]oxyoxan-2-yl]methyl a…	PpGh (leaves)	CC1(C)[C@@H](O[C@H]2[C@H](O[C@H]3[C@H](O)[C@@H](O)[C@H](O)[C@@H](COC(C)=O)O3)[C@@H](O)[C@H](O)[C@@H](CO)O2)CC[C@@]4(C)C1CC[C@]5(C)C4C[C@@H](O)C6[C@@]5(C)CCC6[C@@](C)(O[C@H]7[C@H](O)[C@@H](O)[C@H](O)[C@@H](CO[C@@H]8[C@@H](O)[C@H](O)[C@H](O)CO8)O7)CC/C=C(C)/C	CC(=O)OCC1OC(OC2C(OC3CCC4(C)C(CCC5(C)C4CC(O)C4C(C(C)(CCC=C(C)C)OC6OC(COC7OCC(O)C(O)C7O)C(O)C(O)C6O)CCC45C)C3(C)C)OC(CO)C(O)C2O)C(O)C(O)C1O	1978										Tanaka and Yahara (1978)	https://www.sciencedirect.com/science/article/pii/S0031942200945886
41	Vinaginsenoside R17	C₄₇H₈₀O₁₇	917.14	PPD	2-[4,5-dihydroxy-6-(hydroxymethyl)-2-[[12-hydroxy-4,4,8,10,14-pentamethyl-17-[6-methyl-2-(3,4,5-trihydroxyoxan-2-yl)oxyhept-5-en-2-yl]-2,3,5,6,7,9,11,12,13,15,16,17-dodecahydro-1H-cyclopenta[a]phenanthren-3-yl]oxy]oxan-3-yl]oxy-6-(hydroxymethyl)oxane-3,4,5-triol	PV (roots)	CC1(C)[C@@H](O[C@H]2[C@H](O[C@H]3[C@H](O)[C@@H](O)[C@H](O)[C@@H](CO)O3)[C@@H](O)[C@H](O)[C@@H](CO)O2)CC[C@@]4(C)C1CC[C@]5(C)C4C[C@@H](O)C6[C@@]5(C)CCC6[C@@](C)(O[C@H]7[C@H](O)[C@@H](O)[C@@H](O)CO7)CC/C=C(C)/C	CC(C)=CCCC(C)(OC1OCC(O)C(O)C1O)C1CCC2(C)C1C(O)CC1C3(C)CCC(OC4OC(CO)C(O)C(O)C4OC4OC(CO)C(O)C(O)C4O)C(C)(C)C3CCC12C	1999					Anti-inflammatory					Duc et al. (1999)	https://www.sciencedirect.com/science/article/abs/pii/S092834209980010X?via%3Dihub
42	Vinaginsenoside R18	C₄₇H₈₀O₁₇	917.14	PPD		PV (roots)	CC1(C)[C@@H](O[C@H]2[C@H](O[C@H]3[C@H](O)[C@@H](O)[C@H](O)[C@@H](CO)O3)[C@@H](O)[C@H](O)[C@@H](CO)O2)CC[C@@]4(C)C1CC[C@]5(C)C4C[C@@H](O)C6[C@@]5(C)CCC6[C@@](C)(O[C@H]7[C@H](O)[C@@H](O)[C@H](O)CO7)CC/C=C(C)/C	CC(C)=CCCC(C)(OC1OCC(O)C(O)C1O)C1CCC2(C)C1C(O)CC1C3(C)CCC(OC4OC(CO)C(O)C(O)C4OC4OC(CO)C(O)C(O)C4O)C(C)(C)C3CCC12C	1999	961.536	45.53	323.62	[M−H+HCOOH]−	Anti-Dengue Activity					Duc et al. (1999)	https://www.sciencedirect.com/science/article/abs/pii/S092834209980010X?via%3Dihub
43	Gypenoside XIII	C₄₁H₇₀O₁₂	754.999	PPD	(2S,3R,4S,5S,6R)-2-[(2S)-2-[(3S,5R,8R,9R,10R,12R,13R,14R,17S)-3,12-dihydroxy-4,4,8,10,14-pentamethyl-2,3,5,6,7,9,11,12,13,15,16,17-dodecahydro-1H-cyclopenta[a]phenanthren-17-yl]-6-methylhept-5-en-2-yl]oxy-6-[[(2S,3R,4S,5R)-3,4,5-trihydroxyoxan-2-yl]oxymethyl]oxane-3,4,5-triol	PN (fruit pedicels)	CC1(C)[C@@H](O[H])CC[C@@]2(C)C1CC[C@]3(C)C2C[C@@H](O)C4[C@@]3(C)CCC4[C@@](C)(O[C@@H]5[C@@H](O)[C@H](O)[C@@H](O)[C@H](CO[C@@H]6[C@@H](O)[C@H](O)[C@@H](O)CO6)O5)CC/C=C(C)/C	CC(C)=CCCC(C)(OC1OC(COC2OCC(O)C(O)C2O)C(O)C(O)C1O)C1CCC2(C)C1C(O)CC1C3(C)CCC(O)C(C)(C)C3CCC12C	2008	799.484	50.83	300.45	[M−H+HCOOH]−	Regulation of lipid metabolism					Wang et al. (2008b)	https://onlinelibrary.wiley.com/doi/10.1002/hlca.200890013
44	Gypenoside XVII	C₄₈H₈₂O₁₈	947.166	PPD	(2R,3S,4S,5R,6R)-2-(hydroxymethyl)-6-[[(2R,3S,4S,5R,6S)-3,4,5-trihydroxy-6-[(2S)-2-[(3S,5R,8R,9R,10R,12R,13R,14R,17S)-12-hydroxy-4,4,8,10,14-pentamethyl-3-[(2R,3R,4S,5S,6R)-3,4,5-trihydroxy-6-(hydroxymethyl)oxan-2-yl]oxy-2,3,5,6,7,9,11,12,13,15,16,17-dodecahydro-1H-cyclopenta[a]phenanthren-17-yl]-6-methylhept-5-en-2-yl]oxyoxan-2-yl]methoxy]oxane-3,4,5-triol	PpGh (rhizomes)	CC1(C)[C@@H](O[C@H]2[C@H](O)[C@@H](O)[C@H](O)[C@@H](CO)O2)CC[C@@]3(C)C1CC[C@]4(C)C3C[C@@H](O)C5[C@@]4(C)CCC5[C@@](C)(O[C@H]6[C@H](O)[C@@H](O)[C@H](O)[C@@H](CO[C@@H]7[C@@H](O)[C@H](O)[C@@H](O)[C@H](CO)O7)O6)CC/C=C(C)/C	CC(C)=CCCC(C)(OC1OC(COC2OC(CO)C(O)C(O)C2O)C(O)C(O)C1O)C1CCC2(C)C1C(O)CC1C3(C)CCC(OC4OC(CO)C(O)C(O)C4O)C(C)(C)C3CCC12C	1985	991.546	43.68	322.07	[M−H+HCOOH]−	Anti-apoptotic, Anti-inflammatory, Alleviates atherosclerosis, Neuroprotective effects, Treatment of Diabetic retinopathy, Cardioprotective					Tanaka et al. (1985)	https://www.jstage.jst.go.jp/article/cpb1958/33/6/33_6_2323/_article
45	Gypenoside XV	C₅₂H₈₈O₂₁	1049.26	PPD	(2R,3R,4R,5R,6R)-2-[(2R,3S,4R,5R)-4,5-dihydroxy-2-[[(3S,5R,8R,9S,10S,12S,13R,14S,17S)-12-hydroxy-4,4,8,10,14-pentamethyl-17-[(2S)-6-methyl-2-[(2R,3R,4R,5R,6S)-3,4,5-trihydroxy-6-[[(2S,3S,4S,5S)-3,4,5-trihydroxyoxan-2-yl]oxymethyl]oxan-2-yl]oxyhept-5-en-2-yl]-2,3,5,6,7,9,11,12,13,15,16,17-dodecahydro-1H-cyclopenta[a]phenanthren-3-yl]oxy]oxan-3-yl]oxy-6-(hydroxymethyl)oxane-3,4,5-triol	PN (fruit pedicels)	CC1(C)[C@@H](O[C@@H]2[C@@H](O[C@@H]3[C@@H](O)[C@H](O)[C@@H](O)CO3)[C@H](O)[C@@H](O)[C@H](CO)O2)CC[C@@]4(C)C1CC[C@]5(C)C4C[C@@H](O)C6[C@@]5(C)CCC6[C@@](C)(O[C@@H]7[C@@H](O)[C@H](O)[C@@H](O)[C@H](CO[C@@H]8[C@@H](O)[C@H](O)[C@@H](O)CO8)O7)CC/C=C(C)/C	CC(C)=CCCC(C)(OC1OC(COC2OCC(O)C(O)C2O)C(O)C(O)C1O)C1CCC2(C)C1C(O)CC1C3(C)CCC(OC4OC(CO)C(O)C(O)C4OC4OCC(O)C(O)C4O)C(C)(C)C3CCC12C	1992	1093.58	43.23	328.83	[M−H+HCOOH]−	Anti-apoptotic					Wei et al. (1992)	https://pubmed.ncbi.nlm.nih.gov/1294178/
46	Gypenoside IX	C₄₇H₈₀O₁₇	917.14	PPD	(2R,3S,4S,5R,6R)-2-(hydroxymethyl)-6-[[(3S,5R,8R,9R,10R,12R,13R,14R,17S)-12-hydroxy-4,4,8,10,14-pentamethyl-17-[(2S)-6-methyl-2-[(2S,3R,4S,5S,6R)-3,4,5-trihydroxy-6-[[(2S,3R,4S,5R)-3,4,5-trihydroxyoxan-2-yl]oxymethyl]oxan-2-yl]oxyhept-5-en-2-yl]-2,3,5,6,7,9,11,12,13,15,16,17-dodecahydro-1H-cyclopenta[a]phenanthren-3-yl]oxy]oxane-3,4,5-triol	PN (fruit pedicels)	CC1(C)[C@@H](O[C@H]2[C@H](O)[C@@H](O)[C@H](O)[C@@H](CO)O2)CC[C@@]3(C)C1CC[C@]4(C)C3C[C@@H](O)C5[C@@]4(C)CCC5[C@@](C)(O[C@@H]6[C@@H](O)[C@H](O)[C@@H](O)[C@H](CO[C@@H]7[C@@H](O)[C@H](O)[C@@H](O)CO7)O6)CC/C=C(C)/C	CC(C)=CCCC(C)(OC1OC(COC2OCC(O)C(O)C2O)C(O)C(O)C1O)C1CCC2(C)C1C(O)CC1C3(C)CCC(OC4OC(CO)C(O)C(O)C4O)C(C)(C)C3CCC12C	2008					Neuroinflammation Modulator, Anti-inflammatory, Neuroprotective					Wang et al. (2008b)	https://onlinelibrary.wiley.com/doi/epdf/10.1002/hlca.200890013
47	Notoginsenoside K	C₄₈H₈₂O₁₈	947.166	PPD	(2R,3S,4S,5R,6R)-2-(hydroxymethyl)-6-[[(2R,3S,4S,5R,6R)-3,4,5-trihydroxy-6-[[(3S,5R,8R,9R,10R,12R,13R,14R,17S)-12-hydroxy-4,4,8,10,14-pentamethyl-17-[(2S)-6-methyl-2-[(2S,3R,4S,5S,6R)-3,4,5-trihydroxy-6-(hydroxymethyl)oxan-2-yl]oxyhept-5-en-2-yl]-2,3,5,6,7,9,11,12,13,15,16,17-dodecahydro-1H-cyclopenta[a]phenanthren-3-yl]oxy]oxan-2-yl]methoxy]oxane-3,4,5-triol	PN (roots)	CC1(C)[C@@H](O[C@H]2[C@H](O)[C@@H](O)[C@H](O)[C@@H](CO[C@@H]3[C@@H](O)[C@H](O)[C@@H](O)[C@H](CO)O3)O2)CC[C@@]4(C)C1CC[C@]5(C)C4C[C@@H](O)C6[C@@]5(C)CCC6[C@@](C)(O[C@H]7[C@H](O)[C@@H](O)[C@H](O)[C@@H](CO)O7)CC/C=C(C)/C	CC(C)=CCCC(C)(OC1OC(CO)C(O)C(O)C1O)C1CCC2(C)C1C(O)CC1C3(C)CCC(OC4OC(COC5OC(CO)C(O)C(O)C5O)C(O)C(O)C4O)C(C)(C)C3CCC12C	1999					Anti-cancer, Hemolytic activity					Ma et al. (1999)	https://www.sciencedirect.com/science/article/pii/S0031942299003647?via%3Dihub
48	Notoginsenoside D	C₆₄H₁₀₈O₃₁	1373.54	PPD	(2R,3R,4S,5S,6R)-2-[[(2R,3S,4S,5R,6S)-6-[(2S)-2-[(3S,5R,8R,9R,10R,12R,13R,14R,17S)-3-[(2R,3R,4S,5S,6R)-3-[(2S,3R,4S,5S,6R)-4,5-dihydroxy-6-(hydroxymethyl)-3-[(2S,3R,4S,5R)-3,4,5-trihydroxyoxan-2-yl]oxyoxan-2-yl]oxy-4,5-dihydroxy-6-(hydroxymethyl)oxan-2-yl]oxy-12-hydroxy-4,4,8,10,14-pentamethyl-2,3,5,6,7,9,11,12,13,15,16,17-dodecahydro-1H-cyclopenta[a]phenanthren-17-yl]-6-methylhept-5-en-2-yl]oxy-…	PN (roots)	CC1(C)[C@@H](O[C@H]2[C@H](O[C@H]3[C@H](O[C@@H]4[C@@H](O)[C@H](O)[C@@H](O)CO4)[C@@H](O)[C@H](O)[C@@H](CO)O3)[C@@H](O)[C@H](O)[C@@H](CO)O2)CC[C@@]5(C)C1CC[C@]6(C)C5C[C@@H](O)C7[C@@]6(C)CCC7[C@@](C)(O[C@H]8[C@H](O)[C@@H](O)[C@H](O)[C@@H](CO[C@@H]9[C@@H](O)[C@H](O)[C@@H](O)[C@H](CO[C@@H]%10[C@@H](O)[C@H](O)[C@@H](O)CO%10)O9)O8)CC/C=C(C)/C	CC(C)=CCCC(C)(OC1OC(COC2OC(COC3OCC(O)C(O)C3O)C(O)C(O)C2O)C(O)C(O)C1O)C1CCC2(C)C1C(O)CC1C3(C)CCC(OC4OC(CO)C(O)C(O)C4OC4OC(CO)C(O)C(O)C4OC4OCC(O)C(O)C4O)C(C)(C)C3CCC12C	1997	1371.68	17.81	388.73	[M−H]−	Immunological Adjuvant Activity					Yoshikawa et al. (1997a)	https://www.jstage.jst.go.jp/article/cpb1958/45/6/45_6_1039/_article
49	Notoginsenoside O	C₅₂H₈₈O₂₁	1049.26	PPD		PN (ﬂower buds)	CC1(C)[C@@H](O[C@H]2[C@H](O)[C@@H](O)[C@H](O)[C@@H](CO)O2)CC[C@@]3(C)C1CC[C@]4(C)C3C[C@@H](O)C5[C@@]4(C)CCC5[C@@](C)(O[C@H]6[C@H](O)[C@@H](O)[C@H](O)[C@@H](CO[C@H]7[C@H](O)[C@@H](O[C@H]8[C@H](O)[C@@H](O)[C@H](O)CO8)[C@H](O)CO7)O6)CC/C=C(C)/C	CC(C)=CCCC(C)(OC1OC(COC2OCC(O)C(OC3OCC(O)C(O)C3O)C2O)C(O)C(O)C1O)C1CCC2(C)C1C(O)CC1C3(C)CCC(OC4OC(CO)C(O)C(O)C4O)C(C)(C)C3CCC12C	2003										Yoshikawa et al. (2003)	https://pubs.acs.org/doi/epdf/10.1021/np030015l
50	Notoginsenoside P	C₅₂H₈₈O₂₁	1049.26	PPD		PN (ﬂower buds)	CC1(C)[C@@H](O[C@H]2[C@H](O)[C@@H](O)[C@H](O)[C@@H](CO)O2)CC[C@@]3(C)C1CC[C@]4(C)C3C[C@@H](O)C5[C@@]4(C)CCC5[C@@](C)(O[C@H]6[C@H](O)[C@@H](O)[C@H](O)[C@@H](CO[C@H]7[C@H](O)[C@@H](O)[C@H](O[C@H]8[C@H](O)[C@@H](O)[C@H](O)CO8)CO7)O6)CC/C=C(C)/C	CC(C)=CCCC(C)(OC1OC(COC2OCC(OC3OCC(O)C(O)C3O)C(O)C2O)C(O)C(O)C1O)C1CCC2(C)C1C(O)CC1C3(C)CCC(OC4OC(CO)C(O)C(O)C4O)C(C)(C)C3CCC12C	2003										Yoshikawa et al. (2003)	https://pubs.acs.org/doi/epdf/10.1021/np030015l
51	Notoginsenoside Q	C₆₃H₁₀₆O₃₀	1343.51	PPD	(2S,3R,4S,5S,6R)-2-[(2S)-2-[(3S,5R,8R,9R,10R,12R,13R,14R,17S)-3-[(2R,3R,4S,5S,6R)-3-[(2S,3R,4S,5S,6R)-4,5-dihydroxy-6-(hydroxymethyl)-3-[(2S,3R,4S,5R)-3,4,5-trihydroxyoxan-2-yl]oxyoxan-2-yl]oxy-4,5-dihydroxy-6-(hydroxymethyl)oxan-2-yl]oxy-12-hydroxy-4,4,8,10,14-pentamethyl-2,3,5,6,7,9,11,12,13,15,16,17-dodecahydro-1H-cyclopenta[a]phenanthren-17-yl]-6-methylhept-5-en-2-yl]oxy-6-[[(2S,3R,4R,5R)-3,4…	PN (ﬂower buds)	CC1(C)[C@@H](O[C@H]2[C@H](O[C@H]3[C@H](O[C@@H]4[C@@H](O)[C@H](O)[C@@H](O)CO4)[C@@H](O)[C@H](O)[C@@H](CO)O3)[C@@H](O)[C@H](O)[C@@H](CO)O2)CC[C@@]5(C)C1CC[C@]6(C)C5C[C@@H](O)C7[C@@]6(C)CCC7[C@@](C)(O[C@H]8[C@H](O)[C@@H](O)[C@H](O)[C@@H](CO[C@H]9[C@H](O)[C@@H](O)[C@H](O[C@H]%10[C@H](O)[C@@H](O)[C@H](O)CO%10)CO9)O8)CC/C=C(C)/C	CC(C)=CCCC(C)(OC1OC(COC2OCC(OC3OCC(O)C(O)C3O)C(O)C2O)C(O)C(O)C1O)C1CCC2(C)C1C(O)CC1C3(C)CCC(OC4OC(CO)C(O)C(O)C4OC4OC(CO)C(O)C(O)C4OC4OCC(O)C(O)C4O)C(C)(C)C3CCC12C	2003										Yoshikawa et al. (2003)	https://pubs.acs.org/doi/epdf/10.1021/np030015l
52	Notoginsenoside R4	C₅₉H₁₀₀O₂₇	1241.42	PPD	(2S,3R,4S,5S,6R)-2-[(2R,3R,4S,5S,6R)-4,5-dihydroxy-6-(hydroxymethyl)-2-[[(3S,5R,8R,9R,10R,12R,13R,14R,17S)-12-hydroxy-4,4,8,10,14-pentamethyl-17-[(2S)-6-methyl-2-[(2S,3R,4S,5S,6R)-3,4,5-trihydroxy-6-[[(2R,3R,4S,5S,6R)-3,4,5-trihydroxy-6-[[(2S,3R,4S,5R)-3,4,5-trihydroxyoxan-2-yl]oxymethyl]oxan-2-yl]oxymethyl]oxan-2-yl]oxyhept-5-en-2-yl]-2,3,5,6,7,9,11,12,13,15,16,17-dodecahydro-1H-cyclopenta[a]phe…	PN (roots)	CC1(C)[C@@H](O[C@H]2[C@H](O[C@H]3[C@H](O)[C@@H](O)[C@H](O)[C@@H](CO)O3)[C@@H](O)[C@H](O)[C@@H](CO)O2)CC[C@@]4(C)C1CC[C@]5(C)C4C[C@@H](O)C6[C@@]5(C)CCC6[C@@](C)(O[C@H]7[C@H](O)[C@@H](O)[C@H](O)[C@@H](CO[C@@H]8[C@@H](O)[C@H](O)[C@@H](O)[C@H](CO[C@@H]9[C@@H](O)[C@H](O)[C@@H](O)CO9)O8)O7)CC/C=C(C)/C	CC(C)=CCCC(C)(OC1OC(COC2OC(COC3OCC(O)C(O)C3O)C(O)C(O)C2O)C(O)C(O)C1O)C1CCC2(C)C1C(O)CC1C3(C)CCC(OC4OC(CO)C(O)C(O)C4OC4OC(CO)C(O)C(O)C4O)C(C)(C)C3CCC12C	1983	1285.65	19.09	365.47	[M−H+HCOOH]−	Neurite outgrowth activity					Matsuura et al. (1983)	http://www.corc.ac.cn/handle/1471x/1000635?mode=full
53	Notoginsenoside S	C₆₃H₁₀₆O₃₀	1343.51	PPD	(2S,3R,4S,5S,6R)-2-[(2S)-2-[(3S,5R,8R,9R,10R,12R,13R,14R,17S)-3-[(2R,3R,4S,5S,6R)-3-[(2S,3R,4S,5S,6R)-4,5-dihydroxy-6-(hydroxymethyl)-3-[(2S,3R,4S,5R)-3,4,5-trihydroxyoxan-2-yl]oxyoxan-2-yl]oxy-4,5-dihydroxy-6-(hydroxymethyl)oxan-2-yl]oxy-12-hydroxy-4,4,8,10,14-pentamethyl-2,3,5,6,7,9,11,12,13,15,16,17-dodecahydro-1H-cyclopenta[a]phenanthren-17-yl]-6-methylhept-5-en-2-yl]oxy-6-[[(2R,3R,4R,5S)-3,4…	PN (ﬂower buds)	CC1(C)[C@@H](O[C@H]2[C@H](O[C@H]3[C@H](O[C@@H]4[C@@H](O)[C@H](O)[C@@H](O)CO4)[C@@H](O)[C@H](O)[C@@H](CO)O3)[C@@H](O)[C@H](O)[C@@H](CO)O2)CC[C@@]5(C)C1CC[C@]6(C)C5C[C@@H](O)C7[C@@]6(C)CCC7[C@@](C)(O[C@H]8[C@H](O)[C@@H](O)[C@H](O)[C@@H](CO[C@H]9[C@H](O)[C@@H](O)[C@H](CO[C@@H]%10[C@@H](O)[C@H](O)[C@@H](O)CO%10)O9)O8)CC/C=C(C)/C	CC(C)=CCCC(C)(OC1OC(COC2OC(COC3OCC(O)C(O)C3O)C(O)C2O)C(O)C(O)C1O)C1CCC2(C)C1C(O)CC1C3(C)CCC(OC4OC(CO)C(O)C(O)C4OC4OC(CO)C(O)C(O)C4OC4OCC(O)C(O)C4O)C(C)(C)C3CCC12C	2003					Anti-cancer					Yoshikawa et al. (2003)	https://pubs.acs.org/doi/epdf/10.1021/np030015l
54	Notoginsenoside T	C₆₄H₁₀₈O₃₁	1373.54	PPD		PN (ﬂower buds)	CC1(C)[C@@H](O[C@H]2[C@H](O[C@H]3[C@H](O[C@@H]4[C@@H](O)[C@H](O)[C@@H](O)CO4)[C@@H](O)[C@H](O)[C@@H](CO)O3)[C@@H](O)[C@H](O)[C@@H](CO)O2)CC[C@@]5(C)C1CC[C@]6(C)C5C[C@@H](O)C7[C@@]6(C)CCC7[C@@](C)(O[C@H]8[C@H](O)[C@@H](O)[C@H](O)[C@@H](CO[C@@H]9[C@@H](O)[C@H](O[C@@H]%10[C@@H](O)[C@H](O)[C@@H](O)CO%10)[C@@H](O)[C@H](CO)O9)O8)CC/C=C(C)/C	CC(C)=CCCC(C)(OC1OC(COC2OC(CO)C(O)C(OC3OCC(O)C(O)C3O)C2O)C(O)C(O)C1O)C1CCC2(C)C1C(O)CC1C3(C)CCC(OC4OC(CO)C(O)C(O)C4OC4OC(CO)C(O)C(O)C4OC4OCC(O)C(O)C4O)C(C)(C)C3CCC12C	2003	1417.68	20.67	381.08	[M−H+HCOOH]−	Anti-cancer					Yoshikawa et al. (2003)	https://pubs.acs.org/doi/epdf/10.1021/np030015l
55	Notoginsenoside Fa	C₅₉H₁₀₀O₂₇	1241.42	PPD	2-[[6-[2-[3-[3-[4,5-dihydroxy-6-(hydroxymethyl)-3-(3,4,5-trihydroxyoxan-2-yl)oxyoxan-2-yl]oxy-4,5-dihydroxy-6-(hydroxymethyl)oxan-2-yl]oxy-12-hydroxy-4,4,8,10,14-pentamethyl-2,3,5,6,7,9,11,12,13,15,16,17-dodecahydro-1H-cyclopenta[a]phenanthren-17-yl]-6-methylhept-5-en-2-yl]oxy-3,4,5-trihydroxyoxan-2-yl]methoxy]-6-(hydroxymethyl)oxane-3,4,5-triol	PN (leaves and seeds)	CC1(C)[C@@H](O[C@H]2[C@H](O[C@H]3[C@H](O[C@@H]4[C@@H](O)[C@H](O)[C@@H](O)CO4)[C@@H](O)[C@H](O)[C@@H](CO)O3)[C@@H](O)[C@H](O)[C@@H](CO)O2)CC[C@@]5(C)C1CC[C@]6(C)C5C[C@@H](O)C7[C@@]6(C)CCC7[C@@](C)(O[C@H]8[C@H](O)[C@@H](O)[C@H](O)[C@@H](CO[C@@H]9[C@@H](O)[C@H](O)[C@@H](O)[C@H](CO)O9)O8)CC/C=C(C)/C	CC(C)=CCCC(C)(OC1OC(COC2OC(CO)C(O)C(O)C2O)C(O)C(O)C1O)C1CCC2(C)C1C(O)CC1C3(C)CCC(OC4OC(CO)C(O)C(O)C4OC4OC(CO)C(O)C(O)C4OC4OCC(O)C(O)C4O)C(C)(C)C3CCC12C	1983	1239.64	20.46	367.09	[M−H+HCOOH]−	Anti-diabetic, Neurite outgrowth activity					Yang et al. (1983)	https://www.sciencedirect.com/science/article/pii/S003194220084039X?via%3Dihub
56	Notoginsenoside Fc	C₅₈H₉₈O₂₆	1211.4	PPD	(2S,3R,4S,5S,6R)-2-[(2S)-2-[(3S,5R,8R,9R,10R,12R,13R,14R,17S)-3-[(2R,3R,4S,5S,6R)-3-[(2S,3R,4S,5S,6R)-4,5-dihydroxy-6-(hydroxymethyl)-3-[(2S,3R,4S,5R)-3,4,5-trihydroxyoxan-2-yl]oxyoxan-2-yl]oxy-4,5-dihydroxy-6-(hydroxymethyl)oxan-2-yl]oxy-12-hydroxy-4,4,8,10,14-pentamethyl-2,3,5,6,7,9,11,12,13,15,16,17-dodecahydro-1H-cyclopenta[a]phenanthren-17-yl]-6-methylhept-5-en-2-yl]oxy-6-[[(2S,3R,4S,5R)-3,4…	PN (leaves and seeds)	CC1(C)[C@@H](O[C@H]2[C@H](O[C@H]3[C@H](O[C@@H]4[C@@H](O)[C@H](O)[C@@H](O)CO4)[C@@H](O)[C@H](O)[C@@H](CO)O3)[C@@H](O)[C@H](O)[C@@H](CO)O2)CC[C@@]5(C)C1CC[C@]6(C)C5C[C@@H](O)C7[C@@]6(C)CCC7[C@@](C)(O[C@H]8[C@H](O)[C@@H](O)[C@H](O)[C@@H](CO[C@H]9[C@H](O)[C@@H](O)[C@H](O)CO9)O8)CC/C=C(C)/C	CC(C)=CCCC(C)(OC1OC(COC2OCC(O)C(O)C2O)C(O)C(O)C1O)C1CCC2(C)C1C(O)CC1C3(C)CCC(OC4OC(CO)C(O)C(O)C4OC4OC(CO)C(O)C(O)C4OC4OCC(O)C(O)C4O)C(C)(C)C3CCC12C	1983	1255.63	25.35	357.31	[M−H+HCOOH]−	Renoprotective, Anti-inflammatory, Anti-apoptotic, Antioxidant, Enhancement of Mitochondrial Function, Anti-thrombotic, hepatoprotective, cardiovasculoprotective, anti-diabetic, anti-obesity					Yang et al. (1983)	https://www.sciencedirect.com/science/article/pii/S003194220084039X?via%3Dihub
57	Notoginsenoside Fe	C₄₇H₈₀O₁₇	917.14	PPD	(2R,3R,4S,5S,6R)-2-[[(3S,5R,8R,9R,10R,12R,13R,14R,17S)-17-[(2S)-2-[(2S,3R,4S,5S,6R)-6-[[(2R,3R,4R,5S)-3,4-dihydroxy-5-(hydroxymethyl)oxolan-2-yl]oxymethyl]-3,4,5-trihydroxyoxan-2-yl]oxy-6-methylhept-5-en-2-yl]-12-hydroxy-4,4,8,10,14-pentamethyl-2,3,5,6,7,9,11,12,13,15,16,17-dodecahydro-1H-cyclopenta[a]phenanthren-3-yl]oxy]-6-(hydroxymethyl)oxane-3,4,5-triol	PN (leaves and seeds)	CC1(C)[C@@H](O[C@H]2[C@H](O)[C@@H](O)[C@H](O)[C@@H](CO)O2)CC[C@@]3(C)C1CC[C@]4(C)C3C[C@@H](O)C5[C@@]4(C)CCC5[C@@](C)(O[C@H]6[C@H](O)[C@@H](O)[C@H](O)[C@@H](CO[C@H]7[C@H](O)[C@@H](O)[C@H](CO)O7)O6)CC/C=C(C)/C	CC(C)=CCCC(C)(OC1OC(COC2OC(CO)C(O)C2O)C(O)C(O)C1O)C1CCC2(C)C1C(O)CC1C3(C)CCC(OC4OC(CO)C(O)C(O)C4O)C(C)(C)C3CCC12C	1983	961.536	45.1	323.47	[M−H+HCOOH]−	Anti-tumor(GJIC modulators), hemostatic, anti-oxidant, Anti-Obesity, metabolic benefits, Anti-inflammatory, anti-diabetic					Yang et al. (1983)	https://www.sciencedirect.com/science/article/pii/S003194220084039X?via%3Dihub
58	Notoginsenoside FP2	C₅₈H₉₈O₂₆	1211.4	PPD	(2R,3S,4S,5R,6S)-2-[[(2R,3R,4R,5S)-3,4-dihydroxy-5-(hydroxymethyl)oxolan-2-yl]oxymethyl]-6-[(2S)-2-[(3S,5R,8R,9R,10R,12R,13R,14R,17S)-3-[(2R,3R,4S,5S,6R)-3-[(2S,3R,4S,5S,6R)-4,5-dihydroxy-6-(hydroxymethyl)-3-[(2S,3R,4S,5R)-3,4,5-trihydroxyoxan-2-yl]oxyoxan-2-yl]oxy-4,5-dihydroxy-6-(hydroxymethyl)oxan-2-yl]oxy-12-hydroxy-4,4,8,10,14-pentamethyl-2,3,5,6,7,9,11,12,13,15,16,17-dodecahydro-1H-cyclopen…	PN (fruit pedicels)	CC1(C)[C@@H](O[C@H]2[C@H](O[C@H]3[C@H](O[C@@H]4[C@@H](O)[C@H](O)[C@@H](O)CO4)[C@@H](O)[C@H](O)[C@@H](CO)O3)[C@@H](O)[C@H](O)[C@@H](CO)O2)CC[C@@]5(C)C1CC[C@]6(C)C5C[C@@H](O)C7[C@@]6(C)CCC7[C@@](C)(O[C@H]8[C@H](O)[C@@H](O)[C@H](O)[C@@H](CO[C@H]9[C@H](O)[C@@H](O)[C@H](CO)O9)O8)CC/C=C(C)/C	CC(C)=CCCC(C)(OC1OC(COC2OC(CO)C(O)C2O)C(O)C(O)C1O)C1CCC2(C)C1C(O)CC1C3(C)CCC(OC4OC(CO)C(O)C(O)C4OC4OC(CO)C(O)C(O)C4OC4OCC(O)C(O)C4O)C(C)(C)C3CCC12C	2008										Wang et al. (2008a,b)	https://onlinelibrary.wiley.com/doi/epdf/10.1002/hlca.200890013
59	Notoginsenoside L	C₅₃H₉₀O₂₂	1079.28	PPD	(2R,3R,4S,5S,6R)-2-[[(2R,3S,4S,5R,6S)-6-[(2S)-2-[(3S,5R,8R,9R,10R,12R,13R,14R,17S)-3-[(2R,3R,4S,5S,6R)-4,5-dihydroxy-6-(hydroxymethyl)-3-[(2S,3R,4S,5R)-3,4,5-trihydroxyoxan-2-yl]oxyoxan-2-yl]oxy-12-hydroxy-4,4,8,10,14-pentamethyl-2,3,5,6,7,9,11,12,13,15,16,17-dodecahydro-1H-cyclopenta[a]phenanthren-17-yl]-6-methylhept-5-en-2-yl]oxy-3,4,5-trihydroxyoxan-2-yl]methoxy]-6-(hydroxymethyl)oxane-3,4,5-t…	PN (roots)	CC1(C)[C@@H](O[C@H]2[C@H](O)[C@@H](O)[C@H](O)[C@@H](CO[C@H]3[C@H](O)[C@@H](O)[C@H](O)CO3)O2)CC[C@@]4(C)C1CC[C@]5(C)C4C[C@@H](O)C6[C@@]5(C)CCC6[C@@](C)(O[C@H]7[C@H](O)[C@@H](O)[C@H](O)[C@@H](CO[C@@H]8[C@@H](O)[C@H](O)[C@@H](O)[C@H](CO)O8)O7)CC/C=C(C)/C	CC(C)=CCCC(C)(OC1OC(COC2OC(CO)C(O)C(O)C2O)C(O)C(O)C1O)C1CCC2(C)C1C(O)CC1C3(C)CCC(OC4OC(COC5OCC(O)C(O)C5O)C(O)C(O)C4O)C(C)(C)C3CCC12C	2001										Yoshikawa et al. (2001)	https://www.jstage.jst.go.jp/article/cpb/49/11/49_11_1452/_pdf/-char/en
60	Vinaginsenoside R7	C₅₃H₉₀O₂₂	1079.28	PPD	2-[2-[3-[3-[4,5-dihydroxy-6-(hydroxymethyl)-3-(3,4,5-trihydroxyoxan-2-yl)oxyoxan-2-yl]oxy-4,5-dihydroxy-6-(hydroxymethyl)oxan-2-yl]oxy-12-hydroxy-4,4,8,10,14-pentamethyl-2,3,5,6,7,9,11,12,13,15,16,17-dodecahydro-1H-cyclopenta[a]phenanthren-17-yl]-6-methylhept-5-en-2-yl]oxy-6-(hydroxymethyl)oxane-3,4,5-triol	PV (rhizomes and roots)	CC1(C)[C@@H](O[C@H]2[C@H](O[C@H]3[C@H](O[C@@H]4[C@@H](O)[C@H](O)[C@@H](O)CO4)[C@@H](O)[C@H](O)[C@@H](CO)O3)[C@@H](O)[C@H](O)[C@@H](CO)O2)CC[C@@]5(C)C1CC[C@]6(C)C5C[C@@H](O)C7[C@@]6(C)CCC7[C@@](C)(O[C@H]8[C@H](O)[C@@H](O)[C@H](O)[C@@H](CO)O8)CC/C=C(C)/C	CC(C)=CCCC(C)(OC1OC(CO)C(O)C(O)C1O)C1CCC2(C)C1C(O)CC1C3(C)CCC(OC4OC(CO)C(O)C(O)C4OC4OC(CO)C(O)C(O)C4OC4OCC(O)C(O)C4O)C(C)(C)C3CCC12C	1994					photoprotective, anti-inflammatory, anti-diabetic, anti-obesity					Duc et al. (1994a)	https://www.jstage.jst.go.jp/article/cpb1958/42/1/42_1_115/_pdf/-char/ja
61	Saponin Ia	C₄₇H₈₀O₁₇	917.14	PPD		PN (roots)	CC1(C)[C@@H](O[C@H]2[C@H](O)[C@@H](O)[C@H](O)[C@@H](CO)O2)CC[C@@]3(C)C1CC[C@]4(C)C3C[C@@H](O)C5[C@@]4(C)CCC5[C@@](C)(O[C@H]6[C@H](O[C@@H]7[C@@H](O)[C@H](O)[C@H](O)CO7)[C@@H](O)[C@H](O)[C@@H](CO)O6)CC/C=C(C)/C	CC(C)=CCCC(C)(OC1OC(CO)C(O)C(O)C1OC1OCC(O)C(O)C1O)C1CCC2(C)C1C(O)CC1C3(C)CCC(OC4OC(CO)C(O)C(O)C4O)C(C)(C)C3CCC12C	1999										Ma et al. (1999)	https://www.sciencedirect.com/science/article/pii/S0031942299003647?via%3Dihub
62	Notoginsenoside Ft1	C₄₇H₈₀O₁₇	917.14	PPD	(2S,3R,4S,5R)-2-[(2S,3R,4S,5S,6R)-2-[(2R,3R,4S,5S,6R)-4,5-dihydroxy-2-[[(3S,5R,8R,9R,10R,12R,13R,14R,17S)-12-hydroxy-17-[(2R)-2-hydroxy-6-methylhept-5-en-2-yl]-4,4,8,10,14-pentamethyl-2,3,5,6,7,9,11,12,13,15,16,17-dodecahydro-1H-cyclopenta[a]phenanthren-3-yl]oxy]-6-(hydroxymethyl)oxan-3-yl]oxy-4,5-dihydroxy-6-(hydroxymethyl)oxan-3-yl]oxyoxane-3,4,5-triol	PN (Leaves in acid)	CC1(C)[C@@H](O[C@H]2[C@H](O[C@H]3[C@H](O[C@@H]4[C@@H](O)[C@H](O)[C@@H](O)CO4)[C@@H](O)[C@H](O)[C@@H](CO)O3)[C@@H](O)[C@H](O)[C@@H](CO)O2)CC[C@@]5(C)C1CC[C@]6(C)C5C[C@@H](O)C7[C@@]6(C)CCC7[C@@](C)(O[H])CC/C=C(C)/C	CC(C)=CCCC(C)(O)C1CCC2(C)C1C(O)CC1C3(C)CCC(OC4OC(CO)C(O)C(O)C4OC4OC(CO)C(O)C(O)C4OC4OCC(O)C(O)C4O)C(C)(C)C3CCC12C	2006	961.537	48.61	324.28	[M−H+HCOOH]−	hemostatic, anti-inflammatory, diabetic wound healing, anti-cancer, anti-obesity, anti-diabetes, hemostatic, anti-tumor, apoptotic, vasodilator, angiogenic					Chen et al. (2006)	https://onlinelibrary.wiley.com/doi/epdf/10.1002/hlca.200690144
63	20(S)-Ginsenoside Rg3	C₄₂H₇₂O₁₃	785.025	PPD	(2S,3R,4S,5S,6R)-2-[(2R,3R,4S,5S,6R)-4,5-dihydroxy-2-[[(3S,5R,8R,9R,10R,12R,13R,14R,17S)-12-hydroxy-17-[(2S)-2-hydroxy-6-methylhept-5-en-2-yl]-4,4,8,10,14-pentamethyl-2,3,5,6,7,9,11,12,13,15,16,17-dodecahydro-1H-cyclopenta[a]phenanthren-3-yl]oxy]-6-(hydroxymethyl)oxan-3-yl]oxy-6-(hydroxymethyl)oxane-3,4,5-triol	RG	CC1(C)[C@@H](O[C@H]2[C@H](O[C@H]3[C@H](O)[C@@H](O)[C@H](O)[C@@H](CO)O3)[C@@H](O)[C@H](O)[C@@H](CO)O2)CC[C@@]4(C)C1CC[C@]5(C)C4C[C@@H](O)C6[C@@]5(C)CCC6[C@@](C)(O[H])CC/C=C(C)/C	CC(C)=CCCC(C)(O)C1CCC2(C)C1C(O)CC1C3(C)CCC(OC4OC(CO)C(O)C(O)C4OC4OC(CO)C(O)C(O)C4O)C(C)(C)C3CCC12C	1983	829.494	49.49	303.81		antineoplastic agent, angiogenesis modulating agent, apoptosis inducer	mouse	LD50	intraperitoneal	1250 mg/kg	Kitagawa et al. (1983)	https://www.jstage.jst.go.jp/article/yakushi1947/103/6/103_6_612/_article/-char/en
64	20(S)-Ginsenoside Rh2	C₃₆H₆₂O₈	622.884	PPD	(2R,3R,4S,5S,6R)-2-[[(3S,5R,8R,9R,10R,12R,13R,14R,17S)-12-hydroxy-17-[(2S)-2-hydroxy-6-methylhept-5-en-2-yl]-4,4,8,10,14-pentamethyl-2,3,5,6,7,9,11,12,13,15,16,17-dodecahydro-1H-cyclopenta[a]phenanthren-3-yl]oxy]-6-(hydroxymethyl)oxane-3,4,5-triol	PG (stems and leaves)	CC1(C)[C@@H](O[C@H]2[C@H](O)[C@@H](O)[C@H](O)[C@@H](CO)O2)CC[C@@]3(C)C1CC[C@]4(C)C3C[C@@H](O)C5[C@@]4(C)CCC5[C@@](C)(O[H])CC/C=C(C)/C	CC(C)=CCCC(C)(O)C1CCC2(C)C1C(O)CC1C3(C)CCC(OC4OC(CO)C(O)C(O)C4O)C(C)(C)C3CCC12C	1988	667.442	53.63	289.96	[M−H+HCOOH]−	apoptosis inducer, antineoplastic agent, cardioprotective agent, bone density conservation agent, hepatoprotective agent, Anti-tumor(GJIC modulators), anti-inflammatory, anti-oxidant, nueroprotective agent					Chen et al. (1988)	https://www.researchgate.net/publication/19760462_Isolation_and_identification_of_the_anti-tumor_constituent_ginsenoside-Rh2/citations
65	20(R)-Ginsenoside Rh2	C₃₆H₆₂O₈	622.884	PPD	(2R,3R,4S,5S,6R)-2-[[(3S,5R,8R,9R,10R,12R,13R,14R,17S)-12-hydroxy-17-[(2R)-2-hydroxy-6-methylhept-5-en-2-yl]-4,4,8,10,14-pentamethyl-2,3,5,6,7,9,11,12,13,15,16,17-dodecahydro-1H-cyclopenta[a]phenanthren-3-yl]oxy]-6-(hydroxymethyl)oxane-3,4,5-triol	PG (leaves)	CC1(C)[C@@H](O[C@H]2[C@H](O)[C@@H](O)[C@H](O)[C@@H](CO)O2)CC[C@@]3(C)C1CC[C@]4(C)C3C[C@@H](O)C5[C@@]4(C)CCC5[C@](C)(O[H])CC/C=C(C)/C	CC(C)=CCCC(C)(O)C1CCC2(C)C1C(O)CC1C3(C)CCC(OC4OC(CO)C(O)C(O)C4O)C(C)(C)C3CCC12C	1987	667.442	53.85	289.55		anti-inflammatory, anti-oxidant, nueroprotective agent					Chen et al. (1987)	https://pubmed.ncbi.nlm.nih.gov/3445760/
66	Vinaginsenoside R16	C₄₇H₈₀O₁₇	917.14	PPD	2-[2-[3-[4,5-dihydroxy-6-(hydroxymethyl)-3-(3,4,5-trihydroxyoxan-2-yl)oxyoxan-2-yl]oxy-12-hydroxy-4,4,8,10,14-pentamethyl-2,3,5,6,7,9,11,12,13,15,16,17-dodecahydro-1H-cyclopenta[a]phenanthren-17-yl]-6-methylhept-5-en-2-yl]oxy-6-(hydroxymethyl)oxane-3,4,5-triol	PV (roots)	CC1(C)[C@@H](O[C@@H]2[C@@H](O[C@@H]3[C@@H](O)[C@H](O)[C@@H](O)CO3)[C@H](O)[C@@H](O)[C@H](CO)O2)CC[C@@]4(C)C1CC[C@]5(C)C4C[C@@H](O)C6[C@@]5(C)CCC6[C@@](C)(O[C@H]7[C@H](O)[C@@H](O)[C@H](O)[C@@H](CO)O7)CC/C=C(C)/C	CC(C)=CCCC(C)(OC1OC(CO)C(O)C(O)C1O)C1CCC2(C)C1C(O)CC1C3(C)CCC(OC4OC(CO)C(O)C(O)C4OC4OCC(O)C(O)C4O)C(C)(C)C3CCC12C	1999										Duc et al. (1999)	https://www.sciencedirect.com/science/article/abs/pii/S092834209980010X?via%3Dihub
67	malonylfloralginsenoside Rb1	C₅₇H₉₄O₂₆	1195.35	PPD		PG (flower bud)	CC1(C)[C@@H](O[C@H]2[C@H](O[C@H]3[C@H](O)[C@@H](O)[C@H](O)[C@@H](CO)O3)[C@@H](O)[C@H](O)[C@@H](CO)O2)CC[C@@]4(C)C1CC[C@]5(C)C4C[C@@H](O)C6[C@@]5(C)CCC6[C@@](CC/C=C(C)/C)(C)O[C@H]7[C@H](O)[C@@H](O)[C@H](O)[C@@H](CO[C@@H]8[C@@H](O)[C@H](O)[C@@H](OC(CC(O)=O)=O)[C@H](CO)O8)O7	CC(C)=CCCC(C)(OC1OC(COC2OC(CO)C(OC(=O)CC(=O)O)C(O)C2O)C(O)C(O)C1O)C1CCC2(C)C1C(O)CC1C3(C)CCC(OC4OC(CO)C(O)C(O)C4OC4OC(CO)C(O)C(O)C4O)C(C)(C)C3CCC12C	2017					Anti-diabetic					Qui et al. (2017)	https://pubs.acs.org/doi/10.1021/acs.jnatprod.6b00789
68	malonylfloralginsenoside Rb2	C₅₇H₉₄O₂₆	1195.35	PPD		PG (flower bud)	CC1(C)[C@@H](O[C@H]2[C@H](O[C@H]3[C@H](O)[C@@H](OC(CC(O)=O)=O)[C@H](O)[C@@H](CO)O3)[C@@H](O)[C@H](O)[C@@H](CO)O2)CC[C@@]4(C)C1CC[C@]5(C)C4C[C@@H](O)C6[C@@]5(C)CCC6[C@@](CC/C=C(C)/C)(C)O[C@H]7[C@H](O)[C@@H](O)[C@H](O)[C@@H](CO[C@@H]8[C@@H](O)[C@H](O)[C@@H](O)[C@H](CO)O8)O7	CC(C)=CCCC(C)(OC1OC(COC2OC(CO)C(O)C(O)C2O)C(O)C(O)C1O)C1CCC2(C)C1C(O)CC1C3(C)CCC(OC4OC(CO)C(O)C(O)C4OC4OC(CO)C(O)C(OC(=O)CC(=O)O)C4O)C(C)(C)C3CCC12C	2017					Anti-diabetic					Qui et al. (2017)	https://pubs.acs.org/doi/10.1021/acs.jnatprod.6b00789
69	malonylfloralginsenoside Rc1	C₅₆H₉₂O₂₅	1165.33	PPD		PG (flower bud)	CC1(C)[C@@H](O[C@H]2[C@H](O[C@H]3[C@H](O)[C@@H](O)[C@H](O)[C@@H](COC(CC(O)=O)=O)O3)[C@@H](O)[C@H](O)[C@@H](CO)O2)CC[C@@]4(C)C1CC[C@]5(C)C4C[C@@H](O)C6[C@@]5(C)CCC6[C@@](CC/C=C(C)/C)(C)O[C@H]7[C@H](O)[C@@H](O)[C@H](O)[C@@H](CO[C@H]8[C@H](O)[C@@H](O)[C@H](O)CO8)O7	CC(C)=CCCC(C)(OC1OC(COC2OCC(O)C(O)C2O)C(O)C(O)C1O)C1CCC2(C)C1C(O)CC1C3(C)CCC(OC4OC(CO)C(O)C(O)C4OC4OC(COC(=O)CC(=O)O)C(O)C(O)C4O)C(C)(C)C3CCC12C	2017	1163.58	34.76	347.38		anti-cancer, Anti-diabetic					Qui et al. (2017)	https://pubs.acs.org/doi/10.1021/acs.jnatprod.6b00789
70	malonylfloralginsenoside Rc2	C₅₆H₉₂O₂₅	1165.33	PPD		PG (flower bud)	CC1(C)[C@@H](O[C@H]2[C@H](O[C@H]3[C@H](O)[C@@H](O)[C@H](OC(CC(O)=O)=O)[C@@H](CO)O3)[C@@H](O)[C@H](O)[C@@H](CO)O2)CC[C@@]4(C)C1CC[C@]5(C)C4C[C@@H](O)C6[C@@]5(C)CCC6[C@@](CC/C=C(C)/C)(C)O[C@H]7[C@H](O)[C@@H](O)[C@H](O)[C@@H](CO[C@H]8[C@H](O)[C@@H](O)[C@@H](O)CO8)O7	CC(C)=CCCC(C)(OC1OC(COC2OCC(O)C(O)C2O)C(O)C(O)C1O)C1CCC2(C)C1C(O)CC1C3(C)CCC(OC4OC(CO)C(O)C(O)C4OC4OC(CO)C(OC(=O)CC(=O)O)C(O)C4O)C(C)(C)C3CCC12C	2017					Anti-diabetic					Qui et al. (2017)	https://pubs.acs.org/doi/10.1021/acs.jnatprod.6b00789
71	malonylfloralginsenoside Rc3	C₅₆H₉₂O₂₅	1165.33	PPD		PG (flower bud)	CC1(C)[C@@H](O[C@H]2[C@H](O[C@H]3[C@H](O)[C@@H](OC(CC(O)=O)=O)[C@H](O)[C@@H](CO)O3)[C@@H](O)[C@H](O)[C@@H](CO)O2)CC[C@@]4(C)C1CC[C@]5(C)C4C[C@@H](O)C6[C@@]5(C)CCC6[C@@](CC/C=C(C)/C)(C)O[C@H]7[C@H](O)[C@@H](O)[C@H](O)[C@@H](CO[C@H]8[C@H](O)[C@@H](O)[C@@H](O)CO8)O7	CC(C)=CCCC(C)(OC1OC(COC2OCC(O)C(O)C2O)C(O)C(O)C1O)C1CCC2(C)C1C(O)CC1C3(C)CCC(OC4OC(CO)C(O)C(O)C4OC4OC(CO)C(O)C(OC(=O)CC(=O)O)C4O)C(C)(C)C3CCC12C	2017	1163.58	37.23	351.05	[M−H]−	Anti-diabetic					Qui et al. (2017)	https://pubs.acs.org/doi/10.1021/acs.jnatprod.6b00789
72	malonylfloralginsenoside Rc4	C₅₆H₉₂O₂₅	1165.33	PPD		PG (flower bud)	CC1(C)[C@@H](O[C@H]2[C@H](O[C@H]3[C@H](O)[C@@H](OC(CC(O)=O)=O)[C@H](O)[C@@H](CO)O3)[C@@H](O)[C@H](O)[C@@H](CO)O2)CC[C@@]4(C)C1CC[C@]5(C)C4C[C@@H](O)C6[C@@]5(C)CCC6[C@@](CC/C=C(C)/C)(C)O[C@H]7[C@H](O)[C@@H](O)[C@H](O)[C@@H](CO[C@H]8[C@H](O)[C@@H](O)[C@H](CO)O8)O7	CC(C)=CCCC(C)(OC1OC(COC2OC(CO)C(O)C2O)C(O)C(O)C1O)C1CCC2(C)C1C(O)CC1C3(C)CCC(OC4OC(CO)C(O)C(O)C4OC4OC(CO)C(O)C(OC(=O)CC(=O)O)C4O)C(C)(C)C3CCC12C	2017					Anti-diabetic					Qui et al. (2017)	https://pubs.acs.org/doi/10.1021/acs.jnatprod.6b00789
73	malonylfloralginsenoside Rd1	C₅₁H₈₄O₂₁	1033.21	PPD		PG (flower bud)	CC1(C)[C@@H](O[C@H]2[C@H](O[C@H]3[C@H](OC(CC(O)=O)=O)[C@@H](O)[C@H](O)[C@@H](CO)O3)[C@@H](O)[C@H](O)[C@@H](CO)O2)CC[C@@]4(C)C1CC[C@]5(C)C4C[C@@H](O)C6[C@@]5(C)CCC6[C@@](CC/C=C(C)/C)(C)O[C@H]7[C@H](O)[C@@H](O)[C@H](O)[C@@H](CO)O7	CC(C)=CCCC(C)(OC1OC(CO)C(O)C(O)C1O)C1CCC2(C)C1C(O)CC1C3(C)CCC(OC4OC(CO)C(O)C(O)C4OC4OC(CO)C(O)C(O)C4OC(=O)CC(=O)O)C(C)(C)C3CCC12C	2017					Anti-diabetic					Qui et al. (2017)	https://pubs.acs.org/doi/10.1021/acs.jnatprod.6b00789
74	malonylfloralginsenoside Rd2	C₅₁H₈₄O₂₁	1033.21	PPD		PG (flower bud)	CC1(C)[C@@H](O[C@H]2[C@H](O[C@H]3[C@H](O)[C@@H](OC(CC(O)=O)=O)[C@H](O)[C@@H](CO)O3)[C@@H](O)[C@H](O)[C@@H](CO)O2)CC[C@@]4(C)C1CC[C@]5(C)C4C[C@@H](O)C6[C@@]5(C)CCC6[C@@](CC/C=C(C)/C)(C)O[C@H]7[C@H](O)[C@@H](O)[C@H](O)[C@@H](CO)O7	CC(C)=CCCC(C)(OC1OC(CO)C(O)C(O)C1O)C1CCC2(C)C1C(O)CC1C3(C)CCC(OC4OC(CO)C(O)C(O)C4OC4OC(CO)C(O)C(OC(=O)CC(=O)O)C4O)C(C)(C)C3CCC12C	2017					Anti-diabetic					Qui et al. (2017)	https://pubs.acs.org/doi/10.1021/acs.jnatprod.6b00789
75	malonylfloralginsenoside Rd3	C₅₁H₈₄O₂₁	1033.21	PPD		PG (flower bud)	CC1(C)[C@@H](O[C@H]2[C@H](O[C@H]3[C@H](O)[C@@H](O)[C@H](OC(CC(O)=O)=O)[C@@H](CO)O3)[C@@H](O)[C@H](O)[C@@H](CO)O2)CC[C@@]4(C)C1CC[C@]5(C)C4C[C@@H](O)C6[C@@]5(C)CCC6[C@@](CC/C=C(C)/C)(C)O[C@H]7[C@H](O)[C@@H](O)[C@H](O)[C@@H](CO)O7	CC(C)=CCCC(C)(OC1OC(CO)C(O)C(O)C1O)C1CCC2(C)C1C(O)CC1C3(C)CCC(OC4OC(CO)C(O)C(O)C4OC4OC(CO)C(OC(=O)CC(=O)O)C(O)C4O)C(C)(C)C3CCC12C	2017					Anti-diabetic					Qui et al. (2017)	https://pubs.acs.org/doi/10.1021/acs.jnatprod.6b00789
76	malonylfloralginsenoside Rd4	C₅₁H₈₄O₂₁	1033.21	PPD		PG (flower bud)	CC1(C)[C@@H](O[C@H]2[C@H](O[C@H]3[C@H](O)[C@@H](O)[C@H](O)[C@@H](CO)O3)[C@@H](O)[C@H](O)[C@@H](CO)O2)CC[C@@]4(C)C1CC[C@]5(C)C4C[C@@H](O)C6[C@@]5(C)CCC6[C@@](CC/C=C(C)/C)(C)O[C@H]7[C@H](O)[C@@H](OC(CC(O)=O)=O)[C@H](O)[C@@H](CO)O7	CC(C)=CCCC(C)(OC1OC(CO)C(O)C(OC(=O)CC(=O)O)C1O)C1CCC2(C)C1C(O)CC1C3(C)CCC(OC4OC(CO)C(O)C(O)C4OC4OC(CO)C(O)C(O)C4O)C(C)(C)C3CCC12C	2017					Anti-diabetic					Qui et al. (2017)	https://pubs.acs.org/doi/10.1021/acs.jnatprod.6b00789
77	malonylfloralginsenoside Rd5	C₅₁H₈₄O₂₁	1033.21	PPD		PG (flower bud)	CC1(C)[C@@H](O[C@H]2[C@H](O[C@H]3[C@H](O)[C@@H](O)[C@H](O)[C@@H](CO)O3)[C@@H](O)[C@H](O)[C@@H](CO)O2)CC[C@@]4(C)C1CC[C@]5(C)C4C[C@@H](O)C6[C@@]5(C)CCC6[C@@](CC/C=C(C)/C)(C)O[C@H]7[C@H](O)[C@@H](O)[C@H](O)[C@@H](COC(CC(O)=O)=O)O7	CC(C)=CCCC(C)(OC1OC(COC(=O)CC(=O)O)C(O)C(O)C1O)C1CCC2(C)C1C(O)CC1C3(C)CCC(OC4OC(CO)C(O)C(O)C4OC4OC(CO)C(O)C(O)C4O)C(C)(C)C3CCC12C	2017	1031.54	42.74	336.83	[M−H]−	Anti-cancer					Qui et al. (2017)	https://pubs.acs.org/doi/10.1021/acs.jnatprod.6b00789
78	malonylfloralginsenoside Rd6	C₅₄H₈₆O₂₄	1119.26	PPD		PG (flower bud)	CC1(C)[C@@H](O[C@H]2[C@H](O[C@H]3[C@H](O)[C@@H](O)[C@H](O)[C@@H](COC(CC(O)=O)=O)O3)[C@@H](O)[C@H](O)[C@@H](CO)O2)CC[C@@]4(C)C1CC[C@]5(C)C4C[C@@H](O)C6[C@@]5(C)CCC6[C@@](CC/C=C(C)/C)(C)O[C@H]7[C@H](O)[C@@H](O)[C@H](O)[C@@H](COC(CC(O)=O)=O)O7	CC(C)=CCCC(C)(OC1OC(COC(=O)CC(=O)O)C(O)C(O)C1O)C1CCC2(C)C1C(O)CC1C3(C)CCC(OC4OC(CO)C(O)C(O)C4OC4OC(COC(=O)CC(=O)O)C(O)C(O)C4O)C(C)(C)C3CCC12C	2017	1117.54	19.05	347.57	[M−H]−	Anti-cancer					Qui et al. (2017)	https://pubs.acs.org/doi/10.1021/acs.jnatprod.6b00789
79	20(S)-methoxyl-ginsenoside Rg3	C₄₃H₇₄O₁₃	799.052	PPD		PG (flower bud)	CC1(C)[C@@H](O[C@H]2[C@H](O[C@H]3[C@H](O)[C@@H](O)[C@H](O)[C@@H](CO)O3)[C@@H](O)[C@H](O)[C@@H](CO)O2)CC[C@@]4(C)C1CC[C@]5(C)C4C[C@@H](O)C6[C@@]5(C)CCC6[C@@](CC/C=C(C)/C)(C)OC([H])([H])[H]	COC(C)(CCC=C(C)C)C1CCC2(C)C1C(O)CC1C3(C)CCC(OC4OC(CO)C(O)C(O)C4OC4OC(CO)C(O)C(O)C4O)C(C)(C)C3CCC12C	2017										Li et al. (2017)	https://www.mdpi.com/1420-3049/22/3/442
80	20(R)-methoxyl-ginsenoside Rg3	C₄₃H₇₄O₁₃	799.052	PPD		PG (flower bud)	CC1(C)[C@@H](O[C@H]2[C@H](O[C@H]3[C@H](O)[C@@H](O)[C@H](O)[C@@H](CO)O3)[C@@H](O)[C@H](O)[C@@H](CO)O2)CC[C@@]4(C)C1CC[C@]5(C)C4C[C@@H](O)C6[C@@]5(C)CCC6[C@](C)(OC([H])([H])[H])CC/C=C(C)/C	COC(C)(CCC=C(C)C)C1CCC2(C)C1C(O)CC1C3(C)CCC(OC4OC(CO)C(O)C(O)C4OC4OC(CO)C(O)C(O)C4O)C(C)(C)C3CCC12C	2017										Li et al. (2017)	https://www.mdpi.com/1420-3049/22/3/442
81	ginsenoside Rb4	C₅₄H₉₂O₂₃	1109.31	PPD		PG	CC1(C)[C@@H](O[C@H]2[C@H](O[C@H]3[C@H](O)[C@@H](O)[C@H](O[C@H]4[C@H](O)[C@@H](O)[C@H](O)[C@@H](CO)O4)[C@@H](CO)O3)[C@@H](O)[C@H](O)[C@@H](CO)O2)CC[C@@]5(C)C1CC[C@]6(C)C5C[C@@H](O)C7[C@@]6(C)CCC7[C@@](C)(O[C@H]8[C@H](O)[C@@H](O)[C@H](O)[C@@H](CO)O8)CC/C=C(C)/C	CC(C)=CCCC(C)(OC1OC(CO)C(O)C(O)C1O)C1CCC2(C)C1C(O)CC1C3(C)CCC(OC4OC(CO)C(O)C(O)C4OC4OC(CO)C(OC5OC(CO)C(O)C(O)C5O)C(O)C4O)C(C)(C)C3CCC12C	2016										Xu et al. (2016)	https://www.tandfonline.com/doi/full/10.1080/10286020.2016.1169274
82	ginsenoside Rb5	C₆₀H₁₀₂O₂₈	1271.45	PPD		PG	CC1(C)[C@@H](O[C@H]2[C@H](O[C@H]3[C@H](O)[C@@H](O)[C@H](O[C@H]4[C@H](O)[C@@H](O)[C@H](O[C@H]5[C@H](O)[C@@H](O)[C@H](O)[C@@H](CO)O5)[C@@H](CO)O4)[C@@H](CO)O3)[C@@H](O)[C@H](O)[C@@H](CO)O2)CC[C@@]6(C)C1CC[C@]7(C)C6C[C@@H](O)C8[C@@]7(C)CCC8[C@@](C)(O[C@H]9[C@H](O)[C@@H](O)[C@H](O)[C@@H](CO)O9)CC/C=C(C)/C	CC(C)=CCCC(C)(OC1OC(CO)C(O)C(O)C1O)C1CCC2(C)C1C(O)CC1C3(C)CCC(OC4OC(CO)C(O)C(O)C4OC4OC(CO)C(OC5OC(CO)C(OC6OC(CO)C(O)C(O)C6O)C(O)C5O)C(O)C4O)C(C)(C)C3CCC12C	2016	1315.65	17.73	370.73	[M−H+HCOOH]−						Xu et al. (2016)	https://www.tandfonline.com/doi/full/10.1080/10286020.2016.1169274
83	chikusetsusaponin VII	C₅₃H₉₀O₂₂	1079.28	PPD		PJ (rhizome and root)	CC1(C)[C@@H](O[C@@H]2[C@@H](O)[C@H](O)[C@@H](O)[C@H](CO[C@@H]3[C@@H](O)[C@H](O)[C@@H](O)CO3)O2)CC[C@@]4(C)C1CC[C@]5(C)C4C[C@@H](O)C6[C@@]5(C)CCC6[C@@](C)(O[C@H]7[C@H](O)[C@@H](O)[C@H](O)[C@@H](CO[C@@H]8[C@@H](O)[C@H](O)[C@@H](O)[C@H](CO)O8)O7)CC/C=C(C)/C	CC(C)=CCCC(C)(OC1OC(COC2OC(CO)C(O)C(O)C2O)C(O)C(O)C1O)C1CCC2(C)C1C(O)CC1C3(C)CCC(OC4OC(COC5OCC(O)C(O)C5O)C(O)C(O)C4O)C(C)(C)C3CCC12C	2013										Yoshizaki et al. (2013)	https://www.jstage.jst.go.jp/article/cpb/61/3/61_c12-00764/_article
84	6″-O-acetylginsenoside Rb1	C₅₆H₉₄O₂₄	1151.34	PPD		PQ (root)	CC1(C)[C@@H](O[C@H]2[C@H](O[C@H]3[C@H](O)[C@@H](O)[C@H](O)[C@@H](COC(C)=O)O3)[C@@H](O)[C@H](O)[C@@H](CO)O2)CC[C@@]4(C)C1CC[C@]5(C)C4C[C@@H](O)C6[C@@]5(C)CCC6[C@@](C)(O[C@H]7[C@H](O)[C@@H](O)[C@H](O)[C@@H](CO[C@@H]8[C@@H](O)[C@H](O)[C@@H](O)[C@H](CO)O8)O7)CC/C=C(C)/C	CC(=O)OCC1OC(OC2C(OC3CCC4(C)C(CCC5(C)C4CC(O)C4C(C(C)(CCC=C(C)C)OC6OC(COC7OC(CO)C(O)C(O)C7O)C(O)C(O)C6O)CCC45C)C3(C)C)OC(CO)C(O)C2O)C(O)C(O)C1O	2014	1195.61	32.85	358.91		Immunosuppressive activity, Anti-inflammation					Samimi et al. (2014)	https://www.thieme-connect.de/products/ejournals/abstract/10.1055/s-0034-1368319
85	ginsenoside Rs11	C₅₅H₉₂O₂₃	1121.32	PPD		PG (root)	CC1(C)[C@@H](O[C@H]2[C@H](O[C@H]3[C@H](O)[C@@H](O)[C@H](O)[C@@H](COC(C)=O)O3)[C@@H](O)[C@H](O)[C@@H](CO)O2)CC[C@@]4(C)C1CC[C@]5(C)C4C[C@@H](O)C6[C@@]5(C)CCC6[C@@](C)(O[C@H]7[C@H](O)[C@@H](O)[C@H](O)[C@@H](CO[C@H]8[C@H](O)[C@@H](O)[C@H](CO)O8)O7)CC/C=C(C)/C	CC(=O)OCC1OC(OC2C(OC3CCC4(C)C(CCC5(C)C4CC(O)C4C(C(C)(CCC=C(C)C)OC6OC(COC7OC(CO)C(O)C7O)C(O)C(O)C6O)CCC45C)C3(C)C)OC(CO)C(O)C2O)C(O)C(O)C1O	2015	1165.6	43.1	344.66		Hydroxyl radical scavenging activity, antibacterial, anticancer, antioxidant					Lee et al. (2015)	https://www.jstage.jst.go.jp/article/cpb/63/11/63_c15-00302/_article
86	notoginsenoside FZ	C₅₈H₉₈O₂₆	1211.4	PPD		PN (leaf)	CC1(C)[C@@H](O[C@H]2[C@H](O[C@H]3[C@H](O[C@H]4[C@H](O)[C@@H](O)[C@H](O)CO4)[C@@H](O)[C@H](O)[C@@H](CO)O3)[C@@H](O)[C@H](O)[C@@H](CO)O2)CC[C@@]5(C)C1CC[C@]6(C)C5C[C@@H](O)C7[C@@]6(C)CCC7[C@@](C)(O[C@H]8[C@H](O)[C@@H](O)[C@H](O)[C@@H](CO[C@H]9[C@H](O)[C@@H](O)[C@@H](O)CO9)O8)CC/C=C(C)/C	CC(C)=CCCC(C)(OC1OC(COC2OCC(O)C(O)C2O)C(O)C(O)C1O)C1CCC2(C)C1C(O)CC1C3(C)CCC(OC4OC(CO)C(O)C(O)C4OC4OC(CO)C(O)C(O)C4OC4OCC(O)C(O)C4O)C(C)(C)C3CCC12C	2014					anti-diabetic, anti-obesity					Li et al. (2014)	https://www.sciencedirect.com/science/article/pii/S1226845313000146?via%3Dihub
87	quinquenoside Jb	C₅₉H₁₀₀O₂₇	1241.42	PPD		PQ (root)	CC1(C)[C@@H](O[C@H]2[C@H](O[C@H]3[C@H](O)[C@@H](O)[C@H](O)[C@@H](CO)O3)[C@@H](O)[C@H](O)[C@@H](CO)O2)CC[C@@]4(C)C1CC[C@]5(C)C4C[C@@H](O)C6[C@@]5(C)CCC6[C@@](C)(O[C@H]7[C@H](O)[C@@H](O)[C@H](O)[C@@H](CO[C@H]8[C@H](O)[C@@H](O)[C@H](O)[C@@H](CO[C@H]9[C@H](O)[C@@H](O)[C@H](CO)O9)O8)O7)CC/C=C(C)/C	CC(C)=CCCC(C)(OC1OC(COC2OC(COC3OC(CO)C(O)C3O)C(O)C(O)C2O)C(O)C(O)C1O)C1CCC2(C)C1C(O)CC1C3(C)CCC(OC4OC(CO)C(O)C(O)C4OC4OC(CO)C(O)C(O)C4O)C(C)(C)C3CCC12C	2012										Tung et al. (2012)	https://www.jstage.jst.go.jp/article/cpb/60/10/60_c12-00486/_pdf
88	Ginsenoside Rk1	C₄₂H₇₀O₁₂	767.01	PPD	(2S,3R,4S,5S,6R)-2-[(2R,3R,4S,5S,6R)-4,5-dihydroxy-6-(hydroxymethyl)-2-[[(3S,5R,8R,9R,10R,12R,13R,14R,17S)-12-hydroxy-4,4,8,10,14-pentamethyl-17-(6-methylhepta-1,5-dien-2-yl)-2,3,5,6,7,9,11,12,13,15,16,17-dodecahydro-1H-cyclopenta[a]phenanthren-3-yl]oxy]oxan-3-yl]oxy-6-(hydroxymethyl)oxane-3,4,5-triol	SG	CC1(C)[C@@H](O[C@H]2[C@H](O[C@H]3[C@H](O)[C@@H](O)[C@H](O)[C@@H](CO)O3)[C@@H](O)[C@H](O)[C@@H](CO)O2)CC[C@@]4(C)[C@@]1([H])CC[C@]5(C)[C@]4([H])C[C@@H](O)[C@]6([H])[C@@]5(C)CC[C@@H]6C(CC/C=C(C)/C)=C	C=C(CCC=C(C)C)C1CCC2(C)C1C(O)CC1C3(C)CCC(OC4OC(CO)C(O)C(O)C4OC4OC(CO)C(O)C(O)C4O)C(C)(C)C3CCC12C	2002	811.484	52.61	315.9	[M−H+HCOOH]−	Anti-tumor, Anti-inflammatory, Anti-cancer, anti-oxidant, treatment of Alzheimer's disease, treatment of Parkinson's disease, treatment of vitiligo, antidepressant					Park et al. (2002)	https://pubmed.ncbi.nlm.nih.gov/12214849/
89	Ginsenoside Rk2	C₃₆H₆₀O₇	604.869	PPD	(2R,3S,4S,5R,6R)-2-(hydroxymethyl)-6-[[(3S,5R,8R,9R,10R,12R,13R,14R,17S)-12-hydroxy-4,4,8,10,14-pentamethyl-17-(6-methylhepta-1,5-dien-2-yl)-2,3,5,6,7,9,11,12,13,15,16,17-dodecahydro-1H-cyclopenta[a]phenanthren-3-yl]oxy]oxane-3,4,5-triol	SG	CC1(C)[C@@H](O[C@H]2[C@H](O)[C@@H](O)[C@H](O)[C@@H](CO)O2)CC[C@@]3(C)[C@@]1([H])CC[C@]4(C)[C@]3([H])C[C@@H](O)[C@]5([H])[C@@]4(C)CC[C@@H]5C(CC/C=C(C)/C)=C	C=C(CCC=C(C)C)C1CCC2(C)C1C(O)CC1C3(C)CCC(OC4OC(CO)C(O)C(O)C4O)C(C)(C)C3CCC12C	2002	649.432	57.06	285.84	[M−H+HCOOH]−	Anti-inflammatory, treatment for Ulcerative Colitis, hepatoprotective agent					Park et al. (2002)	https://pubmed.ncbi.nlm.nih.gov/12214849/
90	Ginsenoside Rk3	C₃₆H₆₀O₈	620.868	PPD	(2R,3R,4S,5S,6R)-2-[[(3S,5R,6S,8R,9R,10R,12R,13R,14R,17S)-3,12-dihydroxy-4,4,8,10,14-pentamethyl-17-(6-methylhepta-1,5-dien-2-yl)-2,3,5,6,7,9,11,12,13,15,16,17-dodecahydro-1H-cyclopenta[a]phenanthren-6-yl]oxy]-6-(hydroxymethyl)oxane-3,4,5-triol	SG	O[C@H]1CC[C@@]2(C)[C@]([C@@H](O[C@@H]3[C@@H](O)[C@H](O)[C@@H](O)[C@H](CO)O3)C[C@]4(C)[C@]2([H])C[C@@H](O)[C@@]5([H])[C@@]4(C)CC[C@]5([H])C(CC/C=C(C)/C)=C)([H])C1(C)C	C=C(CCC=C(C)C)C1CCC2(C)C1C(O)CC1C3(C)CCC(O)C(C)(C)C3C(OC3OC(CO)C(O)C(O)C3O)CC12C	2002	665.427	46.17	276.72	[M−H+HCOOH]−	Anti-diabetic, anti-inflammatory, anti-oxidant, nueroprotective agent, anti-cancer, treatment for Alzheimer's disease, treatment for Ulcerative Colitis,					Park et al. (2002)	https://pubmed.ncbi.nlm.nih.gov/12214849/
91	Ginsenoside Rb6	C₆₀H₁₀₂O₂₈	1271.45	PPD		PG (radix and rhizome)	CC1(C)[C@@H](O[C@H]2[C@H](O[C@H]3[C@H](O)[C@@H](O)[C@H](O)[C@@H](CO[C@H]4[C@H](O)[C@@H](O)[C@H](O)[C@@H](CO)O4)O3)[C@@H](O)[C@H](O)[C@@H](CO)O2)CC[C@@]5(C)[C@@]1([H])CC[C@]6(C)[C@]5([H])C[C@@H](O)[C@@]7([H])[C@@]6(C)CC[C@]7([H])[C@@](CC/C=C(C)/C)(O[C@H]8[C@H](O)[C@@H](O)[C@H](O[C@@H]9[C@H](O)[C@@H](O)[C@H](O)[C@@H](CO)O9)[C@@H](CO)O8)C	CC(C)=CCCC(C)(OC1OC(CO)C(OC2OC(CO)C(O)C(O)C2O)C(O)C1O)C1CCC2(C)C1C(O)CC1C3(C)CCC(OC4OC(CO)C(O)C(O)C4OC4OC(COC5OC(CO)C(O)C(O)C5O)C(O)C(O)C4O)C(C)(C)C3CCC12C	2023										Niu et al. (2023)	https://pubmed.ncbi.nlm.nih.gov/34927483/
92	Notoginsenoside NL-I	C₄₇H₇₈O₁₇	915.124	PPD		PN (leaves)	CC1(C)[C@@H](O[C@H]2[C@H](O)[C@@H](O)[C@H](O)[C@@H](CO)O2)CC[C@@]3(C)C1CC[C@]4(C)C3C[C@@H](O5)C6[C@@]4(C)CCC6[C@@](C)(O[C@@H]7[C@@H](O)[C@H](O)[C@@H](O)[C@H](CO[C@@H]8[C@@H](O)[C@H](O)[C@@H](O)CO8)O7)C[C@@H]5/C=C(C)/C	CC(C)=CC1CC(C)(OC2OC(COC3OCC(O)C(O)C3O)C(O)C(O)C2O)C2CCC3(C)C2C(CC2C4(C)CCC(OC5OC(CO)C(O)C(O)C5O)C(C)(C)C4CCC23C)O1	2020					anti-inflammatory					Ruan et al. (2020)	https://pubmed.ncbi.nlm.nih.gov/32825257/
93	compound K	C₃₆H₆₂O₈	622.884	PPD		RG	O[C@H]1CC[C@@]2(C)C(CC[C@]3(C)C2C[C@@H](O)C4[C@@]3(C)CCC4[C@](CC/C=C(C)/C)(O[C@H]5[C@H](O)[C@@H](O)[C@H](O)[C@@H](CO)O5)C)C1(C)C	CC(C)=CCCC(C)(OC1OC(CO)C(O)C(O)C1O)C1CCC2(C)C1C(O)CC1C3(C)CCC(O)C(C)(C)C3CCC12C	2020	667.443	52.93	271.25	[M−H+HCOOH]−	Anti-obesity, Anti-diabetic, Anti-cancer, antineoplastic agent, hepatoprotective agent, anti-allergic agent, anti-inflammatory agent, Anti-DENV, anti-apoptotic, antidepressant					Sharma et al. (2020)	https://pmc.ncbi.nlm.nih.gov/articles/PMC7407392/
94	(3b, 12b)-3,12,20-trihydroxydammar-24-en-26-al	C₃₀H₅₀O₄	474.726	PPD		PN (stem and leaves)	O[C@H]1CC[C@@]2(C)[C@](CC[C@]3(C)[C@]2([H])C[C@@H](O)[C@@]4([H])[C@@]3(C)CC[C@]4([H])[C@](CC/C=C(C)/C([H])=O)(O)C)([H])C1(C)C	CC(C=O)=CCCC(C)(O)C1CCC2(C)C1C(O)CC1C3(C)CCC(O)C(C)(C)C3CCC12C	2024										Jing et al. (2024)	https://www.tandfonline.com/doi/full/10.1080/14786419.2023.2293151
95	(3b, 12b)-3,12,20-trihydroxydammar-24-en-26-oic	C₃₀H₅₀O₅	490.725	PPD		PN (stem and leaves)	O[C@H]1CC[C@@]2(C)[C@](CC[C@]3(C)[C@]2([H])C[C@@H](O)[C@@]4([H])[C@@]3(C)CC[C@]4([H])[C@](CC/C=C(C)/C(O[H])=O)(O)C)([H])C1(C)C	CC(=CCCC(C)(O)C1CCC2(C)C1C(O)CC1C3(C)CCC(O)C(C)(C)C3CCC12C)C(=O)O	2024										Jing et al. (2024)	https://www.tandfonline.com/doi/full/10.1080/14786419.2023.2293151
96	malonylnotoginsenoside Fe	C₅₀H₈₂O₂₀	1003.19	PPD		PN (fruits)	CC1(C)[C@@H](O[C@H]2[C@H](O)[C@@H](O)[C@H](O)[C@@H](COC(CC(O)=O)=O)O2)CC[C@@]3(C)C1CC[C@]4(C)C3C[C@@H](O)C5[C@@]4(C)CCC5[C@@](CC/C=C(C)/C)(C)O[C@H]6[C@H](O)[C@@H](O)[C@H](O)[C@@H](CO[C@H]7[C@H](O)[C@@H](O)[C@H](CO)O7)O6	CC(C)=CCCC(C)(OC1OC(COC2OC(CO)C(O)C2O)C(O)C(O)C1O)C1CCC2(C)C1C(O)CC1C3(C)CCC(OC4OC(COC(=O)CC(=O)O)C(O)C(O)C4O)C(C)(C)C3CCC12C	2021					anti-cancer					Qu et al. (2021)	https://pubmed.ncbi.nlm.nih.gov/33548359/
97	malonylnotoginsenoside Ra1	C₄₉H₈₀O₁₉	973.16	PPD		PN (fruits)	CC1(C)[C@@H](OC(CC(O)=O)=O)CC[C@@]2(C)C1CC[C@]3(C)C2C[C@@H](O)C4[C@@]3(C)CCC4[C@@](CC/C=C(C)/C)(C)O[C@H]5[C@H](O)[C@@H](O)[C@H](O)[C@@H](CO[C@H]6[C@H](O)[C@@H](O)[C@H](O[C@H]7[C@H](O)[C@@H](O)[C@@H](O)CO7)CO6)O5	CC(C)=CCCC(C)(OC1OC(COC2OCC(OC3OCC(O)C(O)C3O)C(O)C2O)C(O)C(O)C1O)C1CCC2(C)C1C(O)CC1C3(C)CCC(OC(=O)CC(=O)O)C(C)(C)C3CCC12C	2021										Qu et al. (2021)	https://pubmed.ncbi.nlm.nih.gov/33548359/
98	malonylgypenoside LXXV	C₄₅H₇₄O₁₆	871.071	PPD		PN (fruits)	CC1(C)[C@@H](OC(CC(O)=O)=O)CC[C@@]2(C)C1CC[C@]3(C)C2C[C@@H](O)C4[C@@]3(C)CCC4[C@@](CC/C=C(C)/C)(C)O[C@H]5[C@H](O)[C@@H](O)[C@H](O)[C@@H](CO[C@H]6[C@H](O)[C@@H](O)[C@H](O)[C@@H](CO)O6)O5	CC(C)=CCCC(C)(OC1OC(COC2OC(CO)C(O)C(O)C2O)C(O)C(O)C1O)C1CCC2(C)C1C(O)CC1C3(C)CCC(OC(=O)CC(=O)O)C(C)(C)C3CCC12C	2021										Qu et al. (2021)	https://pubmed.ncbi.nlm.nih.gov/33548359/
99	malonylginsenoside Mc	C₄₄H₇₂O₁₅	841.045	PPD		PN (fruits)	CC1(C)[C@@H](OC(CC(O)=O)=O)CC[C@@]2(C)C1CC[C@]3(C)C2C[C@@H](O)C4[C@@]3(C)CCC4[C@@](CC/C=C(C)/C)(C)O[C@H]5[C@H](O)[C@@H](O)[C@H](O)[C@@H](CO[C@H]6[C@H](O)[C@@H](O)[C@H](CO)O6)O5	CC(C)=CCCC(C)(OC1OC(COC2OC(CO)C(O)C2O)C(O)C(O)C1O)C1CCC2(C)C1C(O)CC1C3(C)CCC(OC(=O)CC(=O)O)C(C)(C)C3CCC12C	2021										Qu et al. (2021)	https://pubmed.ncbi.nlm.nih.gov/33548359/
100	Gypenoside CII	C₅₃H₉₀O₂₄	1111.28	PPD		G. pentaphyllum	CC1(C)[C@@H](O[C@H]2[C@H](O[C@H]3[C@H](O)[C@@H](O)[C@H](O)[C@@H](CO)O3)[C@@H](O)[C@H](O)[C@@H](CO)O2)[C@H](O[H])C[C@]4(C)C([C@@]5(C)CCC41)C[C@@H](O)C6[C@@]5(C)CC[C@@H]6[C@@](C/C=C/C(C)(O)C)(C)O[C@H]7[C@H](O)[C@@H](O)[C@H](O)[C@@H](CO[C@H]8[C@H](O)[C@@H](O)[C@H](O)CO8)O7	CC(C)(O)C=CCC(C)(OC1OC(COC2OCC(O)C(O)C2O)C(O)C(O)C1O)C1CCC2(C)C1C(O)CC1C3(C)CC(O)C(OC4OC(CO)C(O)C(O)C4OC4OC(CO)C(O)C(O)C4O)C(C)(C)C3CCC12C	2021					Anti-inflammation					Lou et al. (2021)	https://pubmed.ncbi.nlm.nih.gov/34562675/
101	Gypenoside CIII	C₄₇H₈₀O₁₉	949.138	PPD		G. pentaphyllum	C[C@@]12C(CC[C@]3(C)C2C[C@@H](O)C4[C@@]3(C)CC[C@@H]4[C@@](C/C=C/C(C)(O)C)(C)O[C@H]5[C@H](O)[C@@H](O)[C@H](O)[C@@H](CO[C@H]6[C@H](O)[C@@H](O)[C@H](O)CO6)O5)C(C)(C)[C@@H](O[C@H]7[C@H](O)[C@@H](O)[C@H](O)[C@@H](CO)O7)[C@H](O[H])C1	CC(C)(O)C=CCC(C)(OC1OC(COC2OCC(O)C(O)C2O)C(O)C(O)C1O)C1CCC2(C)C1C(O)CC1C3(C)CC(O)C(OC4OC(CO)C(O)C(O)C4O)C(C)(C)C3CCC12C	2021										Lou et al. (2021)	https://pubmed.ncbi.nlm.nih.gov/34562675/
102	Gypenoside CIV	C₄₂H₇₂O₁₅	817.023	PPD		G. pentaphyllum	C[C@@]12C(CC[C@]3(C)C2C[C@@H](O)C4[C@@]3(C)CC[C@@H]4[C@@](C/C=C/C(C)(O)C)(C)O[C@H]5[C@H](O)[C@@H](O)[C@H](O)[C@@H](CO)O5)C(C)(C)[C@@H](O[C@H]6[C@H](O)[C@@H](O)[C@H](O)[C@@H](CO)O6)[C@H](O[H])C1	CC(C)(O)C=CCC(C)(OC1OC(CO)C(O)C(O)C1O)C1CCC2(C)C1C(O)CC1C3(C)CC(O)C(OC4OC(CO)C(O)C(O)C4O)C(C)(C)C3CCC12C	2021										Lou et al. (2021)	https://pubmed.ncbi.nlm.nih.gov/34562675/
103	Gypenoside CV	C₄₇H₈₀O₁₈	933.139	PPD		G. pentaphyllum	C[C@@]12C(CC[C@]3(C)C2C[C@@H](O)C4[C@@]3(C)CC[C@@H]4[C@@](C/C=C/C(C)(O)C)(C)O[C@H]5[C@H](O)[C@@H](O)[C@H](O)[C@@H](CO)O5)C(C)(C)[C@@H](O[C@H]6[C@H](O[C@H]7[C@H](O)[C@@H](O)[C@H](O)[C@@H](CO)O7)[C@@H](O)[C@H](O)CO6)C([H])C1	CC(C)(O)C=CCC(C)(OC1OC(CO)C(O)C(O)C1O)C1CCC2(C)C1C(O)CC1C3(C)CCC(OC4OCC(O)C(O)C4OC4OC(CO)C(O)C(O)C4O)C(C)(C)C3CCC12C	2021										Lou et al. (2021)	https://pubmed.ncbi.nlm.nih.gov/34562675/
104	Gypenoside CVI	C₅₂H₈₈O₂₂	1065.25	PPD		G. pentaphyllum	C[C@@]12C(CC[C@]3(C)C2C[C@@H](O)C4[C@@]3(C)CC[C@@H]4[C@@](C/C=C/C(C)(O)C)(C)O[C@H]5[C@H](O)[C@@H](O)[C@H](O)[C@@H](CO[C@H]6[C@H](O)[C@@H](O)[C@@H](O)CO6)O5)C(C)(C)[C@@H](O[C@H]7[C@H](O[C@H]8[C@H](O)[C@@H](O)[C@H](O)[C@@H](CO)O8)[C@@H](O)[C@H](O)CO7)C([H])C1	CC(C)(O)C=CCC(C)(OC1OC(COC2OCC(O)C(O)C2O)C(O)C(O)C1O)C1CCC2(C)C1C(O)CC1C3(C)CCC(OC4OCC(O)C(O)C4OC4OC(CO)C(O)C(O)C4O)C(C)(C)C3CCC12C	2021										Lou et al. (2021)	https://pubmed.ncbi.nlm.nih.gov/34562675/
105	Gypenoside CVII	C₅₂H₈₈O₂₁	1049.26	PPD		G. pentaphyllum	C[C@@]12C(CC[C@]3(C)C2C[C@@H](O[H])C4[C@@]3(C)CC[C@@H]4[C@@](CC/C=C(C)/C)(C)O[C@H]5[C@H](O)[C@@H](O)[C@H](O)[C@@H](CO[C@H]6[C@H](O)[C@@H](O)[C@@H](O)CO6)O5)C(C)(C)[C@@H](O[C@H]7[C@H](O[C@H]8[C@H](O)[C@@H](O)[C@H](O)[C@@H](CO)O8)[C@@H](O)[C@H](O)CO7)C([H])C1	CC(C)=CCCC(C)(OC1OC(COC2OCC(O)C(O)C2O)C(O)C(O)C1O)C1CCC2(C)C1C(O)CC1C3(C)CCC(OC4OCC(O)C(O)C4OC4OC(CO)C(O)C(O)C4O)C(C)(C)C3CCC12C	2021										Lou et al. (2021)	https://pubmed.ncbi.nlm.nih.gov/34562675/
106	Gypenoside CVIII	C₅₂H₈₈O₂₂	1065.25	PPD		G. pentaphyllum	C[C@@]12C(CC[C@]3(C)C2C[C@@H](O[H])C4[C@@]3(C)CC[C@@H]4[C@@](CC/C=C(C)/C)(C)O[C@H]5[C@H](O)[C@@H](O)[C@H](O)[C@@H](CO[C@H]6[C@H](O)[C@@H](O)[C@@H](O)CO6)O5)C(C)(C)[C@@H](O[C@H]7[C@H](O[C@H]8[C@H](O)[C@@H](O)[C@H](O)[C@@H](CO)O8)[C@@H](O)[C@H](O)CO7)[C@H](O[H])C1	CC(C)=CCCC(C)(OC1OC(COC2OCC(O)C(O)C2O)C(O)C(O)C1O)C1CCC2(C)C1C(O)CC1C3(C)CC(O)C(OC4OCC(O)C(O)C4OC4OC(CO)C(O)C(O)C4O)C(C)(C)C3CCC12C	2021										Lou et al. (2021)	https://pubmed.ncbi.nlm.nih.gov/34562675/
107	Gypenoside CIX	C₄₈H₈₂O₂₀	979.164	PPD		G. pentaphyllum	C[C@@]12C(CC[C@]3(C)C2C[C@@H](O)C4[C@@]3(C)CC[C@@H]4[C@@](CC/C=C(C)/CO)(C)O[C@H]5[C@H](O)[C@@H](O)[C@H](O)[C@@H](CO)O5)C(C)(C)[C@@H](O[C@H]6[C@H](O[C@H]7[C@H](O)[C@@H](O)[C@H](O)[C@@H](CO)O7)[C@@H](O)[C@H](O)[C@@H](CO)O6)[C@H](O)C1	CC(=CCCC(C)(OC1OC(CO)C(O)C(O)C1O)C1CCC2(C)C1C(O)CC1C3(C)CC(O)C(OC4OC(CO)C(O)C(O)C4OC4OC(CO)C(O)C(O)C4O)C(C)(C)C3CCC12C)CO	2021					Anti-inflammatory, alleviates Alzheimer’s disease-like neuropathology and cognitive deficits					Lou et al. (2021)	https://pubmed.ncbi.nlm.nih.gov/34562675/
108	Gypenoside CX	C₄₇H₇₈O₁₈	931.123	PPD		G. pentaphyllum	C[C@@]12C(CC[C@]3(C)C2C[C@@H](O4)C5[C@@]3(C)CCC5[C@@](C)(O[C@H]6[C@H](O)[C@@H](O)[C@H](O)[C@@H](CO[C@H]7[C@H](O)[C@@H](O)[C@H](O)CO7)O6)C[C@@H]4/C=C(C)/C)C(C)(C)[C@@H](O[C@H]8[C@H](O)[C@@H](O)[C@H](O)[C@@H](CO)O8)[C@H](O)C1	CC(C)=CC1CC(C)(OC2OC(COC3OCC(O)C(O)C3O)C(O)C(O)C2O)C2CCC3(C)C2C(CC2C4(C)CC(O)C(OC5OC(CO)C(O)C(O)C5O)C(C)(C)C4CCC23C)O1	2021										Lou et al. (2021)	https://pubmed.ncbi.nlm.nih.gov/34562675/
109	Gypenoside CXI	C₅₃H₉₀O₂₄	1111.28	PPD		G. pentaphyllum	C[C@@]12C(CC[C@]3(C)C2C[C@@H](O)C4[C@@]3(C)CC[C@@H]4[C@@](CCC(O)C(C)=C)(C)O[C@H]5[C@H](O)[C@@H](O)[C@H](O)[C@@H](CO[C@H]6[C@H](O)[C@@H](O)[C@@H](O)CO6)O5)C(C)(C)[C@@H](O[C@H]7[C@H](O[C@H]8[C@H](O)[C@@H](O)[C@H](O)[C@@H](CO)O8)[C@@H](O)[C@H](O)[C@@H](CO)O7)[C@H](O)C1	C=C(C)C(O)CCC(C)(OC1OC(COC2OCC(O)C(O)C2O)C(O)C(O)C1O)C1CCC2(C)C1C(O)CC1C3(C)CC(O)C(OC4OC(CO)C(O)C(O)C4OC4OC(CO)C(O)C(O)C4O)C(C)(C)C3CCC12C	2021										Lou et al. (2021)	https://pubmed.ncbi.nlm.nih.gov/34562675/
110	Gypenoside CXII	C₅₃H₉₀O₂₄	1111.28	PPD		G. pentaphyllum	C[C@@]12C(CC[C@]3(C)C2C[C@@H](O)C4[C@@]3(C)CC[C@@H]4[C@@](CCC(O)C(C)=C)(C)O[C@H]5[C@H](O)[C@@H](O)[C@H](O)[C@@H](CO[C@H]6[C@H](O)[C@@H](O)[C@@H](O)CO6)O5)C(C)(C)[C@@H](O[C@H]7[C@H](O[C@H]8[C@H](O)[C@@H](O)[C@H](O)[C@@H](CO)O8)[C@@H](O)[C@H](O)[C@@H](CO)O7)[C@@H](O)C1	C=C(C)C(O)CCC(C)(OC1OC(COC2OCC(O)C(O)C2O)C(O)C(O)C1O)C1CCC2(C)C1C(O)CC1C3(C)CC(O)C(OC4OC(CO)C(O)C(O)C4OC4OC(CO)C(O)C(O)C4O)C(C)(C)C3CCC12C	2021										Lou et al. (2021)	https://pubmed.ncbi.nlm.nih.gov/34562675/
111	Gypenoside CXIII	C₄₇H₈₀O₁₉	949.138	PPD		G. pentaphyllum	C[C@@]12C(CC[C@]3(C)C2C[C@@H](O[C@H]4[C@H](O)[C@@H](O)[C@H](O)[C@@H](CO[C@H]5[C@H](O)[C@@H](O)[C@H](O)CO5)O4)C6[C@@]3(C)CC[C@@H]6[C@@](CCC(O)C(C)=C)(C)O)C(C)(C)[C@@H](O[C@H]7[C@H](O)[C@@H](O)[C@H](O)[C@@H](CO)O7)[C@@H](O)C1	C=C(C)C(O)CCC(C)(O)C1CCC2(C)C1C(OC1OC(COC3OCC(O)C(O)C3O)C(O)C(O)C1O)CC1C3(C)CC(O)C(OC4OC(CO)C(O)C(O)C4O)C(C)(C)C3CCC12C	2021					anti-cancer, regulates lipid metabolism					Lou et al. (2021)	https://pubmed.ncbi.nlm.nih.gov/34562675/
112	Gypenoside CXIV	C₄₈H₈₂O₂₀	979.164	PPD		G. pentaphyllum	C[C@@]12C(CC[C@]3(C)C2C[C@@H](O)C4[C@@]3(C)CC[C@@H]4[C@@](CCC(O)C(C)=C)(C)O[C@H]5[C@H](O)[C@@H](O)[C@H](O)[C@@H](CO)O5)C(C)(C)[C@@H](O[C@H]6[C@H](O[C@H]7[C@H](O)[C@@H](O)[C@H](O)[C@@H](CO)O7)[C@@H](O)[C@H](O)[C@@H](CO)O6)[C@@H](O)C1	C=C(C)C(O)CCC(C)(OC1OC(CO)C(O)C(O)C1O)C1CCC2(C)C1C(O)CC1C3(C)CC(O)C(OC4OC(CO)C(O)C(O)C4OC4OC(CO)C(O)C(O)C4O)C(C)(C)C3CCC12C	2021					alleviates neuroinflammation and blood brain barrier					Lou et al. (2021)	https://pubmed.ncbi.nlm.nih.gov/34562675/
113	Gypenoside CXV	C₄₇H₈₀O₁₈	933.139	PPD		G. pentaphyllum	C[C@@]12C(CC[C@]3(C)C2C[C@@H](O)C4[C@@]3(C)CC[C@@H]4[C@@](CCC(O)C(C)=C)(C)O[C@H]5[C@H](O)[C@@H](O)[C@H](O)[C@@H](CO)O5)C(C)(C)[C@@H](O[C@H]6[C@H](O[C@H]7[C@H](O)[C@@H](O)[C@H](O)[C@@H](CO)O7)[C@@H](O)[C@H](O)CO6)C([H])C1	C=C(C)C(O)CCC(C)(OC1OC(CO)C(O)C(O)C1O)C1CCC2(C)C1C(O)CC1C3(C)CCC(OC4OCC(O)C(O)C4OC4OC(CO)C(O)C(O)C4O)C(C)(C)C3CCC12C	2021										Lou et al. (2021)	https://pubmed.ncbi.nlm.nih.gov/34562675/
114	Notoginsenoside SFt5	C₃₆H₆₂O₉	638.883	PPD		PN (Burk)	O[C@H]1[C@H](O[C@H]2CC[C@@]3(C)C(CC[C@]4(C)C3C[C@@H](O)C5[C@@]4(C)CCC5[C@@](CC(O)/C=C(C)/C)(O)C)C2(C)C)O[C@H](CO)[C@@H](O)[C@@H]1O	CC(C)=CC(O)CC(C)(O)C1CCC2(C)C1C(O)CC1C3(C)CCC(OC4OC(CO)C(O)C(O)C4O)C(C)(C)C3CCC12C	2022										Zhang et al. (2022)	https://www.sciencedirect.com/science/article/pii/S1874390022000738
115	Notoginsenoside SFt6	C₃₆H₆₀O₈	620.868	PPD		PN (Burk)	O[C@H]1C(C(C(CC[C@H](O)C(C)=C)=C)CC2)[C@]2(C)[C@]3(C)CCC4C(C)(C)[C@@H](O[C@H]5[C@H](O)[C@@H](O)[C@H](O)[C@@H](CO)O5)CC[C@]4(C)C3C1	C=C(C)C(O)CCC(=C)C1CCC2(C)C1C(O)CC1C3(C)CCC(OC4OC(CO)C(O)C(O)C4O)C(C)(C)C3CCC12C	2022										Zhang et al. (2022)	https://www.sciencedirect.com/science/article/pii/S1874390022000738
116	Notoginsenoside SFt7	C₃₆H₆₀O₈	620.868	PPD		PN (Burk)	O[C@H]1C(C(C(CC[C@@H](O)C(C)=C)=C)CC2)[C@]2(C)[C@]3(C)CCC4C(C)(C)[C@@H](O[C@H]5[C@H](O)[C@@H](O)[C@H](O)[C@@H](CO)O5)CC[C@]4(C)C3C1	C=C(C)C(O)CCC(=C)C1CCC2(C)C1C(O)CC1C3(C)CCC(OC4OC(CO)C(O)C(O)C4O)C(C)(C)C3CCC12C	2022										Zhang et al. (2022)	https://www.sciencedirect.com/science/article/pii/S1874390022000738
117	Notoginsenoside SFt8	C₃₆H₆₀O₈	620.868	PPD		PN (Burk)	O[C@H]1C(C(/C(C)=C/CC(O)C(C)=C)CC2)[C@]2(C)[C@]3(C)CCC4C(C)(C)[C@@H](O[C@H]5[C@H](O)[C@@H](O)[C@H](O)[C@@H](CO)O5)CC[C@]4(C)C3C1	C=C(C)C(O)CC=C(C)C1CCC2(C)C1C(O)CC1C3(C)CCC(OC4OC(CO)C(O)C(O)C4O)C(C)(C)C3CCC12C	2022										Zhang et al. (2022)	https://www.sciencedirect.com/science/article/pii/S1874390022000738
118	Notoginsenoside SFt9	C₄₇H₈₀O₁₉	949.138	PPD		PN (Burk)	O[C@H]1C(C([C@](O)(C)C/C=C/C(C)(OO)C)CC2)[C@]2(C)[C@]3(C)CCC4C(C)(C)[C@@H](O[C@H]5[C@H](O[C@H]6[C@H](O[C@H]7[C@H](O)[C@@H](O)[C@H](O)CO7)[C@@H](O)[C@H](O)[C@@H](CO)O6)[C@@H](O)[C@H](O)[C@@H](CO)O5)CC[C@]4(C)C3C1	CC(C)(C=CCC(C)(O)C1CCC2(C)C1C(O)CC1C3(C)CCC(OC4OC(CO)C(O)C(O)C4OC4OC(CO)C(O)C(O)C4OC4OCC(O)C(O)C4O)C(C)(C)C3CCC12C)OO	2022										Zhang et al. (2022)	https://www.sciencedirect.com/science/article/pii/S1874390022000738
119	Notoginsenoside SFt10	C₄₇H₇₈O₁₆	899.125	PPD		PN (Burk)	O[C@H]1C(C(/C(C)=C\C/C=C(C)/C)CC2)[C@]2(C)[C@]3(C)CCC4C(C)(C)[C@@H](O[C@H]5[C@H](O[C@H]6[C@H](O[C@H]7[C@H](O)[C@@H](O)[C@H](O)CO7)[C@@H](O)[C@H](O)[C@@H](CO)O6)[C@@H](O)[C@H](O)[C@@H](CO)O5)CC[C@]4(C)C3C1	CC(C)=CCC=C(C)C1CCC2(C)C1C(O)CC1C3(C)CCC(OC4OC(CO)C(O)C(O)C4OC4OC(CO)C(O)C(O)C4OC4OCC(O)C(O)C4O)C(C)(C)C3CCC12C	2022										Zhang et al. (2022)	https://www.sciencedirect.com/science/article/pii/S1874390022000738
120	Chikusetsusaponin L10	C₃₆H₆₂O₉	638.883	PPT	(2R,3R,4S,5S,6R)-2-[[(3S,5R,6S,8R,9R,10R,12R,13R,14R,17S)-3,6-dihydroxy-17-[(2S)-2-hydroxy-6-methylhept-5-en-2-yl]-4,4,8,10,14-pentamethyl-2,3,5,6,7,9,11,12,13,15,16,17-dodecahydro-1H-cyclopenta[a]phenanthren-12-yl]oxy]-6-(hydroxymethyl)oxane-3,4,5-triol	PJ (leaves)	O[C@H]1CC[C@@]2(C)C([C@@H](O[H])C[C@]3(C)C2C[C@@H](O[C@H]4[C@H](O)[C@@H](O)[C@H](O)[C@@H](CO)O4)C5[C@@]3(C)CCC5[C@@](C)(O)CC/C=C(C)/C)C1(C)C	CC(C)=CCCC(C)(O)C1CCC2(C)C1C(OC1OC(CO)C(O)C(O)C1O)CC1C3(C)CCC(O)C(C)(C)C3C(O)CC12C	1977										Yahara et al. (1977)	https://www.jstage.jst.go.jp/article/cpb1958/25/8/25_8_2041/_article
121	Chikusetsusaponin FK1	C₄₈H₈₂O₁₈	947.166	PPT		PJ (fruits)	O[C@H]1CC[C@@]2(C)C([C@@H](O[C@H]3[C@H](O[C@H]4[C@H](O)[C@H](O)[C@@H](O)[C@H](C)O4)[C@@H](O)[C@H](O)[C@@H](CO)O3)C[C@]5(C)C2C[C@@H](O[C@H]6[C@H](O)[C@@H](O)[C@H](O)[C@@H](CO)O6)C7[C@@]5(C)CCC7[C@@](C)(O)CC/C=C(C)/C)C1(C)C	CC(C)=CCCC(C)(O)C1CCC2(C)C1C(OC1OC(CO)C(O)C(O)C1O)CC1C3(C)CCC(O)C(C)(C)C3C(OC3OC(CO)C(O)C(O)C3OC3OC(C)C(O)C(O)C3O)CC12C	2012										Yoshizaki et al. (2012)	https://www.jstage.jst.go.jp/article/cpb/60/6/60_c110536/_article
122	Floralginsenoside P	C₅₃H₉₀O₂₃	1095.28	PPT		PG (ﬂower buds)	CC1(C)[C@@H](O[C@H]2[C@H](O[C@H]3[C@H](O)[C@@H](O)[C@H](O)[C@@H](CO)O3)[C@@H](O)[C@H](O)[C@@H](CO)O2)CC[C@@]4(C)C1[C@@H](O[H])C[C@]5(C)C4C[C@@H](O)C6[C@@]5(C)CCC6[C@@](C)(O[C@H]7[C@H](O)[C@@H](O)[C@H](O)[C@@H](CO[C@@H]8[C@@H](O)[C@H](O)[C@H](O)CO8)O7)CC/C=C(C)/C	CC(C)=CCCC(C)(OC1OC(COC2OCC(O)C(O)C2O)C(O)C(O)C1O)C1CCC2(C)C1C(O)CC1C3(C)CCC(OC4OC(CO)C(O)C(O)C4OC4OC(CO)C(O)C(O)C4O)C(C)(C)C3C(O)CC12C	2007										Yoshikawa et al. (2007b)	https://www.jstage.jst.go.jp/article/cpb/55/7/55_7_1034/_article
123	Yesanchinoside E	C₅₄H₉₂O₂₃	1109.31	PPT	(2S,3R,4R,5R,6S)-2-[(2R,3R,4S,5S,6R)-2-[[(3S,5R,6S,8R,9R,10R,12R,13R,14R,17S)-3,12-dihydroxy-4,4,8,10,14-pentamethyl-17-[(2S)-6-methyl-2-[(2S,3R,4S,5S,6R)-3,4,5-trihydroxy-6-[[(2R,3R,4S,5S,6R)-3,4,5-trihydroxy-6-(hydroxymethyl)oxan-2-yl]oxymethyl]oxan-2-yl]oxyhept-5-en-2-yl]-2,3,5,6,7,9,11,12,13,15,16,17-dodecahydro-1H-cyclopenta[a]phenanthren-6-yl]oxy]-4,5-dihydroxy-6-(hydroxymethyl)oxan-3-yl]ox…	PJ (roots)	CC1(C)[C@@H](O[H])CC[C@@]2(C)C1[C@@H](O[C@H]3[C@H](O[C@H]4[C@H](O)[C@H](O)[C@@H](O)[C@H](C)O4)[C@@H](O)[C@H](O)[C@@H](CO)O3)C[C@]5(C)C2C[C@@H](O)C6[C@@]5(C)CCC6[C@@](C)(O[C@H]7[C@H](O)[C@@H](O)[C@H](O)[C@@H](CO[C@@H]8[C@@H](O)[C@H](O)[C@@H](O)[C@H](CO)O8)O7)CC/C=C(C)/C	CC(C)=CCCC(C)(OC1OC(COC2OC(CO)C(O)C(O)C2O)C(O)C(O)C1O)C1CCC2(C)C1C(O)CC1C3(C)CCC(O)C(C)(C)C3C(OC3OC(CO)C(O)C(O)C3OC3OC(C)C(O)C(O)C3O)CC12C	2002										Zou et al. (2002b)	https://pubs.acs.org/doi/10.1021/np010354j
124	Vinaginsenoside R4	C₄₈H₈₂O₁₉	963.165	PPT	(2S,3R,4S,5S,6R)-2-[(2R,3R,4S,5S,6R)-2-[[(3S,5R,6S,8R,9R,10R,12R,13R,14R,17S)-6,12-dihydroxy-4,4,8,10,14-pentamethyl-17-[(2S)-6-methyl-2-[(2S,3R,4S,5S,6R)-3,4,5-trihydroxy-6-(hydroxymethyl)oxan-2-yl]oxyhept-5-en-2-yl]-2,3,5,6,7,9,11,12,13,15,16,17-dodecahydro-1H-cyclopenta[a]phenanthren-3-yl]oxy]-4,5-dihydroxy-6-(hydroxymethyl)oxan-3-yl]oxy-6-(hydroxymethyl)oxane-3,4,5-triol	PV (rhizomes and roots)	CC1(C)[C@@H](O[C@H]2[C@H](O[C@H]3[C@H](O)[C@@H](O)[C@H](O)[C@@H](CO)O3)[C@@H](O)[C@H](O)[C@@H](CO)O2)CC[C@@]4(C)C1[C@@H](O[H])C[C@]5(C)C4C[C@@H](O)C6[C@@]5(C)CCC6[C@@](C)(O[C@H]7[C@H](O)[C@@H](O)[C@H](O)[C@@H](CO)O7)CC/C=C(C)/C	CC(C)=CCCC(C)(OC1OC(CO)C(O)C(O)C1O)C1CCC2(C)C1C(O)CC1C3(C)CCC(OC4OC(CO)C(O)C(O)C4OC4OC(CO)C(O)C(O)C4O)C(C)(C)C3C(O)CC12C	1994	1007.54	16.3	330.87	[M−H+HCOOH]−	neuroprotective, melanogenesis inhibitor					Duc et al. (1994a)	https://www.jstage.jst.go.jp/article/cpb1958/42/1/42_1_115/_pdf/-char/ja
125	Ginsenoside Re	C₄₈H₈₂O₁₈	947.166	PPT	(2S,3R,4R,5R,6S)-2-[(2R,3R,4S,5S,6R)-2-[[(3S,5R,6S,8R,9R,10R,12R,13R,14R,17S)-3,12-dihydroxy-4,4,8,10,14-pentamethyl-17-[(2S)-6-methyl-2-[(2S,3R,4S,5S,6R)-3,4,5-trihydroxy-6-(hydroxymethyl)oxan-2-yl]oxyhept-5-en-2-yl]-2,3,5,6,7,9,11,12,13,15,16,17-dodecahydro-1H-cyclopenta[a]phenanthren-6-yl]oxy]-4,5-dihydroxy-6-(hydroxymethyl)oxan-3-yl]oxy-6-methyloxane-3,4,5-triol	PG (roots)	CC1(C)[C@@H](O[H])CC[C@@]2(C)C1[C@@H](O[C@H]3[C@H](O[C@H]4[C@H](O)[C@H](O)[C@@H](O)[C@H](C)O4)[C@@H](O)[C@H](O)[C@@H](CO)O3)C[C@]5(C)C2C[C@@H](O)C6[C@@]5(C)CCC6[C@@](C)(O[C@H]7[C@H](O)[C@@H](O)[C@H](O)[C@@H](CO)O7)CC/C=C(C)/C	CC(C)=CCCC(C)(OC1OC(CO)C(O)C(O)C1O)C1CCC2(C)C1C(O)CC1C3(C)CCC(O)C(C)(C)C3C(OC3OC(CO)C(O)C(O)C3OC3OC(C)C(O)C(O)C3O)CC12C	1974	991.548	10.51	326.06	[M−H+HCOOH]−	antioxidant, nephroprotective agent, neuroprotective agent, anti-inflammatory agent, antineoplastic agent, anti-viral, Anti-tumor(GJIC modulators), Anti-diabetic					Sanada et al. (1974b)	https://www.jstage.jst.go.jp/article/cpb1958/22/10/22_10_2407/_article
126	Ginsenoside Rf	C₄₂H₇₂O₁₄	801.024	PPT	(2S,3R,4S,5S,6R)-2-[(2R,3R,4S,5S,6R)-2-[[(3S,5R,6S,8R,9R,10R,12R,13R,14R,17S)-3,12-dihydroxy-17-[(2S)-2-hydroxy-6-methylhept-5-en-2-yl]-4,4,8,10,14-pentamethyl-2,3,5,6,7,9,11,12,13,15,16,17-dodecahydro-1H-cyclopenta[a]phenanthren-6-yl]oxy]-4,5-dihydroxy-6-(hydroxymethyl)oxan-3-yl]oxy-6-(hydroxymethyl)oxane-3,4,5-triol	PG (roots)	CC1(C)[C@@H](O[H])CC[C@@]2(C)C1[C@@H](O[C@H]3[C@H](O[C@H]4[C@H](O)[C@@H](O)[C@H](O)[C@@H](CO)O4)[C@@H](O)[C@H](O)[C@@H](CO)O3)C[C@]5(C)C2C[C@@H](O)C6[C@@]5(C)CCC6[C@@](C)(O[H])CC/C=C(C)/C	CC(C)=CCCC(C)(O)C1CCC2(C)C1C(O)CC1C3(C)CCC(O)C(C)(C)C3C(OC3OC(CO)C(O)C(O)C3OC3OC(CO)C(O)C(O)C3O)CC12C	1974	799.484	18.02	303.37	[M−H]−	apoptosis inducer, antineoplastic agent, anti-viral, Analgesic function involving nerve cells	mouse	LD50	intraperitoneal	1340 mg/kg	Sanada et al. (1974b)	https://www.jstage.jst.go.jp/article/cpb1958/22/10/22_10_2407/_article
127	Ginsenoside Rg1	C₄₂H₇₂O₁₄	801.024	PPT	(2R,3R,4S,5S,6R)-2-[[(3S,5R,6S,8R,9R,10R,12R,13R,14R,17S)-3,12-dihydroxy-4,4,8,10,14-pentamethyl-17-[(2S)-6-methyl-2-[(2S,3R,4S,5S,6R)-3,4,5-trihydroxy-6-(hydroxymethyl)oxan-2-yl]oxyhept-5-en-2-yl]-2,3,5,6,7,9,11,12,13,15,16,17-dodecahydro-1H-cyclopenta[a]phenanthren-6-yl]oxy]-6-(hydroxymethyl)oxane-3,4,5-triol	PG (roots)	CC1(C)[C@@H](O[H])CC[C@@]2(C)C1[C@@H](O[C@H]3[C@H](O)[C@@H](O)[C@H](O)[C@@H](CO)O3)C[C@]4(C)C2C[C@@H](O)C5[C@@]4(C)CCC5[C@@](C)(O[C@H]6[C@H](O)[C@@H](O)[C@H](O)[C@@H](CO)O6)CC/C=C(C)/C	CC(C)=CCCC(C)(OC1OC(CO)C(O)C(O)C1O)C1CCC2(C)C1C(O)CC1C3(C)CCC(O)C(C)(C)C3C(OC3OC(CO)C(O)C(O)C3O)CC12C	1971	845.49	10.21	296.6	[M−H+HCOOH]−	neuroprotective agent, pro-angiogenic agent, anti-viral, Anti-tumor(GJIC modulators), Anti-cancer, hemostatic, Central nervous system excitement, memory and learning improvement, anti-stress, anti-fatigue, platelet aggregation inhibition, vasodilatation	mouse	LD50	intraperitoneal	405 mg/kg	Nagai et al. (1971)	https://www.sciencedirect.com/science/article/pii/S0040402001924883
128	Ginsenoside Rg2	C₄₂H₇₂O₁₃	785.025	PPT	(2S,3R,4R,5R,6S)-2-[(2R,3R,4S,5S,6R)-2-[[(3S,5R,6S,8R,9R,10R,12R,13R,14R,17S)-3,12-dihydroxy-17-[(2S)-2-hydroxy-6-methylhept-5-en-2-yl]-4,4,8,10,14-pentamethyl-2,3,5,6,7,9,11,12,13,15,16,17-dodecahydro-1H-cyclopenta[a]phenanthren-6-yl]oxy]-4,5-dihydroxy-6-(hydroxymethyl)oxan-3-yl]oxy-6-methyloxane-3,4,5-triol	PG (roots)	CC1(C)[C@@H](O[H])CC[C@@]2(C)C1[C@@H](O[C@H]3[C@H](O[C@H]4[C@H](O)[C@H](O)[C@@H](O)[C@H](C)O4)[C@@H](O)[C@H](O)[C@@H](CO)O3)C[C@]5(C)C2C[C@@H](O)C6[C@@]5(C)CCC6[C@@](C)(O[H])CC/C=C(C)/C	CC(C)=CCCC(C)(O)C1CCC2(C)C1C(O)CC1C3(C)CCC(O)C(C)(C)C3C(OC3OC(CO)C(O)C(O)C3OC3OC(C)C(O)C(O)C3O)CC12C	1974	829.494	21.05	300.64	[M−H+HCOOH]−	Anti-obesity, anti-viral, cardioprotective agent, anticoagulant, Protects neurons, Promotes vascular endothelial cell proliferation, Inhibits platelet aggregation, Improves memory loss, Glandular activation	mouse	LD51	intraperitoneal	1340 mg/kg	Sanada et al. (1974b)	https://www.jstage.jst.go.jp/article/cpb1958/22/10/22_10_2407/_article
129	20-O-Glucosylginsenoside Rf	C₄₈H₈₂O₁₉	963.165	PPT		PG (roots)	CC1(C)[C@@H](O[H])CC[C@@]2(C)C1[C@@H](O[C@H]3[C@H](O[C@H]4[C@H](O)[C@@H](O)[C@H](O)[C@@H](CO)O4)[C@@H](O)[C@H](O)[C@@H](CO)O3)C[C@]5(C)C2C[C@@H](O)C6[C@@]5(C)CCC6[C@@](C)(O[C@H]7[C@H](O)[C@@H](O)[C@H](O)[C@@H](CO)O7)CC/C=C(C)/C	CC(C)=CCCC(C)(OC1OC(CO)C(O)C(O)C1O)C1CCC2(C)C1C(O)CC1C3(C)CCC(O)C(C)(C)C3C(OC3OC(CO)C(O)C(O)C3OC3OC(CO)C(O)C(O)C3O)CC12C	1978										Sanada and Shoji (1978b)	https://www.jstage.jst.go.jp/article/cpb1958/26/6/26_6_1694/_article
130	Ginsenoside Rh1	C₃₆H₆₂O₉	638.883	PPT	(2R,3R,4S,5S,6R)-2-[[(3S,5R,6S,8R,9R,10R,12R,13R,14R,17S)-3,12-dihydroxy-17-[(2S)-2-hydroxy-6-methylhept-5-en-2-yl]-4,4,8,10,14-pentamethyl-2,3,5,6,7,9,11,12,13,15,16,17-dodecahydro-1H-cyclopenta[a]phenanthren-6-yl]oxy]-6-(hydroxymethyl)oxane-3,4,5-triol	PG (roots)	CC1(C)[C@@H](O[H])CC[C@@]2(C)C1[C@@H](O[C@H]3[C@H](O)[C@@H](O)[C@H](O)[C@@H](CO)O3)C[C@]4(C)C2C[C@@H](O)C5[C@@]4(C)CCC5[C@@](C)(O[H])CC/C=C(C)/C	CC(C)=CCCC(C)(O)C1CCC2(C)C1C(O)CC1C3(C)CCC(O)C(C)(C)C3C(OC3OC(CO)C(O)C(O)C3O)CC12C	1979	683.437	20.94	275.95	[M−H+HCOOH]−	Anti-inflammatory, Improves cognitive performance, hemostatic, Anti-DENV, Hepatoprotective, antitumor activity, inhibits platelet aggregation					Yahara et al. (1979)	https://www.jstage.jst.go.jp/article/cpb1958/27/1/27_1_88/_article
131	20(R)-Ginsenoside Rg2	C₄₂H₇₂O₁₃	785.025	PPT	(2S,3R,4R,5R,6S)-2-[(2R,3R,4S,5S,6R)-2-[[(3S,5R,6S,8R,9R,10R,12R,13R,14R,17S)-3,12-dihydroxy-17-[(2R)-2-hydroxy-6-methylhept-5-en-2-yl]-4,4,8,10,14-pentamethyl-2,3,5,6,7,9,11,12,13,15,16,17-dodecahydro-1H-cyclopenta[a]phenanthren-6-yl]oxy]-4,5-dihydroxy-6-(hydroxymethyl)oxan-3-yl]oxy-6-methyloxane-3,4,5-triol	RG	CC1(C)[C@@H](O[H])CC[C@@]2(C)C1[C@@H](O[C@H]3[C@H](O[C@H]4[C@H](O)[C@H](O)[C@@H](O)[C@H](C)O4)[C@@H](O)[C@H](O)[C@@H](CO)O3)C[C@]5(C)C2C[C@@H](O)C6[C@@]5(C)CCC6[C@](C)(O[H])CC/C=C(C)/C	CC(C)=CCCC(C)(O)C1CCC2(C)C1C(O)CC1C3(C)CCC(O)C(C)(C)C3C(OC3OC(CO)C(O)C(O)C3OC3OC(C)C(O)C(O)C3O)CC12C	1983	829.494	21.56	307.51		Anti-tumor(GJIC modulators)					Kitagawa et al. (1983)	https://www.jstage.jst.go.jp/article/yakushi1947/103/6/103_6_612/_article/-char/en
132	20(R)-Ginsenoside Rh1	C₃₆H₆₂O₉	638.883	PPT	(2R,3R,4S,5S,6R)-2-[[(3S,5R,6S,8R,9R,10R,12R,13R,14R,17S)-3,12-dihydroxy-17-[(2R)-2-hydroxy-6-methylhept-5-en-2-yl]-4,4,8,10,14-pentamethyl-2,3,5,6,7,9,11,12,13,15,16,17-dodecahydro-1H-cyclopenta[a]phenanthren-6-yl]oxy]-6-(hydroxymethyl)oxane-3,4,5-triol	RG	CC1(C)[C@@H](O[H])CC[C@@]2(C)C1[C@@H](O[C@H]3[C@H](O)[C@@H](O)[C@H](O)[C@@H](CO)O3)C[C@]4(C)C2C[C@@H](O)C5[C@@]4(C)CCC5[C@](C)(O[H])CC/C=C(C)/C	CC(C)=CCCC(C)(O)C1CCC2(C)C1C(O)CC1C3(C)CCC(O)C(C)(C)C3C(OC3OC(CO)C(O)C(O)C3O)CC12C	1983	683.437	21.87	282.39		Anti-tumor(GJIC modulators), anti-diabetic, anti-obesity					Kitagawa et al. (1983)	https://www.jstage.jst.go.jp/article/yakushi1947/103/6/103_6_612/_article/-char/en
133	Notoginsenoside R1	C₄₇H₈₀O₁₈	933.139	PPT	(2S,3R,4S,5S,6R)-2-[(2S)-2-[(3S,5R,6S,8R,9R,10R,12R,13R,14R,17S)-6-[(2R,3R,4S,5S,6R)-4,5-dihydroxy-6-(hydroxymethyl)-3-[(2S,3R,4S,5R)-3,4,5-trihydroxyoxan-2-yl]oxyoxan-2-yl]oxy-3,12-dihydroxy-4,4,8,10,14-pentamethyl-2,3,5,6,7,9,11,12,13,15,16,17-dodecahydro-1H-cyclopenta[a]phenanthren-17-yl]-6-methylhept-5-en-2-yl]oxy-6-(hydroxymethyl)oxane-3,4,5-triol	PN (roots)	CC1(C)[C@@H](O[H])CC[C@@]2(C)C1[C@@H](O[C@@H]3[C@@H](O[C@@H]4[C@@H](O)[C@H](O)[C@@H](O)CO4)[C@H](O)[C@@H](O)[C@H](CO)O3)C[C@]5(C)C2C[C@@H](O)C6[C@@]5(C)CCC6[C@@](C)(O[C@H]7[C@H](O)[C@@H](O)[C@H](O)[C@@H](CO)O7)CC/C=C(C)/C	CC(C)=CCCC(C)(OC1OC(CO)C(O)C(O)C1O)C1CCC2(C)C1C(O)CC1C3(C)CCC(O)C(C)(C)C3C(OC3OC(CO)C(O)C(O)C3OC3OCC(O)C(O)C3O)CC12C	1981	977.532	8.68	321.11	[M−H+HCOOH]−	antioxidant, phytoestrogen, neuroprotective agent, hemostatic, anti-inflammatory, Anti-apoptotic					Zhou et al. (1981)	https://www.jstage.jst.go.jp/article/cpb1958/29/10/29_10_2844/_article
134	Notoginsenoside R2	C₄₁H₇₀O₁₃	770.998	PPT	(2S,3R,4S,5R)-2-[(2R,3R,4S,5S,6R)-2-[[(3S,5R,6S,8R,9R,10R,12R,13R,14R,17S)-3,12-dihydroxy-17-[(2S)-2-hydroxy-6-methylhept-5-en-2-yl]-4,4,8,10,14-pentamethyl-2,3,5,6,7,9,11,12,13,15,16,17-dodecahydro-1H-cyclopenta[a]phenanthren-6-yl]oxy]-4,5-dihydroxy-6-(hydroxymethyl)oxan-3-yl]oxyoxane-3,4,5-triol	PN (roots)	CC1(C)[C@@H](O[H])CC[C@@]2(C)C1[C@@H](O[C@@H]3[C@@H](O[C@@H]4[C@@H](O)[C@H](O)[C@@H](O)CO4)[C@H](O)[C@@H](O)[C@H](CO)O3)C[C@]5(C)C2C[C@@H](O)C6[C@@]5(C)CCC6[C@@](C)(O[H])CC/C=C(C)/C	CC(C)=CCCC(C)(O)C1CCC2(C)C1C(O)CC1C3(C)CCC(O)C(C)(C)C3C(OC3OC(CO)C(O)C(O)C3OC3OCC(O)C(O)C3O)CC12C	1981	815.478	19.42	300.59	[M−H+HCOOH]−	improves cognitive function, anti-inflammatory					Zhou et al. (1981)	https://www.jstage.jst.go.jp/article/cpb1958/29/10/29_10_2844/_article
135	Koryoginsenoside R1	C₄₆H₇₆O₁₅	869.099	PPT	[6-[[3,12-dihydroxy-4,4,8,10,14-pentamethyl-17-[6-methyl-2-[3,4,5-trihydroxy-6-(hydroxymethyl)oxan-2-yl]oxyhept-5-en-2-yl]-2,3,5,6,7,9,11,12,13,15,16,17-dodecahydro-1H-cyclopenta[a]phenanthren-6-yl]oxy]-3,4,5-trihydroxyoxan-2-yl]methyl (E)-but-2-enoate	PG (roots)	CC1(C)[C@@H](O[H])CC[C@@]2(C)C1[C@@H](O[C@H]3[C@H](O)[C@@H](O)[C@H](O)[C@@H](COC(/C([H])=C([H])/C)=O)O3)C[C@]4(C)C2C[C@@H](O)C5[C@@]4(C)CCC5[C@@](C)(O[C@H]6[C@H](O)[C@@H](O)[C@H](O)[C@@H](CO)O6)CC/C=C(C)/C	CC=CC(=O)OCC1OC(OC2CC3(C)C(CC(O)C4C(C(C)(CCC=C(C)C)OC5OC(CO)C(O)C(O)C5O)CCC43C)C3(C)CCC(O)C(C)(C)C23)C(O)C(O)C1O	1995										Kim et al. (1995)	https://www.sciencedirect.com/science/article/pii/003194229500218V
136	Ginsenoside Re6	C₄₆H₇₆O₁₅	869.099	PPT		PG (roots)	CC1(C)[C@@H](O[H])CC[C@@]2(C)C1[C@@H](O[C@H]3[C@H](O)[C@@H](O)[C@H](O)[C@@H](CO)O3)C[C@]4(C)C2C[C@@H](O)C5[C@@]4(C)CCC5[C@@](C)(O[C@H]6[C@H](O)[C@@H](O)[C@H](O)[C@@H](COC(/C([H])=C([H])/C)=O)O6)CC/C=C(C)/C	CC=CC(=O)OCC1OC(OC(C)(CCC=C(C)C)C2CCC3(C)C2C(O)CC2C4(C)CCC(O)C(C)(C)C4C(OC4OC(CO)C(O)C(O)C4O)CC23C)C(O)C(O)C1O	2011										Zhu et al. (2011a)	https://pubs.acs.org/doi/10.1021/jf1037932
137	Ginsenoside Re1	C₄₈H₈₂O₁₉	963.165	PPT		PG (roots)	CC1(C)[C@@H](O[H])CC[C@@]2(C)C1[C@@H](O[C@H]3[C@H](O)[C@@H](O)[C@H](O)[C@@H](CO)O3)C[C@]4(C)C2C[C@@H](O)C5[C@@]4(C)CCC5[C@@](C)(O[C@H]6[C@H](O)[C@@H](O[C@@H]7[C@H](O)[C@@H](O)[C@H](O)[C@@H](CO)O7)[C@H](O)[C@@H](CO)O6)CC/C=C(C)/C	CC(C)=CCCC(C)(OC1OC(CO)C(O)C(OC2OC(CO)C(O)C(O)C2O)C1O)C1CCC2(C)C1C(O)CC1C3(C)CCC(O)C(C)(C)C3C(OC3OC(CO)C(O)C(O)C3O)CC12C	2011										Zhu et al. (2011a)	https://pubs.acs.org/doi/10.1021/jf1037932
138	Ginsenoside Re2	C₄₈H₈₂O₁₉	963.165	PPT		PG (roots)	CC1(C)[C@@H](O[H])CC[C@@]2(C)C1[C@@H](O[C@H]3[C@H](O)[C@@H](O[C@@H]4[C@H](O)[C@@H](O)[C@H](O)[C@@H](CO)O4)[C@H](O)[C@@H](CO)O3)C[C@]5(C)C2C[C@@H](O)C6[C@@]5(C)CCC6[C@@](C)(O[C@H]7[C@H](O)[C@@H](O)[C@H](O)[C@@H](CO)O7)CC/C=C(C)/C	CC(C)=CCCC(C)(OC1OC(CO)C(O)C(O)C1O)C1CCC2(C)C1C(O)CC1C3(C)CCC(O)C(C)(C)C3C(OC3OC(CO)C(O)C(OC4OC(CO)C(O)C(O)C4O)C3O)CC12C	2011										Zhu et al. (2011a)	https://pubs.acs.org/doi/10.1021/jf1037932
139	Ginsenoside Re3	C₄₈H₈₂O₁₉	963.165	PPT		PG (roots)	CC1(C)[C@@H](O[H])CC[C@@]2(C)C1[C@@H](O[C@H]3[C@H](O)[C@@H](O)[C@H](O)[C@@H](CO)O3)C[C@]4(C)C2C[C@@H](O)C5[C@@]4(C)CCC5[C@@](C)(O[C@H]6[C@H](O)[C@@H](O)[C@H](O[C@@H]7[C@H](O)[C@@H](O)[C@H](O)[C@@H](CO)O7)[C@@H](CO)O6)CC/C=C(C)/C	CC(C)=CCCC(C)(OC1OC(CO)C(OC2OC(CO)C(O)C(O)C2O)C(O)C1O)C1CCC2(C)C1C(O)CC1C3(C)CCC(O)C(C)(C)C3C(OC3OC(CO)C(O)C(O)C3O)CC12C	2011										Zhu et al. (2011a)	https://pubs.acs.org/doi/10.1021/jf1037932
140	Ginsenoside F1	C₃₆H₆₂O₉	638.883	PPT	(2R,3S,4S,5R,6S)-2-(hydroxymethyl)-6-[(2S)-6-methyl-2-[(3S,5R,6S,8R,9R,10R,12R,13R,14R,17S)-3,6,12-trihydroxy-4,4,8,10,14-pentamethyl-2,3,5,6,7,9,11,12,13,15,16,17-dodecahydro-1H-cyclopenta[a]phenanthren-17-yl]hept-5-en-2-yl]oxyoxane-3,4,5-triol	PG (leaves)	CC1(C)[C@@H](O[H])CC[C@@]2(C)C1[C@@H](O[H])C[C@]3(C)C2C[C@@H](O)C4[C@@]3(C)CCC4[C@@](C)(O[C@H]5[C@H](O)[C@@H](O)[C@H](O)[C@@H](CO)O5)CC/C=C(C)/C	CC(C)=CCCC(C)(OC1OC(CO)C(O)C(O)C1O)C1CCC2(C)C1C(O)CC1C3(C)CCC(O)C(C)(C)C3C(O)CC12C	1976	683.437	26.53	271.63	[M−H+HCOOH]−	apoptosis inhibitor, Anti-tumor(GJIC modulators), hemostatic, anti-diabetic, anti-obesity					Yahara et al. (1976)	https://www.jstage.jst.go.jp/article/cpb1958/24/9/24_9_2204/_article
141	Ginsenoside F3	C₄₁H₇₀O₁₃	770.998	PPT	(2S,3R,4S,5S,6R)-2-[(2S)-6-methyl-2-[(3S,5R,6S,8R,9R,10R,12R,13R,14R,17S)-3,6,12-trihydroxy-4,4,8,10,14-pentamethyl-2,3,5,6,7,9,11,12,13,15,16,17-dodecahydro-1H-cyclopenta[a]phenanthren-17-yl]hept-5-en-2-yl]oxy-6-[[(2S,3R,4S,5S)-3,4,5-trihydroxyoxan-2-yl]oxymethyl]oxane-3,4,5-triol	PG (leaves)	CC1(C)[C@@H](O[H])CC[C@@]2(C)C1[C@@H](O[H])C[C@]3(C)C2C[C@@H](O)C4[C@@]3(C)CCC4[C@@](C)(O[C@H]5[C@H](O)[C@@H](O)[C@H](O)[C@@H](CO[C@@H]6[C@@H](O)[C@H](O)[C@H](O)CO6)O5)CC/C=C(C)/C	CC(C)=CCCC(C)(OC1OC(COC2OCC(O)C(O)C2O)C(O)C(O)C1O)C1CCC2(C)C1C(O)CC1C3(C)CCC(O)C(C)(C)C3C(O)CC12C	1976	815.479	21.29	300.57	[M−H+HCOOH]−						Yahara et al. (1976)	https://www.jstage.jst.go.jp/article/cpb1958/24/9/24_9_2204/_article
142	Floralginsenoside M	C₅₃H₉₀O₂₂	1079.28	PPT		PG (ﬂower buds)	CC1(C)[C@@H](O[H])CC[C@@]2(C)C1[C@@H](O[C@H]3[C@H](O[C@H]4[C@H](O)[C@H](O)[C@@H](O)[C@H](C)O4)[C@@H](O)[C@H](O)[C@@H](CO)O3)C[C@]5(C)C2C[C@@H](O)C6[C@@]5(C)CCC6[C@@](C)(O[C@H]7[C@H](O)[C@@H](O)[C@H](O)[C@@H](CO[C@H]8[C@H](O)[C@@H](O)[C@H](CO)O8)O7)CC/C=C(C)/C	CC(C)=CCCC(C)(OC1OC(COC2OC(CO)C(O)C2O)C(O)C(O)C1O)C1CCC2(C)C1C(O)CC1C3(C)CCC(O)C(C)(C)C3C(OC3OC(CO)C(O)C(O)C3OC3OC(C)C(O)C(O)C3O)CC12C	2007										Yoshikawa et al. (2007b)	https://www.jstage.jst.go.jp/article/cpb/55/7/55_7_1034/_article
143	Floralginsenoside N	C₅₃H₉₀O₂₂	1079.28	PPT		PG (ﬂower buds)	CC1(C)[C@@H](O[H])CC[C@@]2(C)C1[C@@H](O[C@H]3[C@H](O[C@H]4[C@H](O)[C@H](O)[C@@H](O)[C@H](C)O4)[C@@H](O)[C@H](O)[C@@H](CO)O3)C[C@]5(C)C2C[C@@H](O)C6[C@@]5(C)CCC6[C@@](C)(O[C@H]7[C@H](O)[C@@H](O)[C@H](O)[C@@H](CO[C@@H]8[C@@H](O)[C@H](O)[C@H](O)CO8)O7)CC/C=C(C)/C	CC(C)=CCCC(C)(OC1OC(COC2OCC(O)C(O)C2O)C(O)C(O)C1O)C1CCC2(C)C1C(O)CC1C3(C)CCC(O)C(C)(C)C3C(OC3OC(CO)C(O)C(O)C3OC3OC(C)C(O)C(O)C3O)CC12C	2007										Yoshikawa et al. (2007b)	https://www.jstage.jst.go.jp/article/cpb/55/7/55_7_1034/_article
144	6'-O-Acetyl-ginsenoside Rg1	C₄₄H₇₄O₁₅	843.061	PPT		PQ (roots)	CC1(C)[C@@H](O[H])CC[C@@]2(C)C1[C@@H](O[C@H]3[C@H](O)[C@@H](O)[C@H](O)[C@@H](COC(C)=O)O3)C[C@]4(C)C2C[C@@H](O)C5[C@@]4(C)CCC5[C@@](C)(O[C@H]6[C@H](O)[C@@H](O)[C@H](O)[C@@H](CO)O6)CC/C=C(C)/C	CC(=O)OCC1OC(OC2CC3(C)C(CC(O)C4C(C(C)(CCC=C(C)C)OC5OC(CO)C(O)C(O)C5O)CCC43C)C3(C)CCC(O)C(C)(C)C23)C(O)C(O)C1O	1998	841.495	13.52	295.41	[M−H]−						Yoshikawa et al. (1998)	https://www.jstage.jst.go.jp/article/cpb1958/46/4/46_4_647/_article
145	20(S)-6'-O-Acetyl-ginsenoside Rg2	C₄₄H₇₄O₁₄	827.062	PPT		PQ (roots)	CC1(C)[C@@H](O[H])CC[C@@]2(C)C1[C@@H](O[C@H]3[C@H](O[C@H]4[C@H](O)[C@H](O)[C@@H](O)[C@H](C)O4)[C@@H](O)[C@H](O)[C@@H](COC(C)=O)O3)C[C@]5(C)C2C[C@@H](O)C6[C@@]5(C)CCC6[C@@](C)(O[H])CC/C=C(C)/C	CC(=O)OCC1OC(OC2CC3(C)C(CC(O)C4C(C(C)(O)CCC=C(C)C)CCC43C)C3(C)CCC(O)C(C)(C)C23)C(OC2OC(C)C(O)C(O)C2O)C(O)C1O	2008										Jia et al. (2008)	https://www.sciencedirect.com/science/article/pii/S1001841708002738
146	20(R)-6'-O-Acetyl-ginsenoside Rg2	C₄₄H₇₄O₁₄	827.062	PPT		PQ (roots)	CC1(C)[C@@H](O[H])CC[C@@]2(C)C1[C@@H](O[C@H]3[C@H](O[C@H]4[C@H](O)[C@H](O)[C@@H](O)[C@H](C)O4)[C@@H](O)[C@H](O)[C@@H](COC(C)=O)O3)C[C@]5(C)C2C[C@@H](O)C6[C@@]5(C)CCC6[C@](C)(O[H])CC/C=C(C)/C	CC(=O)OCC1OC(OC2CC3(C)C(CC(O)C4C(C(C)(O)CCC=C(C)C)CCC43C)C3(C)CCC(O)C(C)(C)C23)C(OC2OC(C)C(O)C(O)C2O)C(O)C1O	2008										Jia et al. (2008)	https://www.sciencedirect.com/science/article/pii/S1001841708002738
147	Floralquinquenoside E	C₅₃H₉₀O₂₂	1079.28	PPT		PQ (ﬂower buds)	CC1(C)[C@@H](O[H])CC[C@@]2(C)C1[C@@H](O[C@H]3[C@H](O[C@H]4[C@H](O)[C@H](O)[C@@H](O)[C@H](C)O4)[C@@H](O)[C@H](O)[C@@H](CO)O3)C[C@]5(C)C2C[C@@H](O)C6[C@@]5(C)CCC6[C@@](C)(O[C@H]7[C@H](O)[C@@H](O)[C@H](O)[C@@H](CO[C@H]8[C@H](O)[C@@H](O)[C@H](O)CO8)O7)CC/C=C(C)/C	CC(C)=CCCC(C)(OC1OC(COC2OCC(O)C(O)C2O)C(O)C(O)C1O)C1CCC2(C)C1C(O)CC1C3(C)CCC(O)C(C)(C)C3C(OC3OC(CO)C(O)C(O)C3OC3OC(C)C(O)C(O)C3O)CC12C	2007										Nakamura et al. (2007a)	https://www.jstage.jst.go.jp/article/cpb/55/9/55_9_1342/_article
148	Quinquenoside L17	C₄₇H₈₀O₁₈	933.139	PPT		PQ (stems and leaves)	CC1(C)[C@@H](O[H])CC[C@@]2(C)C1[C@@H](O[C@H]3[C@H](O)[C@@H](O)[C@H](O)[C@@H](CO)O3)C[C@]4(C)C2C[C@@H](O)C5[C@@]4(C)CCC5[C@@](C)(O[C@H]6[C@H](O)[C@@H](O)[C@H](O)[C@@H](CO[C@H]7[C@H](O)[C@@H](O)[C@H](O)CO7)O6)CC/C=C(C)/C	CC(C)=CCCC(C)(OC1OC(COC2OCC(O)C(O)C2O)C(O)C(O)C1O)C1CCC2(C)C1C(O)CC1C3(C)CCC(O)C(C)(C)C3C(OC3OC(CO)C(O)C(O)C3O)CC12C	2009										Li et al. (2009)	https://www.sciencedirect.com/science/article/pii/S1001841709002095
149	Notoginsenoside R3	C₄₈H₈₂O₁₉	963.165	PPT	(2R,3R,4S,5S,6R)-2-[[(2R,3S,4S,5R,6S)-6-[(2S)-2-[(3S,5R,6S,8R,9R,10R,12R,13R,14R,17S)-3,12-dihydroxy-4,4,8,10,14-pentamethyl-6-[(2R,3R,4S,5S,6R)-3,4,5-trihydroxy-6-(hydroxymethyl)oxan-2-yl]oxy-2,3,5,6,7,9,11,12,13,15,16,17-dodecahydro-1H-cyclopenta[a]phenanthren-17-yl]-6-methylhept-5-en-2-yl]oxy-3,4,5-trihydroxyoxan-2-yl]methoxy]-6-(hydroxymethyl)oxane-3,4,5-triol	PN (roots)	CC1(C)[C@@H](O[H])CC[C@@]2(C)C1[C@@H](O[C@H]3[C@H](O)[C@@H](O)[C@H](O)[C@@H](CO)O3)C[C@]4(C)C2C[C@@H](O)C5[C@@]4(C)CCC5[C@@](C)(O[C@H]6[C@H](O)[C@@H](O)[C@H](O)[C@@H](CO[C@@H]7[C@@H](O)[C@H](O)[C@@H](O)[C@H](CO)O7)O6)CC/C=C(C)/C	CC(C)=CCCC(C)(OC1OC(COC2OC(CO)C(O)C(O)C2O)C(O)C(O)C1O)C1CCC2(C)C1C(O)CC1C3(C)CCC(O)C(C)(C)C3C(OC3OC(CO)C(O)C(O)C3O)CC12C	1983										Matsuura et al. (1983)	https://www.jstage.jst.go.jp/article/cpb1958/31/7/31_7_2281/_article
150	Notoginsenoside R6	C₄₈H₈₂O₁₉	963.165	PPT	(2S,3R,4S,5S,6R)-2-[[(2R,3S,4S,5R,6S)-6-[(2S)-2-[(3S,5R,6S,8R,9R,10R,12R,13R,14R,17S)-3,12-dihydroxy-4,4,8,10,14-pentamethyl-6-[(2R,3R,4S,5S,6R)-3,4,5-trihydroxy-6-(hydroxymethyl)oxan-2-yl]oxy-2,3,5,6,7,9,11,12,13,15,16,17-dodecahydro-1H-cyclopenta[a]phenanthren-17-yl]-6-methylhept-5-en-2-yl]oxy-3,4,5-trihydroxyoxan-2-yl]methoxy]-6-(hydroxymethyl)oxane-3,4,5-triol	PN (roots)	CC1(C)[C@@H](O[C@H]2[C@H](O)[C@@H](O)[C@H](O)[C@@H](CO)O2)CC[C@@]3(C)C1[C@@H](O[H])C[C@]4(C)C3C[C@@H](O)C5[C@@]4(C)CCC5[C@@](C)(O[C@H]6[C@H](O)[C@@H](O)[C@H](O)[C@@H](CO[C@H]7[C@@H](O)[C@H](O)[C@@H](O)[C@H](CO)O7)O6)CC/C=C(C)/C	CC(C)=CCCC(C)(OC1OC(COC2OC(CO)C(O)C(O)C2O)C(O)C(O)C1O)C1CCC2(C)C1C(O)CC1C3(C)CCC(OC4OC(CO)C(O)C(O)C4O)C(C)(C)C3C(O)CC12C	1983	961.54	14.4	318.86	[M−H]−						Matsuura et al. (1983)	https://www.jstage.jst.go.jp/article/cpb1958/31/7/31_7_2281/_article
151	Notoginsenoside M	C₄₈H₈₂O₁₉	963.165	PPT	(2S,3R,4S,5S,6R)-2-[[(2R,3S,4S,5R,6R)-6-[[(3S,5R,6S,8R,9R,10R,12R,13R,14R,17S)-3,12-dihydroxy-4,4,8,10,14-pentamethyl-17-[(2S)-6-methyl-2-[(2S,3R,4S,5S,6R)-3,4,5-trihydroxy-6-(hydroxymethyl)oxan-2-yl]oxyhept-5-en-2-yl]-2,3,5,6,7,9,11,12,13,15,16,17-dodecahydro-1H-cyclopenta[a]phenanthren-6-yl]oxy]-3,4,5-trihydroxyoxan-2-yl]methoxy]-6-(hydroxymethyl)oxane-3,4,5-triol	PN (roots)	CC1(C)[C@@H](O[H])CC[C@@]2(C)C1[C@@H](O[C@H]3[C@H](O)[C@@H](O)[C@H](O)[C@@H](CO[C@H]4[C@@H](O)[C@H](O)[C@@H](O)[C@H](CO)O4)O3)C[C@]5(C)C2C[C@@H](O)C6[C@@]5(C)CCC6[C@@](C)(O[C@H]7[C@H](O)[C@@H](O)[C@H](O)[C@@H](CO)O7)CC/C=C(C)/C	CC(C)=CCCC(C)(OC1OC(CO)C(O)C(O)C1O)C1CCC2(C)C1C(O)CC1C3(C)CCC(O)C(C)(C)C3C(OC3OC(COC4OC(CO)C(O)C(O)C4O)C(O)C(O)C3O)CC12C	2001										Yoshikawa et al. (2001)	https://www.jstage.jst.go.jp/article/cpb/49/11/49_11_1452/_article
152	Notoginsenoside N	C₄₈H₈₂O₁₉	963.165	PPT	(2R,3R,4S,5S,6R)-2-[(2R,3S,4R,5R,6R)-6-[[(3S,5R,6S,8R,9R,10R,12R,13R,14R,17S)-3,12-dihydroxy-4,4,8,10,14-pentamethyl-17-[(2S)-6-methyl-2-[(2S,3R,4S,5S,6R)-3,4,5-trihydroxy-6-(hydroxymethyl)oxan-2-yl]oxyhept-5-en-2-yl]-2,3,5,6,7,9,11,12,13,15,16,17-dodecahydro-1H-cyclopenta[a]phenanthren-6-yl]oxy]-4,5-dihydroxy-2-(hydroxymethyl)oxan-3-yl]oxy-6-(hydroxymethyl)oxane-3,4,5-triol	PN (roots)	CC1(C)[C@@H](O[H])CC[C@@]2(C)C1[C@@H](O[C@H]3[C@H](O)[C@@H](O)[C@H](O[C@@H]4[C@H](O)[C@@H](O)[C@H](O)[C@@H](CO)O4)[C@@H](CO)O3)C[C@]5(C)C2C[C@@H](O)C6[C@@]5(C)CCC6[C@@](C)(O[C@H]7[C@H](O)[C@@H](O)[C@H](O)[C@@H](CO)O7)CC/C=C(C)/C	CC(C)=CCCC(C)(OC1OC(CO)C(O)C(O)C1O)C1CCC2(C)C1C(O)CC1C3(C)CCC(O)C(C)(C)C3C(OC3OC(CO)C(OC4OC(CO)C(O)C(O)C4O)C(O)C3O)CC12C	2001										Yoshikawa et al. (2001)	https://www.jstage.jst.go.jp/article/cpb/49/11/49_11_1452/_article
153	Notoginsenoside U	C₄₂H₇₂O₁₄	801.024	PPT		PN (roots)	CC1(C)[C@@H](O[H])CC[C@@]2(C)C1[C@@H](O[H])C[C@]3(C)C2C[C@@H](O)C4[C@@]3(C)CCC4[C@@](C)(O[C@H]5[C@H](O)[C@@H](O)[C@H](O)[C@@H](CO[C@@H]6[C@@H](O)[C@H](O)[C@@H](O)[C@H](CO)O6)O5)CC/C=C(C)/C	CC(C)=CCCC(C)(OC1OC(COC2OC(CO)C(O)C(O)C2O)C(O)C(O)C1O)C1CCC2(C)C1C(O)CC1C3(C)CCC(O)C(C)(C)C3C(O)CC12C	2005										Sun et al. (2005)	https://onlinelibrary.wiley.com/doi/epdf/10.1002/cbdv.200590032
154	Notoginsenoside Rw1	C₄₆H₇₈O₁₇	903.113	PPT	(2S,3R,4S,5S,6R)-2-[(2S)-2-[(3S,5R,6S,8R,9R,10R,12R,13R,14R,17S)-3,12-dihydroxy-4,4,8,10,14-pentamethyl-6-[(2S,3R,4S,5R)-3,4,5-trihydroxyoxan-2-yl]oxy-2,3,5,6,7,9,11,12,13,15,16,17-dodecahydro-1H-cyclopenta[a]phenanthren-17-yl]-6-methylhept-5-en-2-yl]oxy-6-[[(2S,3R,4S,5R)-3,4,5-trihydroxyoxan-2-yl]oxymethyl]oxane-3,4,5-triol	PN (rhizomes)	CC1(C)[C@@H](O[H])CC[C@@]2(C)C1[C@@H](O[C@H]3[C@H](O)[C@@H](O)[C@H](O)CO3)C[C@]4(C)C2C[C@@H](O)C5[C@@]4(C)CCC5[C@@](C)(O[C@H]6[C@H](O)[C@@H](O)[C@H](O)[C@@H](CO[C@H]7[C@H](O)[C@@H](O)[C@H](O)CO7)O6)CC/C=C(C)/C	CC(C)=CCCC(C)(OC1OC(COC2OCC(O)C(O)C2O)C(O)C(O)C1O)C1CCC2(C)C1C(O)CC1C3(C)CCC(O)C(C)(C)C3C(OC3OCC(O)C(O)C3O)CC12C	2008										Cui et al. (2008)	https://www.tandfonline.com/doi/full/10.1080/10286020802144776
155	Notoginsenoside Fp1	C₄₇H₈₀O₁₈	933.139	PPT		PN (fruit pedicels)	CC1(C)[C@@H](O[H])CC[C@@]2(C)C1[C@@H](O[C@H]3[C@H](O)[C@@H](O)[C@H](O)[C@@H](CO)O3)C[C@]4(C)C2C[C@@H](O)C5[C@@]4(C)CCC5[C@@](C)(O[C@H]6[C@H](O)[C@@H](O)[C@H](O)[C@@H](CO[C@@H]7[C@@H](O)[C@H](O)[C@H](O)CO7)O6)CC/C=C(C)/C	CC(C)=CCCC(C)(OC1OC(COC2OCC(O)C(O)C2O)C(O)C(O)C1O)C1CCC2(C)C1C(O)CC1C3(C)CCC(O)C(C)(C)C3C(OC3OC(CO)C(O)C(O)C3O)CC12C	2008										Wang et al. (2008a,b)	https://onlinelibrary.wiley.com/doi/10.1002/hlca.200890013
156	Notoginsenoside T3	C₃₈H₆₆O₉	666.937	PPT		PN (roots in acid)	CC1(C)[C@@H](O[H])CC[C@@]2(C)C1[C@@H](O[C@H]3[C@H](O)[C@@H](O)[C@H](O)[C@@H](CO)O3)C[C@]4(C)C2C[C@@H](O)C5[C@@]4(C)CCC5[C@@](C)(OCC)CC/C=C(C)/C	CCOC(C)(CCC=C(C)C)C1CCC2(C)C1C(O)CC1C3(C)CCC(O)C(C)(C)C3C(OC3OC(CO)C(O)C(O)C3O)CC12C	2004										Teng et al. (2004)	https://onlinelibrary.wiley.com/doi/abs/10.1002/hlca.200490116
157	6'''-O-Acetylginsenoside Re	C₅₀H₈₄O₁₉	989.203	PPT		PJ (rhizomes)	CC1(C)[C@@H](O[H])CC[C@@]2(C)C1[C@@H](O[C@H]3[C@H](O[C@H]4[C@H](O)[C@H](O)[C@@H](O)[C@H](C)O4)[C@@H](O)[C@H](O)[C@@H](CO)O3)C[C@]5(C)C2C[C@@H](O)C6[C@@]5(C)CCC6[C@@](C)(O[C@H]7[C@H](O)[C@@H](O)[C@H](O)[C@@H](COC(C)=O)O7)CC/C=C(C)/C	CC(=O)OCC1OC(OC(C)(CCC=C(C)C)C2CCC3(C)C2C(O)CC2C4(C)CCC(O)C(C)(C)C4C(OC4OC(CO)C(O)C(O)C4OC4OC(C)C(O)C(O)C4O)CC23C)C(O)C(O)C1O	2011										Zhou et al. (2011)	https://onlinelibrary.wiley.com/doi/10.1002/hlca.201100085
158	Ginsenoside F5	C₄₁H₇₀O₁₃	770.998	PPT	(2R,3S,4S,5R,6S)-2-[[(2R,3R,4R,5S)-3,4-dihydroxy-5-(hydroxymethyl)oxolan-2-yl]oxymethyl]-6-[(2S)-6-methyl-2-[(3S,5R,6S,8R,9R,10R,12R,13R,14R,17S)-3,6,12-trihydroxy-4,4,8,10,14-pentamethyl-2,3,5,6,7,9,11,12,13,15,16,17-dodecahydro-1H-cyclopenta[a]phenanthren-17-yl]hept-5-en-2-yl]oxyoxane-3,4,5-triol	PG (leaves)	CC1(C)[C@@H](O[H])CC[C@@]2(C)C1[C@@H](O[H])C[C@]3(C)C2C[C@@H](O)C4[C@@]3(C)CCC4[C@@](C)(O[C@H]5[C@H](O)[C@@H](O)[C@H](O)[C@@H](CO[C@H]6[C@H](O)[C@@H](O)[C@H](CO)O6)O5)CC/C=C(C)/C	CC(C)=CCCC(C)(OC1OC(COC2OC(CO)C(O)C2O)C(O)C(O)C1O)C1CCC2(C)C1C(O)CC1C3(C)CCC(O)C(C)(C)C3C(O)CC12C	1996	815.479	19.87	300.05	[M−H+HCOOH]−	anti-inflammatory and hepatoprotective activities					Dou et al. (1996a)	https://www.thieme-connect.de/products/ejournals/abstract/10.1055/s-2006-957849
159	Chikusetsusaponin LM1	C₄₁H₇₀O₁₃	770.998	PPT		PJ (leaves)	CC1(C)[C@@H](O[H])CC[C@@]2(C)C1[C@@H](O[H])C[C@]3(C)C2C[C@@H](O)C4[C@@]3(C)CCC4[C@@](C)(O[C@H]5[C@H](O)[C@@H](O)[C@H](O)[C@@H](CO[C@H]6[C@H](O)[C@@H](O)[C@H](O)CO6)O5)CC/C=C(C)/C	CC(C)=CCCC(C)(OC1OC(COC2OCC(O)C(O)C2O)C(O)C(O)C1O)C1CCC2(C)C1C(O)CC1C3(C)CCC(O)C(C)(C)C3C(O)CC12C	2012										Yoshizaki and Yahara (2012b)	https://journals.sagepub.com/doi/epdf/10.1177/1934578X1200700419
160	Chikusetsusaponin LM2	C₄₆H₇₈O₁₇	903.113	PPT		PJ (leaves)	CC1(C)[C@@H](O[H])CC[C@@]2(C)C1[C@@H](O[H])C[C@]3(C)C2C[C@@H](O)C4[C@@]3(C)CCC4[C@@](C)(O[C@H]5[C@H](O)[C@@H](O)[C@H](O)[C@@H](CO[C@H]6[C@H](O)[C@@H](O[C@H]7[C@H](O)[C@@H](O)[C@H](O)CO7)[C@H](O)CO6)O5)CC/C=C(C)/C	CC(C)=CCCC(C)(OC1OC(COC2OCC(O)C(OC3OCC(O)C(O)C3O)C2O)C(O)C(O)C1O)C1CCC2(C)C1C(O)CC1C3(C)CCC(O)C(C)(C)C3C(O)CC12C	2012										Yoshizaki and Yahara (2012b)	https://journals.sagepub.com/doi/epdf/10.1177/1934578X1200700419
161	Yesanchinoside F	C₅₆H₉₄O₂₄	1151.34	PPT	[(2R,3S,4S,5R,6R)-6-[[(3S,5R,6S,8R,9R,10R,12R,13R,14R,17S)-3,12-dihydroxy-4,4,8,10,14-pentamethyl-17-[(2S)-6-methyl-2-[(2S,3R,4S,5S,6R)-3,4,5-trihydroxy-6-[[(2R,3R,4S,5S,6R)-3,4,5-trihydroxy-6-(hydroxymethyl)oxan-2-yl]oxymethyl]oxan-2-yl]oxyhept-5-en-2-yl]-2,3,5,6,7,9,11,12,13,15,16,17-dodecahydro-1H-cyclopenta[a]phenanthren-6-yl]oxy]-3,4-dihydroxy-5-[(2S,3R,4R,5R,6S)-3,4,5-trihydroxy-6-methyloxa…	PJ (roots)	CC1(C)[C@@H](O[H])CC[C@@]2(C)C1[C@@H](O[C@H]3[C@H](O[C@H]4[C@H](O)[C@H](O)[C@@H](O)[C@H](C)O4)[C@@H](O)[C@H](O)[C@@H](COC(C)=O)O3)C[C@]5(C)C2C[C@@H](O)C6[C@@]5(C)CCC6[C@@](C)(O[C@H]7[C@H](O)[C@@H](O)[C@H](O)[C@@H](CO[C@@H]8[C@@H](O)[C@H](O)[C@@H](O)[C@H](CO)O8)O7)CC/C=C(C)/C	CC(=O)OCC1OC(OC2CC3(C)C(CC(O)C4C(C(C)(CCC=C(C)C)OC5OC(COC6OC(CO)C(O)C(O)C6O)C(O)C(O)C5O)CCC43C)C3(C)CCC(O)C(C)(C)C23)C(OC2OC(C)C(O)C(O)C2O)C(O)C1O	2002	1195.61	26.71	368.1	[M−H+HCOOH]−						Zou et al. (2002b)	https://pubs.acs.org/doi/10.1021/np010354j
162	Chikusetsusaponin L5	C₄₆H₇₈O₁₇	903.113	PPT		PJ (leaves)	CC1(C)[C@@H](O[H])CC[C@@]2(C)C1[C@@H](O[H])C[C@]3(C)C2C[C@@H](O)C4[C@@]3(C)CCC4[C@@](C)(O[C@H]5[C@H](O)[C@@H](O)[C@H](O)[C@@H](CO[C@@H]6[C@@H](O)[C@H](O)[C@H](O[C@H]7[C@H](O)[C@@H](O)[C@H](O)CO7)CO6)O5)CC/C=C(C)/C	CC(C)=CCCC(C)(OC1OC(COC2OCC(OC3OCC(O)C(O)C3O)C(O)C2O)C(O)C(O)C1O)C1CCC2(C)C1C(O)CC1C3(C)CCC(O)C(C)(C)C3C(O)CC12C	1977	947.52	19.44	324.4	[M−H+HCOOH]−	Tyrosinase inhibitor					Yahara et al. (1977)	https://www.jstage.jst.go.jp/article/cpb1958/25/8/25_8_2041/_article
163	Pseudoginsenoside Rt3	C₄₁H₇₀O₁₃	770.998	PPT	2-[2-[3,12-dihydroxy-4,4,8,10,14-pentamethyl-6-(3,4,5-trihydroxyoxan-2-yl)oxy-2,3,5,6,7,9,11,12,13,15,16,17-dodecahydro-1H-cyclopenta[a]phenanthren-17-yl]-6-methylhept-5-en-2-yl]oxy-6-(hydroxymethyl)oxane-3,4,5-triol	PpGh (rhizomes)	CC1(C)[C@@H](O[H])CC[C@@]2(C)C1[C@@H](O[C@H]3[C@H](O)[C@@H](O)[C@H](O)CO3)C[C@]4(C)C2C[C@@H](O)C5[C@@]4(C)CCC5[C@@](C)(O[C@H]6[C@H](O)[C@@H](O)[C@H](O)[C@@H](CO)O6)CC/C=C(C)/C	CC(C)=CCCC(C)(OC1OC(CO)C(O)C(O)C1O)C1CCC2(C)C1C(O)CC1C3(C)CCC(O)C(C)(C)C3C(OC3OCC(O)C(O)C3O)CC12C	1985										Tanaka et al. (1985)	https://www.jstage.jst.go.jp/article/cpb1958/33/6/33_6_2323/_article
164	Ginsenoside Re4	C₄₇H₈₀O₁₈	933.139	PPT		PG (roots)	CC1(C)[C@@H](O[H])CC[C@@]2(C)C1[C@@H](O[C@H]3[C@H](O)[C@@H](O)[C@H](O)[C@@H](CO)O3)C[C@]4(C)C2C[C@@H](O)C5[C@@]4(C)CCC5[C@@](C)(O[C@H]6[C@H](O)[C@@H](O)[C@H](O)[C@@H](CO[C@H]7[C@H](O)[C@@H](O)[C@H](CO)O7)O6)CC/C=C(C)/C	CC(C)=CCCC(C)(OC1OC(COC2OC(CO)C(O)C2O)C(O)C(O)C1O)C1CCC2(C)C1C(O)CC1C3(C)CCC(O)C(C)(C)C3C(OC3OC(CO)C(O)C(O)C3O)CC12C	2011										Zhu et al. (2011a)	https://pubs.acs.org/doi/10.1021/jf1037932
165	Pseudoginsenoside Rs1	C₅₀H₈₄O₁₉	989.203	PPT	[6-[[(8R,10R,14R)-3,12-dihydroxy-4,4,8,10,14-pentamethyl-17-[(2S)-6-methyl-2-[3,4,5-trihydroxy-6-(hydroxymethyl)oxan-2-yl]oxyhept-5-en-2-yl]-2,3,5,6,7,9,11,12,13,15,16,17-dodecahydro-1H-cyclopenta[a]phenanthren-6-yl]oxy]-3,4-dihydroxy-5-[(2S)-3,4,5-trihydroxy-6-methyloxan-2-yl]oxyoxan-2-yl]methyl acetate	PJvm (rhizomes)	CC1(C)[C@@H](O[H])CC[C@@]2(C)C1[C@@H](O[C@H]3[C@H](O[C@H]4[C@H](O)[C@H](O)[C@@H](O)[C@H](C)O4)[C@@H](O)[C@H](O)[C@@H](COC(C)=O)O3)C[C@]5(C)C2C[C@@H](O)C6[C@@]5(C)CCC6[C@@](C)(O[C@H]7[C@H](O)[C@@H](O)[C@H](O)[C@@H](CO)O7)CC/C=C(C)/C	CC(=O)OCC1OC(OC2CC3(C)C(CC(O)C4C(C(C)(CCC=C(C)C)OC5OC(CO)C(O)C(O)C5O)CCC43C)C3(C)CCC(O)C(C)(C)C23)C(OC2OC(C)C(O)C(O)C2O)C(O)C1O	1986										Morita et al. (1986)	https://www.jstage.jst.go.jp/article/cpb1958/34/10/34_10_4368/_article
166	Ginsenoside-La	C₄₂H₇₂O₁₄	801.024	PPT	(2R,3S,4S,5R,6R)-2-(hydroxymethyl)-6-[[(1R,2R,7S,10R,11S,13R,15R,17S,18S)-1,6,6,10,17-pentamethyl-15-(2-methylprop-1-enyl)-17-[(2S,3R,4S,5S,6R)-3,4,5-trihydroxy-6-(hydroxymethyl)oxan-2-yl]oxy-14-oxapentacyclo[11.7.1.02,11.05,10.018,21]henicosan-7-yl]oxy]oxane-3,4,5-triol	PG (leaves)	CC1(C)[C@@H](O[C@H]2[C@H](O)[C@@H](O)[C@H](O)[C@@H](CO)O2)CC[C@@]3(C)C1[C@@H](O[H])C[C@]4(C)C3C[C@@H](O)C5[C@@]4(C)CCC5[C@@](C)(O[C@H]6[C@H](O)[C@@H](O)[C@H](O)[C@@H](CO)O6)CC/C=C(C)/C	CC(C)=CCCC(C)(OC1OC(CO)C(O)C(O)C1O)C1CCC2(C)C1C(O)CC1C3(C)CCC(OC4OC(CO)C(O)C(O)C4O)C(C)(C)C3C(O)CC12C	1996										Dou et al. (1996b)	https://www.thieme-connect.de/products/ejournals/abstract/10.1055/s-2006-957849
167	Saponin IIb	C₃₆H₆₂O₉	638.883	PPT		PG (leaves)	CC1(C)[C@@H](O[C@H]2[C@H](O)[C@@H](O)[C@H](O)[C@@H](CO)O2)CC[C@@]3(C)C1[C@@H](O[H])C[C@]4(C)C3C[C@@H](O)C5[C@@]4(C)CCC5[C@@](C)(O[H])CC/C=C(C)/C	CC(C)=CCCC(C)(O)C1CCC2(C)C1C(O)CC1C3(C)CCC(OC4OC(CO)C(O)C(O)C4O)C(C)(C)C3C(O)CC12C	2012					anti-cancer					Ma et al. (2012)	https://link.springer.com/article/10.1007/s11418-012-0662-y
168	Saponin IIIc	C₃₇H₆₂O₁₀	666.893	PPT		PG (leaves)	CC1(C)[C@@H](OC([H])=O)CC[C@@]2(C)C1[C@@H](O[H])C[C@]3(C)C2C[C@@H](O)C4[C@@]3(C)CCC4[C@@](C)(O[C@H]5[C@H](O)[C@@H](O)[C@H](O)[C@@H](CO)O5)CC/C=C(C)/C	CC(C)=CCCC(C)(OC1OC(CO)C(O)C(O)C1O)C1CCC2(C)C1C(O)CC1C3(C)CCC(OC=O)C(C)(C)C3C(O)CC12C	2012					anti-cancer					Ma et al. (2012)	https://link.springer.com/article/10.1007/s11418-012-0662-y
169	Ginsenoside Rh5 (b)	C₃₇H₆₄O₉	652.91	PPT		PV (roots and rhizomes)	CC1(C)[C@@H](O[H])CC[C@@]2(C)C1[C@@H](O[C@H]3[C@H](O)[C@@H](O)[C@H](O)[C@@H](CO)O3)C[C@]4(C)C2C[C@@H](O)C5[C@@]4(C)CCC5[C@@](C)(OC)CC/C=C(C)/C	COC(C)(CCC=C(C)C)C1CCC2(C)C1C(O)CC1C3(C)CCC(O)C(C)(C)C3C(OC3OC(CO)C(O)C(O)C3O)CC12C	2001										Tran et al. (2001)	https://pubs.acs.org/doi/full/10.1021/np000393f
170	quinquenoside Ja	C₅₄H₉₂O₂₃	1109.31	PPT		PQ (root)	CC1(C)[C@@H](O[H])CC[C@@]2(C)C1[C@@H](O[C@H]3[C@H](O[C@H]4[C@H](O)[C@H](O)[C@@H](O)[C@H](C)O4)[C@@H](O)[C@H](O)[C@@H](CO)O3)C[C@]5(C)C2C[C@@H](O[H])C6[C@@]5(C)CCC6[C@@](C)(O[C@H]7[C@H](O)[C@@H](O)[C@H](O[C@H]8[C@H](O)[C@@H](O)[C@H](O)[C@@H](CO)O8)[C@@H](CO)O7)CC/C=C(C)/C	CC(C)=CCCC(C)(OC1OC(CO)C(OC2OC(CO)C(O)C(O)C2O)C(O)C1O)C1CCC2(C)C1C(O)CC1C3(C)CCC(O)C(C)(C)C3C(OC3OC(CO)C(O)C(O)C3OC3OC(C)C(O)C(O)C3O)CC12C	2012										Tung et al. (2013)	https://www.iomcworld.com/open-access/determination-and-isolation-of-ginsenosides-from-araliaceous-plants-by-using-eastern-blotting-fingerprinting-2329-6836.1000107.pdf
171	malonylfloralginsenoside Re1	C₅₁H₈₄O₂₁	1033.21	PPT		PG (flower bud)	CC1(C)[C@@H](O[H])CC[C@@]2(C)C1[C@@H](O[C@H]3[C@H](O[C@H]4[C@H](O)[C@H](O)[C@@H](O)[C@H](C)O4)[C@@H](O)[C@H](O)[C@@H](COC(CC(O)=O)=O)O3)C[C@]5(C)C2C[C@@H](O[H])C6[C@@]5(C)CCC6[C@@](C)(O[C@H]7[C@H](O)[C@@H](O)[C@H](O)[C@@H](CO)O7)CC/C=C(C)/C	CC(C)=CCCC(C)(OC1OC(CO)C(O)C(O)C1O)C1CCC2(C)C1C(O)CC1C3(C)CCC(O)C(C)(C)C3C(OC3OC(COC(=O)CC(=O)O)C(O)C(O)C3OC3OC(C)C(O)C(O)C3O)CC12C	2017					Anti-cancer, Anti-diabetic					Qiu et al. (2017)	https://pubs.acs.org/doi/10.1021/acs.jnatprod.6b00789
172	malonylfloralginsenoside Re2	C₅₁H₈₄O₂₁	1033.21	PPT		PG (flower bud)	CC1(C)[C@@H](O[H])CC[C@@]2(C)C1[C@@H](O[C@H]3[C@H](O[C@H]4[C@H](O)[C@H](O)[C@@H](O)[C@H](C)O4)[C@@H](O)[C@H](O)[C@@H](CO)O3)C[C@]5(C)C2C[C@@H](O[H])C6[C@@]5(C)CCC6[C@@](C)(O[C@@H]7[C@@H](OC(CC(O)=O)=O)[C@H](O)[C@@H](O)[C@H](CO)O7)CC/C=C(C)/C	CC(C)=CCCC(C)(OC1OC(CO)C(O)C(O)C1OC(=O)CC(=O)O)C1CCC2(C)C1C(O)CC1C3(C)CCC(O)C(C)(C)C3C(OC3OC(CO)C(O)C(O)C3OC3OC(C)C(O)C(O)C3O)CC12C	2017										Qiu et al. (2017)	https://pubs.acs.org/doi/10.1021/acs.jnatprod.6b00789
173	malonylfloralginsenoside Re3	C₅₁H₈₄O₂₁	1033.21	PPT		PG (flower bud)	CC1(C)[C@@H](O[H])CC[C@@]2(C)C1[C@@H](O[C@H]3[C@H](O[C@H]4[C@H](O)[C@H](O)[C@@H](O)[C@H](C)O4)[C@@H](O)[C@H](O)[C@@H](CO)O3)C[C@]5(C)C2C[C@@H](O[H])C6[C@@]5(C)CCC6[C@@](C)(O[C@H]7[C@H](O)[C@@H](O)[C@H](OC(CC(O)=O)=O)[C@@H](CO)O7)CC/C=C(C)/C	CC(C)=CCCC(C)(OC1OC(CO)C(OC(=O)CC(=O)O)C(O)C1O)C1CCC2(C)C1C(O)CC1C3(C)CCC(O)C(C)(C)C3C(OC3OC(CO)C(O)C(O)C3OC3OC(C)C(O)C(O)C3O)CC12C	2017					Anti-diabetic					Qiu et al. (2017)	https://pubs.acs.org/doi/10.1021/acs.jnatprod.6b00789
174	20(S)-ginsenoside-Rf-1a	C₄₂H₇₂O₁₄	801.024	PPT		RG	CC1(C)[C@@H](O[H])CC[C@@]2(C)C1[C@@H](O[C@H]3[C@H](O)[C@@H](O)[C@H](O[C@H]4[C@H](O)[C@@H](O)[C@H](O)[C@@H](CO)O4)[C@@H](CO)O3)C[C@]5(C)C2C[C@@H](O[H])C6[C@@]5(C)CCC6[C@@](C)(O[H])CC/C=C(C)/C	CC(C)=CCCC(C)(O)C1CCC2(C)C1C(O)CC1C3(C)CCC(O)C(C)(C)C3C(OC3OC(CO)C(OC4OC(CO)C(O)C(O)C4O)C(O)C3O)CC12C	2015	845.489	23.11	307.43	[M−H+HCOOH]−	anti-melanogenic					Zhou et al. (2015)	https://www.sciencedirect.com/science/article/pii/S0960894X15006101?via%3Dihub
175	malonyl-ginsenoside Re	C₅₁H₈₄O₂₁	1033.21	PPT		PG (flower bud)	CC1(C)[C@@H](O[H])CC[C@@]2(C)C1[C@@H](O[C@H]3[C@H](O[C@H]4[C@H](O)[C@H](O)[C@@H](O)[C@H](C)O4)[C@@H](O)[C@H](O)[C@@H](CO)O3)C[C@]5(C)C2C[C@@H](O[H])C6[C@@]5(C)CCC6[C@@](C)(O[C@H]7[C@H](O)[C@@H](O)[C@H](O)[C@@H](COC(CC(O)=O)=O)O7)CC/C=C(C)/C	CC(C)=CCCC(C)(OC1OC(COC(=O)CC(=O)O)C(O)C(O)C1O)C1CCC2(C)C1C(O)CC1C3(C)CCC(O)C(C)(C)C3C(OC3OC(CO)C(O)C(O)C3OC3OC(C)C(O)C(O)C3O)CC12C	2016										Wang et al. (2016)	https://www.ncbi.nlm.nih.gov/pmc/articles/PMC5005357/
176	ginsenoside Rg18	C₄₂H₇₂O₁₄		PPT		PG (root)			2015					Anti-cancer, Neuroprotective effects, Hydroxyl radical scavenging activity, antibacterial, anticancer					Lee et al. (2015)	https://www.jstage.jst.go.jp/article/cpb/63/11/63_c15-00302/_article
177	6-acetyl ginsenoside Rg3	C₅₀H₈₄O₂₀	1005.2	PPT		PG (root)	CC1(C)[C@@H](O[H])CC[C@@]2(C)C1[C@@H](O[C@H]3[C@H](O)[C@@H](O)[C@H](O[C@H]4[C@H](O)[C@@H](O)[C@H](O)[C@@H](CO)O4)[C@@H](CO)O3)C[C@]5(C)C2C[C@@H](O[H])C6[C@@]5(C)CCC6[C@@](C)(O[C@H]7[C@H](O)[C@@H](O)[C@H](O)[C@@H](COC(C)=O)O7)CC/C=C(C)/C	CC(=O)OCC1OC(OC(C)(CCC=C(C)C)C2CCC3(C)C2C(O)CC2C4(C)CCC(O)C(C)(C)C4C(OC4OC(CO)C(OC5OC(CO)C(O)C(O)C5O)C(O)C4O)CC23C)C(O)C(O)C1O	2015					Hydroxyl radical scavenging activity, antibacterial, anticancer					Lee et al. (2015)	https://www.jstage.jst.go.jp/article/cpb/63/11/63_c15-00302/_article
178	6-O-[β-D-glucopyranosyl-(1→2)-β-D-glucopyranosyl]-20-O-[β-D-glucopyranosyl-(1→4)-β-D-glucopyranosyl]-20(S)-protopanaxatriol	C₅₄H₉₂O₂₄	1125.31	PPT		PJ (rhizome and root)	CC1(C)[C@@H](O[H])CC[C@@]2(C)C1[C@@H](O[C@H]3[C@H](O[C@H]4[C@H](O)[C@@H](O)[C@H](O)[C@@H](CO)O4)[C@@H](O)[C@H](O)[C@@H](CO)O3)C[C@]5(C)C2C[C@@H](O[H])C6[C@@]5(C)CCC6[C@@](C)(O[C@H]7[C@H](O)[C@@H](O)[C@H](O[C@H]8[C@H](O)[C@@H](O)[C@H](O)[C@@H](CO)O8)[C@@H](CO)O7)CC/C=C(C)/C	CC(C)=CCCC(C)(OC1OC(CO)C(OC2OC(CO)C(O)C(O)C2O)C(O)C1O)C1CCC2(C)C1C(O)CC1C3(C)CCC(O)C(C)(C)C3C(OC3OC(CO)C(O)C(O)C3OC3OC(CO)C(O)C(O)C3O)CC12C	2013										Xiao-Lei et al. (2013)	http://www.cjcu.jlu.edu.cn/EN/10.7503/cjcu20120586
179	(20S)-20-O-[β-D-xylopyranosyl-(1→6)-β-D-glucopyranosyl-(1→6)-β-D-glucopyranosyl]dammar-24-ene-3β,6α,12β,20-tetrol	C₄₇H₈₀O₁₈	933.139	PPT		PN (root)	CC1(C)[C@@H](O[H])CC[C@@]2(C)C1[C@@H](O[H])C[C@]3(C)C2C[C@@H](O[H])C4[C@@]3(C)CCC4[C@@](C)(O[C@H]5[C@H](O)[C@@H](O)[C@H](O)[C@@H](CO[C@H]6[C@H](O)[C@@H](O)[C@H](O)[C@@H](CO[C@H]7[C@H](O)[C@@H](O)[C@H](O)CO7)O6)O5)CC/C=C(C)/C	CC(C)=CCCC(C)(OC1OC(COC2OC(COC3OCC(O)C(O)C3O)C(O)C(O)C2O)C(O)C(O)C1O)C1CCC2(C)C1C(O)CC1C3(C)CCC(O)C(C)(C)C3C(O)CC12C	2014										Qiu et al. (2014)	https://onlinelibrary.wiley.com/doi/epdf/10.1002/hlca.201300155
180	(20S)-6-O-[(E)-but-2-enoyl-(1→6)-β-D-glucopyranosyl] dammar-24-ene-3β,6α,12β,20-tetrol	C₄₀H₆₆O₁₀	706.958	PPT		PN (root)	CC1(C)[C@@H](O[H])CC[C@@]2(C)C1[C@@H](O[C@H]3[C@H](O)[C@@H](O)[C@H](O)[C@@H](COC(/C=C/C)=O)O3)C[C@]4(C)C2C[C@@H](O[H])C5[C@@]4(C)CCC5[C@@](C)(O[H])CC/C=C(C)/C	CC=CC(=O)OCC1OC(OC2CC3(C)C(CC(O)C4C(C(C)(O)CCC=C(C)C)CCC43C)C3(C)CCC(O)C(C)(C)C23)C(O)C(O)C1O	2014										Qiu et al. (2014)	https://onlinelibrary.wiley.com/doi/epdf/10.1002/hlca.201300155
181	(20S)-6-O-[β-D-xylopyranosyl-(1→2)-β-D-xylopyranosyl] dammar-24-ene-3β,6α,12β,20-tetrol	C₄₀H₆₈O₁₂	740.972	PPT		PN (root)	CC1(C)[C@@H](O[H])CC[C@@]2(C)C1[C@@H](O[C@H]3[C@H](O[C@H]4[C@H](O)[C@@H](O)[C@H](O)CO4)[C@@H](O)[C@H](O)CO3)C[C@]5(C)C2C[C@@H](O[H])C6[C@@]5(C)CCC6[C@@](C)(O[H])CC/C=C(C)/C	CC(C)=CCCC(C)(O)C1CCC2(C)C1C(O)CC1C3(C)CCC(O)C(C)(C)C3C(OC3OCC(O)C(O)C3OC3OCC(O)C(O)C3O)CC12C	2014					Anti-inflammatory, Tissue-protective effects					Qiu et al. (2014)	https://onlinelibrary.wiley.com/doi/epdf/10.1002/hlca.201300155
182	20(R)-ginsenoside Rf	C₄₂H₇₁O₁₄		PPT		RG			2013	845.49	18.48	312.17							Lee et al. (2013)	https://www.sciencedirect.com/science/article/pii/S1874390013001419
183	chikusetsusaponin LM3	C₄₆H₇₈O₁₇	903.113	PPT		PJ (leaf)	CC1(C)[C@@H](O[H])CC[C@@]2(C)C1[C@@H](O[H])C[C@]3(C)C2C[C@@H](O[H])C4[C@@]3(C)CCC4[C@@](C)(O[C@H]5[C@H](O)[C@@H](O)[C@H](O)[C@@H](CO[C@H]6[C@H](O)[C@@H](O)[C@H](CO[C@H]7[C@H](O)[C@@H](O)[C@H](O)CO7)O6)O5)CC/C=C(C)/C	CC(C)=CCCC(C)(OC1OC(COC2OC(COC3OCC(O)C(O)C3O)C(O)C2O)C(O)C(O)C1O)C1CCC2(C)C1C(O)CC1C3(C)CCC(O)C(C)(C)C3C(O)CC12C	2013										Yoshizaki et al. (2013)	https://www.jstage.jst.go.jp/article/cpb/61/3/61_c12-00794/_article/-char/ja/
184	chikusetsusaponin LM5	C₅₃H₉₀O₂₃	1095.28	PPT		PJ (leaf)	CC1(C)[C@@H](O[C@H]2[C@H](O[C@H]3[C@H](O)[C@@H](O)[C@H](O)[C@@H](CO)O3)[C@@H](O)[C@H](O)[C@@H](CO)O2)CC[C@@]4(C)C1[C@@H](O[H])C[C@]5(C)C4C[C@@H](O[H])C6[C@@]5(C)CCC6[C@@](C)(O[C@H]7[C@H](O)[C@@H](O)[C@H](O)[C@@H](CO[C@H]8[C@H](O)[C@@H](O)[C@H](CO)O8)O7)CC/C=C(C)/C	CC(C)=CCCC(C)(OC1OC(COC2OC(CO)C(O)C2O)C(O)C(O)C1O)C1CCC2(C)C1C(O)CC1C3(C)CCC(OC4OC(CO)C(O)C(O)C4OC4OC(CO)C(O)C(O)C4O)C(C)(C)C3C(O)CC12C	2013										Yoshizaki et al. (2013)	https://www.jstage.jst.go.jp/article/cpb/61/3/61_c12-00794/_article/-char/ja/
185	chikusetsusaponin LM6	C₅₈H₉₈O₂₇	1227.39	PPT		PJ (leaf)	CC1(C)[C@@H](O[C@H]2[C@H](O[C@H]3[C@H](O)[C@@H](O)[C@H](O)[C@@H](CO)O3)[C@@H](O)[C@H](O)[C@@H](CO)O2)CC[C@@]4(C)C1[C@@H](O[H])C[C@]5(C)C4C[C@@H](O[H])C6[C@@]5(C)CCC6[C@@](C)(O[C@H]7[C@H](O)[C@@H](O)[C@H](O)[C@@H](CO[C@H]8[C@H](O)[C@@H](O)[C@@H](O[C@H]9[C@H](O)[C@@H](O)[C@H](O)CO9)CO8)O7)CC/C=C(C)/C	CC(C)=CCCC(C)(OC1OC(COC2OCC(OC3OCC(O)C(O)C3O)C(O)C2O)C(O)C(O)C1O)C1CCC2(C)C1C(O)CC1C3(C)CCC(OC4OC(CO)C(O)C(O)C4OC4OC(CO)C(O)C(O)C4O)C(C)(C)C3C(O)CC12C	2013										Yoshizaki et al. (2013)	https://www.jstage.jst.go.jp/article/cpb/61/3/61_c12-00794/_article/-char/ja/
186	6α-acetoxy-3β,12β,20R-trihydroxydammar-24-ene	C₃₂H₅₄O₅	518.779	PPT		PG (stem and leaf)	CC1(C)[C@@H](O[H])CC[C@@]2(C)C1[C@@H](OC(C)=O)C[C@]3(C)C2C[C@@H](O[H])C4[C@@]3(C)CCC4[C@@](C)(O[H])CC/C=C(C)/C	CC(=O)OC1CC2(C)C(CC(O)C3C(C(C)(O)CCC=C(C)C)CCC32C)C2(C)CCC(O)C(C)(C)C12	2015										Ma et al. (2015)	https://www.sciencedirect.com/science/article/pii/S1874390015300446
187	20(S)-sanchirhinoside A1	C₄₀H₆₆O₁₀	706.958	PPT		PN (root)	CC1(C)[C@@H](O[H])CC[C@@]2(C)C1[C@@H](O[C@H]3[C@H](O)[C@@H](O)[C@H](O)[C@@H](COC(/C=C/C)=O)O3)C[C@]4(C)C2C[C@@H](O[H])C5[C@@]4(C)CCC5[C@@](C)(O[H])CC/C=C(C)/C	CC=CC(=O)OCC1OC(OC2CC3(C)C(CC(O)C4C(C(C)(O)CCC=C(C)C)CCC43C)C3(C)CCC(O)C(C)(C)C23)C(O)C(O)C1O	2013					anti-inflammatory, antioxidant, neuroprotective					Zhang et al. (2013)	https://www.mdpi.com/1420-3049/18/9/10352
188	20(S)-sanchirhinoside A2	C₄₃H₇₂O₁₄	813.035	PPT		PN (root)	CC1(C)[C@@H](O[H])CC[C@@]2(C)C1[C@@H](O[C@H]3[C@H](O[C@H]4[C@H](O)[C@@H](O)[C@H](O)CO4)[C@@H](O)[C@H](O)[C@@H](COC(C)=O)O3)C[C@]5(C)C2C[C@@H](O[H])C6[C@@]5(C)CCC6[C@@](C)(O[H])CC/C=C(C)/C	CC(=O)OCC1OC(OC2CC3(C)C(CC(O)C4C(C(C)(O)CCC=C(C)C)CCC43C)C3(C)CCC(O)C(C)(C)C23)C(OC2OCC(O)C(O)C2O)C(O)C1O	2013					anti-inflammatory, antioxidant, neuroprotective					Zhang et al. (2013)	https://www.mdpi.com/1420-3049/18/9/10352
189	20(S)-sanchirhinoside A3	C₄₁H₇₀O₁₃	770.998	PPT		PN (root)	CC1(C)[C@@H](O[H])CC[C@@]2(C)C1[C@@H](O[C@H]3[C@H](O)[C@@H](O)[C@H](O)[C@@H](CO)O3)C[C@]4(C)C2C[C@@H](O[H])C5[C@@]4(C)CCC5[C@@](C)(O[C@H]6[C@H](O)[C@@H](O)[C@@H](O)CO6)CC/C=C(C)/C	CC(C)=CCCC(C)(OC1OCC(O)C(O)C1O)C1CCC2(C)C1C(O)CC1C3(C)CCC(O)C(C)(C)C3C(OC3OC(CO)C(O)C(O)C3O)CC12C	2013					anti-inflammatory, antioxidant, neuroprotective					Zhang et al. (2013)	https://www.mdpi.com/1420-3049/18/9/10352
190	20(S)-sanchirhinoside A4	C₄₁H₇₀O₁₃	770.998	PPT		PN (root)	CC1(C)[C@@H](O[H])CC[C@@]2(C)C1[C@@H](O[C@H]3[C@H](O)[C@@H](O)[C@@H](O)CO3)C[C@]4(C)C2C[C@@H](O[H])C5[C@@]4(C)CCC5[C@@](C)(O[C@H]6[C@H](O)[C@@H](O)[C@H](O)[C@@H](CO)O6)CC/C=C(C)/C	CC(C)=CCCC(C)(OC1OC(CO)C(O)C(O)C1O)C1CCC2(C)C1C(O)CC1C3(C)CCC(O)C(C)(C)C3C(OC3OCC(O)C(O)C3O)CC12C	2013					anti-inflammatory, antioxidant, neuroprotective					Zhang et al. (2013)	https://www.mdpi.com/1420-3049/18/9/10352
191	20(S)-sanchirhinoside A5	C₄₇H₈₀O₁₈	933.139	PPT		PN (root)	CC1(C)[C@@H](O[H])CC[C@@]2(C)C1[C@@H](O[C@H]3[C@H](O[C@H]4[C@H](O)[C@@H](O)[C@H](CO)O4)[C@@H](O)[C@H](O)[C@@H](CO)O3)C[C@]5(C)C2C[C@@H](O[H])C6[C@@]5(C)CCC6[C@@](C)(O[C@H]7[C@H](O)[C@@H](O)[C@H](O)[C@@H](CO)O7)CC/C=C(C)/C	CC(C)=CCCC(C)(OC1OC(CO)C(O)C(O)C1O)C1CCC2(C)C1C(O)CC1C3(C)CCC(O)C(C)(C)C3C(OC3OC(CO)C(O)C(O)C3OC3OC(CO)C(O)C3O)CC12C	2013	977.533	8.45	313.09	[M−H+HCOOH]−	anti-inflammatory, antioxidant, neuroprotective					Zhang et al. (2013)	https://www.mdpi.com/1420-3049/18/9/10352
192	20(S)-sanchirhinoside A6	C₅₃H₉₀O₂₃	1095.28	PPT		PN (root)	CC1(C)[C@@H](O[H])CC[C@@]2(C)C1[C@@H](O[C@H]3[C@H](O[C@H]4[C@H](O)[C@@H](O)[C@H](O)CO4)[C@@H](O)[C@H](O)[C@@H](CO)O3)C[C@]5(C)C2C[C@@H](O[H])C6[C@@]5(C)CCC6[C@@](C)(O[C@H]7[C@H](O)[C@@H](O)[C@H](O)[C@@H](CO[C@H]8[C@H](O)[C@@H](O)[C@H](O)[C@@H](CO)O8)O7)CC/C=C(C)/C	CC(C)=CCCC(C)(OC1OC(COC2OC(CO)C(O)C(O)C2O)C(O)C(O)C1O)C1CCC2(C)C1C(O)CC1C3(C)CCC(O)C(C)(C)C3C(OC3OC(CO)C(O)C(O)C3OC3OCC(O)C(O)C3O)CC12C	2013					anti-inflammatory, antioxidant, neuroprotective					Zhang et al. (2013)	https://www.mdpi.com/1420-3049/18/9/10352
193	20(R)-ginsenoside Rh19	C₃₆H₆₂O₉	638.883	PPT		PG (stem and leaf)	CC1(C)[C@@H](O[C@H]2[C@H](O)[C@@H](O)[C@H](O)[C@@H](CO)O2)CC[C@@]3(C)C1[C@H](O[H])C[C@]4(C)C3C[C@@H](O[H])C5[C@@]4(C)CCC5[C@](C)(O[H])CC/C=C(C)/C	CC(C)=CCCC(C)(O)C1CCC2(C)C1C(O)CC1C3(C)CCC(OC4OC(CO)C(O)C(O)C4O)C(C)(C)C3C(O)CC12C	2016					anti-inflammatory, antioxidant, neuroprotective					Ma et al. (2016)	https://www.researchgate.net/publication/304886588_20R-Ginsenoside-Rh19_a_novel_ginsenoside_from_alkaline_hydrolysates_of_total_saponins_in_stems-leaves_of_Panax_ginseng
194	20(S)-ginsenoside-Rh1-6′-acetate	C₃₈H₆₄O₁₀	680.92	PPT		PG (stem and leaf)	CC1(C)[C@@H](O[H])CC[C@@]2(C)C1[C@@H](O[C@H]3[C@H](O)[C@@H](O)[C@H](O)[C@@H](COC(C)=O)O3)C[C@]4(C)C2C[C@@H](O[H])C5[C@@]4(C)CCC5[C@@](C)(O[H])CC/C=C(C)/C	CC(=O)OCC1OC(OC2CC3(C)C(CC(O)C4C(C(C)(O)CCC=C(C)C)CCC43C)C3(C)CCC(O)C(C)(C)C23)C(O)C(O)C1O	2015					anti-inflammatory, antioxidant, neuroprotective					Ma et al. (2015)	https://pubmed.ncbi.nlm.nih.gov/26420067/
195	6-O-(β-D-glucopyranosyl)-20-O-(β-D-xylopyranosyl)-3β,6α,12β,20(S)-tetrahydroxydammar-ene	C₄₁H₇₀O₁₃	770.998	PPT		PN (root)	CC1(C)[C@@H](O[H])CC[C@@]2(C)C1[C@@H](O[C@H]3[C@H](O)[C@@H](O)[C@H](O)[C@@H](CO)O3)C[C@]4(C)C2C[C@@H](O[H])C5[C@@]4(C)CCC5[C@@](C)(O[C@H]6[C@H](O)[C@@H](O)[C@H](O)CO6)CC/C=C(C)/C	CC(C)=CCCC(C)(OC1OCC(O)C(O)C1O)C1CCC2(C)C1C(O)CC1C3(C)CCC(O)C(C)(C)C3C(OC3OC(CO)C(O)C(O)C3O)CC12C	2014					anti-inflammatory, antioxidant, neuroprotective					Huang et al. (2014)	https://chemport-n.cas.org//chemport-n/?APP=ftslink&action=reflink&origin=rsc&version=1.0&coi=1%3ACAS%3A528%3ADC%252BC2MXmtVWmtbc%253D&md5=41187f7c44e11dfc06e0937633a70fce
196	chikusetsusaponin LM4	C₄₈H₈₂O₁₉	963.165	PPT		PJ (leaf)	CC1(C)[C@@H](O[C@H]2[C@H](O[C@H]3[C@H](O)[C@@H](O)[C@H](O)[C@@H](CO)O3)[C@@H](O)[C@H](O)[C@@H](CO)O2)CC[C@@]4(C)C1[C@@H](O[H])C[C@]5(C)C4C[C@@H](O[C@H]6[C@H](O)[C@@H](O)[C@H](O)[C@@H](CO)O6)C7[C@@]5(C)CCC7[C@@](C)(O[H])CC/C=C(C)/C	CC(C)=CCCC(C)(O)C1CCC2(C)C1C(OC1OC(CO)C(O)C(O)C1O)CC1C3(C)CCC(OC4OC(CO)C(O)C(O)C4OC4OC(CO)C(O)C(O)C4O)C(C)(C)C3C(O)CC12C	2013					anti-inflammatory, antioxidant, neuroprotective					Yoshizaki et al. (2013)	https://www.jstage.jst.go.jp/article/cpb/61/3/61_c12-00794/_article/-char/ja/
197	ginsenosides Rh19	C₃₆H₆₂O₉	638.883	PPT		PG (stem and leaf)	CC1(C)[C@@H](O[C@H]2[C@H](O)[C@@H](O)[C@H](O)[C@@H](CO)O2)CC[C@@]3(C)C1[C@@H](O[H])C[C@]4(C)C3C[C@@H](O[H])C5[C@@]4(C)CCC5[C@@](C)(O[H])CC/C=C(C)/C	CC(C)=CCCC(C)(O)C1CCC2(C)C1C(O)CC1C3(C)CCC(OC4OC(CO)C(O)C(O)C4O)C(C)(C)C3C(O)CC12C	2012					anti-inflammatory, antioxidant, neuroprotective					Li et al. (2012)	https://www.sciencedirect.com/science/article/pii/S0367326X12001633
198	3-formyloxy-20-O-β-D-glucopyranosyl-20(S)-protopanaxtriol	C₃₇H₆₂O₁₀	666.893	PPT		PG (leaf)	CC1(C)[C@@H](OC([H])=O)CC[C@@]2(C)C1[C@@H](O[H])C[C@]3(C)C2C[C@@H](O[H])C4[C@@]3(C)CCC4[C@@](C)(O[C@H]5[C@H](O)[C@@H](O)[C@H](O)[C@@H](CO)O5)CC/C=C(C)/C	CC(C)=CCCC(C)(OC1OC(CO)C(O)C(O)C1O)C1CCC2(C)C1C(O)CC1C3(C)CCC(OC=O)C(C)(C)C3C(O)CC12C	2012					anti-inflammatory, antioxidant, neuroprotective					Ma et al. (2012)	https://link.springer.com/article/10.1007/s11418-012-0662-y
199	dammar-24-ene-3α,6α,12β,20S-tetraol (ginsengenin-S1)	C₃₀H₅₂O₄	476.742	PPT		PG	CC1(C)[C@@H](O[H])CC[C@@]2(C)C1[C@@H](O[H])C[C@]3(C)C2C[C@@H](O[H])C4[C@@]3(C)CCC4[C@@](C)(O[H])CC/C=C(C)/C	CC(C)=CCCC(C)(O)C1CCC2(C)C1C(O)CC1C3(C)CCC(O)C(C)(C)C3C(O)CC12C	2019					anti-inflammatory, antioxidant, neuroprotective					Qi et al. (2019)	https://www.mdpi.com/1420-3049/24/6/1159
200	notoginsenosides NL-D	C₄₄H₇₂O₁₆	857.044	PPT		PN (leaf)	CC1(C)[C@@H](OC(CC(O)=O)=O)CC[C@@]2(C)C1[C@@H](O[H])C[C@]3(C)C2C[C@@H](O[H])C4[C@@]3(C)CCC4[C@@](C)(O[C@H]5[C@H](O)[C@@H](O)[C@H](O)[C@@H](CO[C@H]6[C@H](O)[C@@H](O)[C@@H](O)CO6)O5)CC/C=C(C)/C	CC(C)=CCCC(C)(OC1OC(COC2OCC(O)C(O)C2O)C(O)C(O)C1O)C1CCC2(C)C1C(O)CC1C3(C)CCC(OC(=O)CC(=O)O)C(C)(C)C3C(O)CC12C	2020					anti-inflammatory, antioxidant, neuroprotective					Sun et al. (2020)	https://www.ncbi.nlm.nih.gov/pmc/articles/PMC6982892/
201	6’-malonyl formyl ginsenoside F1	C₄₀H₆₆O₁₂	738.956	PPT		PG (flower bud)	CC1(C)[C@@H](O[H])CC[C@@]2(C)C1[C@@H](O[H])C[C@]3(C)C2C[C@@H](O[H])C4[C@@]3(C)CCC4[C@@](C)(O[C@H]5[C@H](O)[C@@H](O)[C@H](O)[C@@H](COC(CC(OC)=O)=O)O5)CC/C=C(C)/C	COC(=O)CC(=O)OCC1OC(OC(C)(CCC=C(C)C)C2CCC3(C)C2C(O)CC2C4(C)CCC(O)C(C)(C)C4C(O)CC23C)C(O)C(O)C1O	2020					anti-inflammatory, antioxidant, neuroprotective					Li et al. (2020)	https://www.ncbi.nlm.nih.gov/pmc/articles/PMC7031747/
202	3β-eacetoxyl ginsenoside F1	C₃₈H₆₄O₁₀	680.92	PPT		PG (flower bud)	CC1(C)[C@@H](OC(C)=O)CC[C@@]2(C)C1[C@@H](O[H])C[C@]3(C)C2C[C@@H](O[H])C4[C@@]3(C)CCC4[C@@](C)(O[C@H]5[C@H](O)[C@@H](O)[C@H](O)[C@@H](CO)O5)CC/C=C(C)/C	CC(=O)OC1CCC2(C)C(C(O)CC3(C)C2CC(O)C2C(C(C)(CCC=C(C)C)OC4OC(CO)C(O)C(O)C4O)CCC23C)C1(C)C	2020					anti-inflammatory, antioxidant, neuroprotective					Li et al. (2020)	https://www.ncbi.nlm.nih.gov/pmc/articles/PMC7031747/
203	ginsenoside Rh24	C₄₇H₈₀O₁₇	917.14	PPT		PG (flower bud)	CC1(C)[C@@H](O[H])CC[C@@]2(C)C1[C@@H](O[C@H]3[C@H](O[C@H]4[C@H](O)[C@H](O)[C@@H](O)[C@H](C)O4)[C@@H](O)[C@@H](O)CO3)C[C@]5(C)C2C[C@@H](O[H])C6[C@@]5(C)CCC6[C@@](C)(O[C@H]7[C@H](O)[C@@H](O)[C@H](O)[C@@H](CO)O7)CC/C=C(C)/C	CC(C)=CCCC(C)(OC1OC(CO)C(O)C(O)C1O)C1CCC2(C)C1C(O)CC1C3(C)CCC(O)C(C)(C)C3C(OC3OCC(O)C(O)C3OC3OC(C)C(O)C(O)C3O)CC12C	2020	961.538	15.34	320.68	[M−H+HCOOH]−	anti-inflammatory, antioxidant, neuroprotective					Li et al. (2020)	https://www.ncbi.nlm.nih.gov/pmc/articles/PMC7031747/
204	20(S)-sanchirhinoside A7	C₄₂H₇₂O₁₃	785.025	PPT		PN (roots)	O[C@H]1CC[C@@]2(C)[C@]([C@@H](O[C@H]3[C@H](O)[C@@H](O)[C@H](O)[C@@H](CO)O3)C[C@]4(C)[C@]2([H])C[C@@H](O)[C@@]5([H])[C@@]4(C)CC[C@]5([H])[C@@](CC/C=C(C)/C)(C)O[C@H]6[C@@H](O)[C@@H](O)[C@H](O)[C@@H](C)O6)([H])C1(C)C	CC(C)=CCCC(C)(OC1OC(C)C(O)C(O)C1O)C1CCC2(C)C1C(O)CC1C3(C)CCC(O)C(C)(C)C3C(OC3OC(CO)C(O)C(O)C3O)CC12C	2023					anti-inflammatory, antioxidant, neuroprotective					Ning et al. (2023)	https://www.sciencedirect.com/science/article/pii/S0367326X23001168
205	20(S)-sanchirhinoside A8	C₃₆H₆₀O₉	636.867	PPT		PN (roots)	O[C@H]1CC[C@@]2(C)[C@](C(C[C@]3(C)[C@]2([H])C[C@@H](O)[C@@]4([H])[C@@]3(C)CC[C@]4([H])[C@@](CC/C=C(C)/C)(C)O[C@H]5[C@H](O)[C@@H](O)[C@H](O)[C@@H](CO)O5)=O)([H])C1(C)C	CC(C)=CCCC(C)(OC1OC(CO)C(O)C(O)C1O)C1CCC2(C)C1C(O)CC1C3(C)CCC(O)C(C)(C)C3C(=O)CC12C	2023					anti-inflammatory, antioxidant, neuroprotective					Ning et al. (2023)	https://www.sciencedirect.com/science/article/pii/S0367326X23001168
206	20(S)-sanchirhinoside A9	C₄₀H₆₆O₁₀	706.958	PPT		PN (roots)	O[C@H]1CC[C@@]2(C)[C@]([C@@H](O[C@H]3[C@H](OC(/C=C/C)=O)[C@@H](O)[C@H](O)[C@@H](CO)O3)C[C@]4(C)[C@]2([H])C[C@@H](O)[C@@]5([H])[C@@]4(C)CC[C@]5([H])[C@@](CC/C=C(C)/C)(C)O)([H])C1(C)C	CC=CC(=O)OC1C(OC2CC3(C)C(CC(O)C4C(C(C)(O)CCC=C(C)C)CCC43C)C3(C)CCC(O)C(C)(C)C23)OC(CO)C(O)C1O	2023					anti-inflammatory, antioxidant, neuroprotective					Ning et al. (2023)	https://www.sciencedirect.com/science/article/pii/S0367326X23001168
207	20(S)-Ginsenoside Re10	C₄₂H₇₂O₁₄	801.024	PPT		PG (radix and rhizome)	O[C@H]1CC[C@@]2(C)C([C@@H](O[C@H]3[C@H](O)[C@@H](O[C@@H]4[C@H](O)[C@@H](O)[C@H](O)[C@@H](CO)O4)[C@H](O)[C@@H](CO)O3)C[C@]5(C)C2C[C@@H](O)C6[C@@]5(C)CCC6[C@@](CC/C=C(C)/C)(C)O)C1(C)C	CC(C)=CCCC(C)(O)C1CCC2(C)C1C(O)CC1C3(C)CCC(O)C(C)(C)C3C(OC3OC(CO)C(O)C(OC4OC(CO)C(O)C(O)C4O)C3O)CC12C	2022					anti-inflammatory, antioxidant, neuroprotective					Niu et al. (2022)	https://pubmed.ncbi.nlm.nih.gov/36503373/
208	20(R)-Ginsenoside Re11	C₅₄H₉₂O₂₃	1109.31	PPT		PG (radix and rhizome)	O[C@H]1CC[C@@]2(C)C([C@@H](O[C@H]3[C@H](O[C@H]4[C@H](O)[C@H](O)[C@@H](O)[C@H](C)O4)[C@@H](O)[C@H](O)[C@@H](CO)O3)C[C@]5(C)C2C[C@@H](O)C6[C@@]5(C)CCC6[C@@](CC/C=C(C)/C)(O[C@H]7[C@H](O)[C@@H](O)[C@H](O[C@@H]8[C@H](O)[C@@H](O)[C@H](O)[C@@H](CO)O8)[C@@H](CO)O7)C)C1(C)C	CC(C)=CCCC(C)(OC1OC(CO)C(OC2OC(CO)C(O)C(O)C2O)C(O)C1O)C1CCC2(C)C1C(O)CC1C3(C)CCC(O)C(C)(C)C3C(OC3OC(CO)C(O)C(O)C3OC3OC(C)C(O)C(O)C3O)CC12C	2022					anti-inflammatory, antioxidant, neuroprotective					Niu et al. (2022)	https://pubmed.ncbi.nlm.nih.gov/36503373/
209	(20Z)-Ginsenoside Rh4	C₃₆H₆₀O₈	620.868	PPT		PG (radix and rhizome)	C/C(C1CC[C@@]2(C)[C@]3(C)C[C@H](O[C@H]4[C@H](O)[C@@H](O)[C@H](O)[C@@H](CO)O4)[C@@]5([H])C(C)(C)[C@@H](O)CC[C@]5(C)[C@@]3([H])C[C@@H](O)[C@@]21[H])=C/C/C=C(C)/C	CC(C)=CCC=C(C)C1CCC2(C)C1C(O)CC1C3(C)CCC(O)C(C)(C)C3C(OC3OC(CO)C(O)C(O)C3O)CC12C	2023					anti-inflammatory, antioxidant, neuroprotective					Niu et al. (2023)	https://pubmed.ncbi.nlm.nih.gov/34927483/
210	ginsenoside F6	C₄₇H₈₀O₁₈	933.139	PPT		PJ (leaves)	CC1(C)[C@@H](O[H])CC[C@@]2(C)C1[C@@H](O[C@H]3[C@H](O)[C@@H](O)[C@H](O)[C@@H](CO)O3)C[C@]4(C)C2C[C@@H](O[H])C5[C@@]4(C)CCC5[C@@](CC/C=C(C)/C)(C)O[C@H]6[C@H](O)[C@@H](O)[C@H](O)[C@@H](CO[C@H]7[C@H](O)[C@@H](O)[C@H](CO)O7)O6	CC(C)=CCCC(C)(OC1OC(COC2OC(CO)C(O)C2O)C(O)C(O)C1O)C1CCC2(C)C1C(O)CC1C3(C)CCC(O)C(C)(C)C3C(OC3OC(CO)C(O)C(O)C3O)CC12C	2013					anti-inflammatory, antioxidant, neuroprotective					Yoshizaki (2013)	https://pubmed.ncbi.nlm.nih.gov/23238233/
211	Vinaginsenoside R6 (24S)	C₄₇H₈₀O₁₉	949.138	OT		PV (rhizomes and roots)	O[C@H]1CC[C@@]2(C)[C@]([C@@H](O[C@H]3[C@H](O)[C@@H](O)[C@H](O)[C@@H](CO[C@@H]4[C@@H](O[C@@H]5[C@@H](O)[C@H](O)[C@@H](O)CO5)[C@H](O)[C@@H](O)[C@H](CO)O4)O3)C[C@]6(C)C2C[C@@H](O)C7[C@@]6(C)CCC7[C@]8(C)CCC(C(C)(O)C)O8)([H])C1(C)C	CC(C)(O)C1CCC(C)(C2CCC3(C)C2C(O)CC2C4(C)CCC(O)C(C)(C)C4C(OC4OC(COC5OC(CO)C(O)C(O)C5OC5OCC(O)C(O)C5O)C(O)C(O)C4O)CC23C)O1	1994					anti-inflammatory, antioxidant, neuroprotective					Duc et al. (1994a)	https://www.jstage.jst.go.jp/article/cpb1958/42/1/42_1_115/_article/-char/ja/
212	Yesanchinoside B (24S)	C₄₈H₈₂O₂₀	979.164	OT		PJ (roots)	O[C@H]1CC[C@@]2(C)[C@]([C@@H](O[C@H]3[C@H](O)[C@@H](O)[C@H](O)[C@@H](CO[C@@H]4[C@@H](O[C@H]5[C@H](O)[C@@H](O)[C@H](O)[C@@H](CO)O5)[C@H](O)[C@@H](O)[C@H](CO)O4)O3)C[C@]6(C)C2C[C@@H](O)C7[C@@]6(C)CCC7[C@]8(C)CCC(C(C)(O)C)O8)([H])C1(C)C	CC(C)(O)C1CCC(C)(C2CCC3(C)C2C(O)CC2C4(C)CCC(O)C(C)(C)C4C(OC4OC(COC5OC(CO)C(O)C(O)C5OC5OC(CO)C(O)C(O)C5O)C(O)C(O)C4O)CC23C)O1	2002					Hepatoprotective, Antidiabetic, Antibacterial and Antiviral, Anticancer, Cardioprotective, Neuroprotective, Antioxidant, Anti-inflammatory					Zou et al. (2002b)	https://pubs.acs.org/doi/10.1021/np010354j
213	Vinaginsenoside R1 (24S)	C₄₄H₇₄O₁₅	843.061	OT		PV (rhizomes and roots)	O[C@H]1CC[C@@]2(C)[C@]([C@@H](O[C@H]3[C@H](O[C@H]4[C@H](O)[C@H](O)[C@@H](O)[C@H](C)O4)[C@@H](O)[C@H](O)[C@@H](COC(C)=O)O3)C[C@]5(C)C2C[C@@H](O)C6[C@@]5(C)CCC6[C@]7(C)CCC(C(C)(O)C)O7)([H])C1(C)C	CC(=O)OCC1OC(OC2CC3(C)C(CC(O)C4C(C5(C)CCC(C(C)(C)O)O5)CCC43C)C3(C)CCC(O)C(C)(C)C23)C(OC2OC(C)C(O)C(O)C2O)C(O)C1O	1993					Anti-inflammatory, Antioxidant, Anti-neuroinflammatory, Cardioprotective, Anti-thrombotic, Lowers blood lipids, Anticancer					Duc et al. (1993)	https://www.jstage.jst.go.jp/article/cpb1958/41/11/41_11_2010/_article
214	Vinaginsenoside R2 (24S)	C₄₃H₇₂O₁₅	829.034	OT		PV (rhizomes and roots)	O[C@H]1CC[C@@]2(C)[C@]([C@@H](O[C@H]3[C@H](O[C@H]4[C@H](O)[C@@H](O)[C@H](O)CO4)[C@@H](O)[C@H](O)[C@@H](COC(C)=O)O3)C[C@]5(C)C2C[C@@H](O)C6[C@@]5(C)CCC6[C@]7(C)CCC(C(C)(O)C)O7)([H])C1(C)C	CC(=O)OCC1OC(OC2CC3(C)C(CC(O)C4C(C5(C)CCC(C(C)(C)O)O5)CCC43C)C3(C)CCC(O)C(C)(C)C23)C(OC2OCC(O)C(O)C2O)C(O)C1O	1993					anti-inflammatory, gut microbiota					Duc et al. (1993)	https://www.jstage.jst.go.jp/article/cpb1958/41/11/41_11_2010/_article
215	Yesanchinoside A (24S)	C₄₄H₇₄O₁₆	859.06	OT		PJ (roots)	O[C@H]1CC[C@@]2(C)[C@]([C@@H](O[C@H]3[C@H](O[C@H]4[C@H](O)[C@@H](O)[C@H](O)[C@@H](CO)O4)[C@@H](O)[C@H](O)[C@@H](COC(C)=O)O3)C[C@]5(C)C2C[C@@H](O)C6[C@@]5(C)CCC6[C@]7(C)CCC(C(C)(O)C)O7)([H])C1(C)C	CC(=O)OCC1OC(OC2CC3(C)C(CC(O)C4C(C5(C)CCC(C(C)(C)O)O5)CCC43C)C3(C)CCC(O)C(C)(C)C23)C(OC2OC(CO)C(O)C(O)C2O)C(O)C1O	2002										Zou et al. (2002b)	https://pubs.acs.org/doi/10.1021/np010354j
216	24(R)-Vinaginsenoside R1	C₄₄H₇₄O₁₅	843.061	OT		PQ (ﬂower buds)	O[C@H]1CC[C@@]2(C)[C@]([C@@H](O[C@H]3[C@H](O[C@H]4[C@H](O)[C@H](O)[C@@H](O)[C@H](C)O4)[C@@H](O)[C@H](O)[C@@H](COC(C)=O)O3)C[C@]5(C)C2C[C@@H](O)C6[C@@]5(C)CCC6[C@@]7(C)CCC(C(C)(O)C)O7)([H])C1(C)C	CC(=O)OCC1OC(OC2CC3(C)C(CC(O)C4C(C5(C)CCC(C(C)(C)O)O5)CCC43C)C3(C)CCC(O)C(C)(C)C23)C(OC2OC(C)C(O)C(O)C2O)C(O)C1O	2007	887.5	16.92	308.03	[M−H+HCOOH]−						Nakamura et al. (2007a,b)	https://www.jstage.jst.go.jp/article/cpb/55/9/55_9_1342/_article
217	24(R)-Pseudoginsenoside F11	C₄₂H₇₂O₁₄	801.024	OT	(2S,3R,4R,5R,6S)-2-[(2R,3S,4S,5S,6R)-2-[[(3S,5R,6S,8R,9R,10R,12R,13R,14R,17S)-3,12-dihydroxy-17-[(2S,5R)-5-(2-hydroxypropan-2-yl)-2-methyloxolan-2-yl]-4,4,8,10,14-pentamethyl-2,3,5,6,7,9,11,12,13,15,16,17-dodecahydro-1H-cyclopenta[a]phenanthren-6-yl]oxy]-4,5-dihydroxy-6-(hydroxymethyl)oxan-3-yl]oxy-6-methyloxane-3,4,5-triol	PpGh (leaves)	O[C@H]1CC[C@@]2(C)[C@]([C@@H](O[C@H]3[C@H](O[C@H]4[C@H](O)[C@H](O)[C@@H](O)[C@H](C)O4)[C@@H](O)[C@H](O)[C@@H](CO)O3)C[C@]5(C)C2C[C@@H](O)C6[C@@]5(C)CCC6[C@@]7(C)CCC(C(C)(O)C)O7)([H])C1(C)C	CC1OC(OC2C(OC3CC4(C)C(CC(O)C5C(C6(C)CCC(C(C)(C)O)O6)CCC54C)C4(C)CCC(O)C(C)(C)C34)OC(CO)C(O)C2O)C(O)C(O)C1O	1978	845.489	17.59	300.84	[M−H+HCOOH]−	effective on central nervous system disorders					Tanaka and Yahara (1978)	https://www.sciencedirect.com/science/article/pii/S0031942200945886
218	24(S)-Pseudoginsenoside F11	C₄₂H₇₂O₁₄	801.024	OT		PpGh (rhizomes)	O[C@H]1CC[C@@]2(C)[C@]([C@@H](O[C@H]3[C@H](O[C@H]4[C@H](O)[C@H](O)[C@@H](O)[C@H](C)O4)[C@@H](O)[C@H](O)[C@@H](CO)O3)C[C@]5(C)C2C[C@@H](O)C6[C@@]5(C)CCC6[C@]7(C)CCC(C(C)(O)C)O7)([H])C1(C)C	CC1OC(OC2C(OC3CC4(C)C(CC(O)C5C(C6(C)CCC(C(C)(C)O)O6)CCC54C)C4(C)CCC(O)C(C)(C)C34)OC(CO)C(O)C2O)C(O)C(O)C1O	1986										Namba et al. (1986)	https://www.jstage.jst.go.jp/article/cpb1958/34/2/34_2_730/_article/-char/ja/
219	Pseudoginsenoside Rt2 (24R)	C₄₁H₇₀O₁₄	786.997	OT		PpGh (rhizomes)	O[C@H]1CC[C@@]2(C)[C@]([C@@H](O[C@@H]3[C@@H](O[C@@H]4[C@@H](O)[C@H](O)[C@@H](O)CO4)[C@H](O)[C@@H](O)[C@H](CO)O3)C[C@]5(C)C2C[C@@H](O)C6[C@@]5(C)CCC6[C@@]7(C)CCC(C(C)(O)C)O7)([H])C1(C)C	CC(C)(O)C1CCC(C)(C2CCC3(C)C2C(O)CC2C4(C)CCC(O)C(C)(C)C4C(OC4OC(CO)C(O)C(O)C4OC4OCC(O)C(O)C4O)CC23C)O1	1985	831.474	17.07	298.67	[M−H+HCOOH]−						Tanaka et al. (1985)	https://www.jstage.jst.go.jp/article/cpb1958/33/6/33_6_2323/_article
220	Pseudoginsenoside Rt4 (24S)	C₃₆H₆₂O₁₀	654.882	OT		PpGh (rhizomes)	O[C@H]1CC[C@@]2(C)[C@]([C@@H](O[C@H]3[C@H](O)[C@@H](O)[C@H](O)[C@@H](CO)O3)C[C@]4(C)C2C[C@@H](O)C5[C@@]4(C)CCC5[C@]6(C)CCC(C(C)(O)C)O6)([H])C1(C)C	CC(C)(O)C1CCC(C)(C2CCC3(C)C2C(O)CC2C4(C)CCC(O)C(C)(C)C4C(OC4OC(CO)C(O)C(O)C4O)CC23C)O1	1985					hepatoprotective					Tanaka et al. (1985)	https://www.jstage.jst.go.jp/article/cpb1958/33/6/33_6_2323/_article
221	Pseudoginsenoside Rt5 (24R)	C₃₆H₆₂O₁₀	654.882	OT		PpGh (rhizomes)	O[C@H]1CC[C@@]2(C)[C@]([C@@H](O[C@H]3[C@H](O)[C@@H](O)[C@H](O)[C@@H](CO)O3)C[C@]4(C)C2C[C@@H](O)C5[C@@]4(C)CCC5[C@@]6(C)CCC(C(C)(O)C)O6)([H])C1(C)C	CC(C)(O)C1CCC(C)(C2CCC3(C)C2C(O)CC2C4(C)CCC(O)C(C)(C)C4C(OC4OC(CO)C(O)C(O)C4O)CC23C)O1	1985	699.431	17.37	276.69	[M−H+HCOOH]−	antiepilepsy; antidepressant					Tanaka et al. (1985)	https://www.jstage.jst.go.jp/article/cpb1958/33/6/33_6_2323/_article
222	Yesanchinoside C (24S)	C₄₇H₈₀O₁₉	949.138	OT		PJ (roots)	O[C@H]1CC[C@@]2(C)[C@]([C@@H](O[C@H]3[C@H](O[C@H]4[C@H](O[C@@H]5[C@@H](O)[C@H](O)[C@@H](O)CO5)[C@@H](O)[C@H](O)[C@@H](CO)O4)[C@@H](O)[C@H](O)[C@@H](CO)O3)C[C@]6(C)C2C[C@@H](O)C7[C@@]6(C)CCC7[C@]8(C)CCC(C(C)(O)C)O8)([H])C1(C)C	CC(C)(O)C1CCC(C)(C2CCC3(C)C2C(O)CC2C4(C)CCC(O)C(C)(C)C4C(OC4OC(CO)C(O)C(O)C4OC4OC(CO)C(O)C(O)C4OC4OCC(O)C(O)C4O)CC23C)O1	2002										Zou et al. (2002b)	https://pubs.acs.org/doi/10.1021/np010354j
223	Vinaginsenoside R5 (24S)	C₄₇H₈₀O₁₉	949.138	OT		PV (rhizomes and roots)	O[C@H]1CC[C@@]2(C)[C@]([C@@H](O[C@@H]3[C@@H](O[C@@H]4[C@@H](O)[C@H](O)[C@@H](O[C@H]5[C@@H](O)[C@H](O)[C@@H](O)[C@H](CO)O5)CO4)[C@H](O)[C@@H](O)[C@H](CO)O3)C[C@]6(C)C2C[C@@H](O)C7[C@@]6(C)CCC7[C@]8(C)CCC(C(C)(O)C)O8)([H])C1(C)C	CC(C)(O)C1CCC(C)(C2CCC3(C)C2C(O)CC2C4(C)CCC(O)C(C)(C)C4C(OC4OC(CO)C(O)C(O)C4OC4OCC(OC5OC(CO)C(O)C(O)C5O)C(O)C4O)CC23C)O1	1994										Duc et al. (1994a)	https://www.jstage.jst.go.jp/article/cpb1958/42/1/42_1_115/_article/-char/ja/
224	Majonoside R1 (24S)	C₄₂H₇₂O₁₅	817.023	OT		PJvm (rhizomes)	O[C@H]1CC[C@@]2(C)[C@]([C@@H](O[C@H]3[C@H](O[C@H]4[C@H](O)[C@@H](O)[C@H](O)[C@@H](CO)O4)[C@@H](O)[C@H](O)[C@@H](CO)O3)C[C@]5(C)C2C[C@@H](O)C6[C@@]5(C)CCC6[C@]7(C)CCC(C(C)(O)C)O7)([H])C1(C)C	CC(C)(O)C1CCC(C)(C2CCC3(C)C2C(O)CC2C4(C)CCC(O)C(C)(C)C4C(OC4OC(CO)C(O)C(O)C4OC4OC(CO)C(O)C(O)C4O)CC23C)O1	1982										Morita et al. (1982)	https://www.jstage.jst.go.jp/article/cpb1958/30/12/30_12_4341/_article
225	Majonoside R2 (24S)	C₄₁H₇₀O₁₄	786.997	OT		PJvm (rhizomes)	O[C@H]1CC[C@@]2(C)[C@]([C@@H](O[C@@H]3[C@@H](O[C@@H]4[C@@H](O)[C@H](O)[C@@H](O)CO4)[C@H](O)[C@@H](O)[C@H](CO)O3)C[C@]5(C)C2C[C@@H](O)C6[C@@]5(C)CCC6[C@]7(C)CCC(C(C)(O)C)O7)([H])C1(C)C	CC(C)(O)C1CCC(C)(C2CCC3(C)C2C(O)CC2C4(C)CCC(O)C(C)(C)C4C(OC4OC(CO)C(O)C(O)C4OC4OCC(O)C(O)C4O)CC23C)O1	1982					hepatoytoprotective activity					Morita et al. (1982)	https://www.jstage.jst.go.jp/article/cpb1958/30/12/30_12_4341/_article
226	20(R)-pseudoginsenoside F11	C₄₂H₇₂O₁₄	801.024	OT		Red PQ (root)	O[C@H]1CC[C@@]2(C)C([C@@H](O[C@H]3[C@H](O[C@H]4[C@H](O)[C@H](O)[C@@H](O)[C@H](C)O4)[C@@H](O)[C@H](O)[C@@H](CO)O3)C[C@]5(C)C2C[C@@H](O)C6[C@@]5(C)CCC6[C@@]7(C)CC[C@H](C(C)(O)C)O7)C1(C)C	CC1OC(OC2C(OC3CC4(C)C(CC(O)C5C(C6(C)CCC(C(C)(C)O)O6)CCC54C)C4(C)CCC(O)C(C)(C)C34)OC(CO)C(O)C2O)C(O)C(O)C1O	2012										Liu et al. (2012)	https://www.tandfonline.com/doi/abs/10.1080/14786419.2010.551644
227	24(R)-majoroside R1	C₄₂H₇₂O₁₅	817.023	OT		PJ (rhizome and root)	O[C@H]1CC[C@@]2(C)C([C@@H](O[C@H]3[C@H](O[C@H]4[C@H](O)[C@@H](O)[C@H](O)[C@@H](CO)O4)[C@@H](O)[C@H](O)[C@@H](CO)O3)C[C@]5(C)C2C[C@@H](O)C6[C@@]5(C)CCC6[C@]7(C)CC[C@H](C(C)(O)C)O7)C1(C)C	CC(C)(O)C1CCC(C)(C2CCC3(C)C2C(O)CC2C4(C)CCC(O)C(C)(C)C4C(OC4OC(CO)C(O)C(O)C4OC4OC(CO)C(O)C(O)C4O)CC23C)O1	2013					Anti-inflammatory					Xiao-Lei et al. (2013)	http://www.cjcu.jlu.edu.cn/EN/10.7503/cjcu20120586
228	pseudoginsenoside F12	C₄₂H₇₀O₁₄	799.008	OT		American ginseng berry	O[C@H]1CC[C@]2(C)C([C@@]3(C)C[C@H](O[C@H]4[C@H](O[C@H]5[C@@](O)(O6)[C@]6([H])[C@@H](O)[C@H](C)O5)[C@@H](O)[C@H](O)[C@@H](CO)O4)C2C1(C)C)C[C@@H](O)C7[C@@]3(C)CCC7[C@]8(C)CC[C@H](C(C)(O)C)O8	CC1OC(OC2C(OC3CC4(C)C(CC(O)C5C(C6(C)CCC(C(C)(C)O)O6)CCC54C)C4(C)CCC(O)C(C)(C)C34)OC(CO)C(O)C2O)C2(O)OC2C1O	2023
229	Ginsenoside Ro	C₄₈H₇₆O₁₉	957.117	OA	(2S,3S,4S,5R,6R)-6-[[(3S,4aR,6aR,6bS,8aS,12aS,14aR,14bR)-4,4,6a,6b,11,11,14b-heptamethyl-8a-[(2S,3R,4S,5S,6R)-3,4,5-trihydroxy-6-(hydroxymethyl)oxan-2-yl]oxycarbonyl-1,2,3,4a,5,6,7,8,9,10,12,12a,14,14a-tetradecahydropicen-3-yl]oxy]-3,4-dihydroxy-5-[(2S,3R,4S,5S,6R)-3,4,5-trihydroxy-6-(hydroxymethyl)oxan-2-yl]oxyoxane-2-carboxylic acid	PG (roots)	CC1(C)[C@@H](O[C@H]2[C@H](O[C@H]3[C@H](O)[C@@H](O)[C@H](O)[C@@H](CO)O3)[C@@H](O)[C@H](O)[C@@H](C(O)=O)O2)CC[C@@]4(C)C1CC[C@]5(C)C4CC=C6[C@@]5(C)CC[C@]7(C(O[C@H]8[C@H](O)[C@@H](O)[C@H](O)[C@@H](CO)O8)=O)C6CC(C)(C)CC7	CC1(C)CCC2(C(=O)OC3OC(CO)C(O)C(O)C3O)CCC3(C)C(=CCC4C5(C)CCC(OC6OC(C(=O)O)C(O)C(O)C6OC6OC(CO)C(O)C(O)C6O)C(C)(C)C5CCC43C)C2C1	1974	955.49	27.96	322.39	[M−H]−	anti-obesity, anti-inflammatory, anti-apoptotic agent	mouse	LD50	intraperitoneal,intravenous	656 mg/kg, 278 mg/kg	Sanada et al. (1974a)	https://www.jstage.jst.go.jp/article/cpb1958/22/2/22_2_421/_article
230	Pseudoginsenoside Rt1 butyl ester	C₅₁H₈₂O₁₈	983.199	OA	butyl (2S,3S,4S,5R,6R)-6-[[(3S,4aR,6aR,6bS,8aS,12aS,14aR,14bR)-4,4,6a,6b,11,11,14b-heptamethyl-8a-[(2S,3R,4S,5S,6R)-3,4,5-trihydroxy-6-(hydroxymethyl)oxan-2-yl]oxycarbonyl-1,2,3,4a,5,6,7,8,9,10,12,12a,14,14a-tetradecahydropicen-3-yl]oxy]-3,4-dihydroxy-5-[(2S,3R,4S,5R)-3,4,5-trihydroxyoxan-2-yl]oxyoxane-2-carboxylate	PJvm (roots)	CC1(C)[C@@H](O[C@H]2[C@H](O[C@H]3[C@H](O)[C@@H](O)[C@H](O)CO3)[C@@H](O)[C@H](O)[C@@H](C(OCCCC)=O)O2)CC[C@@]4(C)C1CC[C@]5(C)C4CC=C6[C@@]5(C)CC[C@]7(C(O[C@H]8[C@H](O)[C@@H](O)[C@H](O)[C@@H](CO)O8)=O)C6CC(C)(C)CC7	CCCCOC(=O)C1OC(OC2CCC3(C)C(CCC4(C)C3CC=C3C5CC(C)(C)CCC5(C(=O)OC5OC(CO)C(O)C(O)C5O)CCC34C)C2(C)C)C(OC2OCC(O)C(O)C2O)C(O)C1O	2011										Chan et al. (2011)	https://pubs.acs.org/doi/10.1021/np100851s
231	Polyacetyleneginsenoside-Ro	C₆₅H₁₀₀O₂₁	1217.49	OA		PG (roots)	CC1(C)[C@@H](O[C@H]2[C@H](O[C@H]3[C@H](O)[C@@H](O)[C@H](O)[C@@H](CO)O3)[C@@H](O)[C@H](O)[C@@H](C(OC(CCCCCCC)C(CC#CC#CC(C=C)O)O)=O)O2)CC[C@@]4(C)C1CC[C@]5(C)C4CC=C6[C@@]5(C)CC[C@]7(C(O[C@H]8[C@H](O)[C@@H](O)[C@H](O)[C@@H](CO)O8)=O)C6CC(C)(C)CC7	C=CC(O)C#CC#CCC(O)C(CCCCCCC)OC(=O)C1OC(OC2CCC3(C)C(CCC4(C)C3CC=C3C5CC(C)(C)CCC5(C(=O)OC5OC(CO)C(O)C(O)C5O)CCC34C)C2(C)C)C(OC2OC(CO)C(O)C(O)C2O)C(O)C1O	2002										Zhang et al. (2002)	https://www.sciencedirect.com/science/article/pii/S0040403901023103
232	Bipinoside A	C₄₂H₆₆O₁₃	778.977	OA		PB (roots)	CC1(C)[C@@H](O[C@H]2[C@H](O[C@H]3[C@H](O)[C@@H](O)[C@@H](O)CO3)[C@@H](O)[C@H](O)[C@@H](C(OC)=O)O2)CC[C@@]4(C)C1CC[C@]5(C)C4CC=C6[C@@]5(C)CC[C@]7(C(O[H])=O)C6CC(C)(C)CC7	COC(=O)C1OC(OC2CCC3(C)C(CCC4(C)C3CC=C3C5CC(C)(C)CCC5(C(=O)O)CCC34C)C2(C)C)C(OC2OCC(O)C(O)C2O)C(O)C1O	2011										Tung et al. (2011)	https://www.jstage.jst.go.jp/article/cpb/59/11/59_11_1417/_article
233	Bipinoside B	C₄₈H₇₆O₁₈	941.118	OA		PB (roots)	CC1(C)[C@@H](O[C@H]2[C@H](O[C@H]3[C@H](O)[C@@H](O)[C@H](O)[C@@H](CO[C@H]4[C@H](O)[C@@H](O)[C@H](O)CO4)O3)[C@@H](O)[C@H](O)[C@@H](C(OC)=O)O2)CC[C@@]5(C)C1CC[C@]6(C)C5CC=C7[C@@]6(C)CC[C@]8(C(O[H])=O)C7CC(C)(C)CC8	COC(=O)C1OC(OC2CCC3(C)C(CCC4(C)C3CC=C3C5CC(C)(C)CCC5(C(=O)O)CCC34C)C2(C)C)C(OC2OC(COC3OCC(O)C(O)C3O)C(O)C(O)C2O)C(O)C1O	2011										Tung et al. (2011)	https://www.jstage.jst.go.jp/article/cpb/59/11/59_11_1417/_article
234	Bipinoside C	C₅₃H₈₄O₂₂	1073.23	OA		PB (roots)	CC1(C)[C@@H](O[C@H]2[C@H](O[C@H]3[C@H](O)[C@@H](O)[C@H](O)CO3)[C@@H](O[C@H]4[C@H](O)[C@@H](O)[C@@H](O)CO4)[C@H](O)[C@@H](C(OC)=O)O2)CC[C@@]5(C)C1CC[C@]6(C)C5CC=C7[C@@]6(C)CC[C@]8(C(O[C@H]9[C@H](O)[C@@H](O)[C@H](O)[C@@H](CO)O9)=O)C7CC(C)(C)CC8	COC(=O)C1OC(OC2CCC3(C)C(CCC4(C)C3CC=C3C5CC(C)(C)CCC5(C(=O)OC5OC(CO)C(O)C(O)C5O)CCC34C)C2(C)C)C(OC2OCC(O)C(O)C2O)C(OC2OCC(O)C(O)C2O)C1O	2011										Tung et al. (2011)	https://www.jstage.jst.go.jp/article/cpb/59/11/59_11_1417/_article
235	Spinasaponin A methyl ester	C₄₃H₆₈O₁₄	809.003	OA	(4aS,6aR,6aS,6bR,8aR,10S,12aR,14bS)-10-[(2R,3R,4S,5S,6S)-3,5-dihydroxy-6-methoxycarbonyl-4-[(2S,3R,4S,5S,6R)-3,4,5-trihydroxy-6-(hydroxymethyl)oxan-2-yl]oxyoxan-2-yl]oxy-2,2,6a,6b,9,9,12a-heptamethyl-1,3,4,5,6,6a,7,8,8a,10,11,12,13,14b-tetradecahydropicene-4a-carboxylic acid	PS (rhizomes)	CC1(C)[C@@H](O[C@H]2[C@H](O)[C@@H](O[C@H]3[C@H](O)[C@@H](O)[C@H](O)[C@@H](CO)O3)[C@H](O)[C@@H](C(OC)=O)O2)CC[C@@]4(C)C1CC[C@]5(C)C4CC=C6[C@@]5(C)CC[C@]7(C(O[H])=O)C6CC(C)(C)CC7	COC(=O)C1OC(OC2CCC3(C)C(CCC4(C)C3CC=C3C5CC(C)(C)CCC5(C(=O)O)CCC34C)C2(C)C)C(O)C(OC2OC(CO)C(O)C(O)C2O)C1O	2010										Liang et al. (2010)	http://refhub.elsevier.com/S0031-9422(14)00282-9/h0225
236	Chikusetsusaponin Iva	C₄₂H₆₆O₁₄	794.976	OA	(2S,3S,4S,5R,6R)-6-[[(3S,4aR,6aR,6bS,8aS,12aS,14aR,14bR)-4,4,6a,6b,11,11,14b-heptamethyl-8a-[(2S,3R,4S,5S,6R)-3,4,5-trihydroxy-6-(hydroxymethyl)oxan-2-yl]oxycarbonyl-1,2,3,4a,5,6,7,8,9,10,12,12a,14,14a-tetradecahydropicen-3-yl]oxy]-3,4,5-trihydroxyoxane-2-carboxylic acid	PJ (rhizomes)	CC1(C)[C@@H](O[C@H]2[C@H](O)[C@@H](O)[C@H](O)[C@@H](C(O)=O)O2)CC[C@@]3(C)C1CC[C@]4(C)C3CC=C5[C@@]4(C)CC[C@]6(C(O[C@H]7[C@H](O)[C@@H](O)[C@H](O)[C@@H](CO)O7)=O)C5CC(C)(C)CC6	CC1(C)CCC2(C(=O)OC3OC(CO)C(O)C(O)C3O)CCC3(C)C(=CCC4C5(C)CCC(OC6OC(C(=O)O)C(O)C(O)C6O)C(C)(C)C5CCC43C)C2C1	1976	793.437	39.24	286.76	[M−H]−	anti-viral, anti-inflammatory, antihiperglycemic					Lin et al. (1976)	https://www.jstage.jst.go.jp/article/cpb1958/24/2/24_2_253/_article
237	Pseudoginsenoside Rt1	C₄₇H₇₄O₁₈	927.091	OA	(2S,3S,4S,5R,6R)-6-[[(3S,4aR,6aR,6bS,8aS,12aS,14aR,14bR)-4,4,6a,6b,11,11,14b-heptamethyl-8a-[(2S,3R,4S,5S,6R)-3,4,5-trihydroxy-6-(hydroxymethyl)oxan-2-yl]oxycarbonyl-1,2,3,4a,5,6,7,8,9,10,12,12a,14,14a-tetradecahydropicen-3-yl]oxy]-3,4-dihydroxy-5-[(2S,3R,4S,5R)-3,4,5-trihydroxyoxan-2-yl]oxyoxane-2-carboxylic acid	PpGh (rhizomes)	CC1(C)[C@@H](O[C@H]2[C@H](O[C@H]3[C@H](O)[C@@H](O)[C@H](O)CO3)[C@@H](O)[C@H](O)[C@@H](C(O)=O)O2)CC[C@@]4(C)C1CC[C@]5(C)C4CC=C6[C@@]5(C)CC[C@]7(C(O[C@H]8[C@H](O)[C@@H](O)[C@H](O)[C@@H](CO)O8)=O)C6CC(C)(C)CC7	CC1(C)CCC2(C(=O)OC3OC(CO)C(O)C(O)C3O)CCC3(C)C(=CCC4C5(C)CCC(OC6OC(C(=O)O)C(O)C(O)C6OC6OCC(O)C(O)C6O)C(C)(C)C5CCC43C)C2C1	1985	925.481	33.79	316.47	[M−H]−	decreased blood pressure, increased heart rate and increased spontaneous contractility of the uterus					Tanaka et al. (1985)	https://www.jstage.jst.go.jp/article/cpb1958/33/6/33_6_2323/_article
238	Pseudoginsenoside Rp1	C₄₁H₆₄O₁₃	764.95	OA		PpGh (rhizomes)	CC1(C)[C@@H](O[C@H]2[C@H](O[C@H]3[C@H](O)[C@@H](O)[C@H](O)CO3)[C@@H](O)[C@H](O)[C@@H](C(O)=O)O2)CC[C@@]4(C)C1CC[C@]5(C)C4CC=C6[C@@]5(C)CC[C@]7(C(O[H])=O)C6CC(C)(C)CC7	CC1(C)CCC2(C(=O)O)CCC3(C)C(=CCC4C5(C)CCC(OC6OC(C(=O)O)C(O)C(O)C6OC6OCC(O)C(O)C6O)C(C)(C)C5CCC43C)C2C1	1985										Tanaka et al. (1985)	https://www.jstage.jst.go.jp/article/cpb1958/33/6/33_6_2323/_article
239	Pseudoginsenoside Rp1 butyl ester	C₄₆H₇₄O₁₄	851.084	OA		PJvm (rhizomes)	CC1(C)[C@@H](O[C@H]2[C@H](O[C@H]3[C@H](O)[C@@H](O)[C@H](O)[C@@H](CO)O3)[C@@H](O)[C@H](O)[C@@H](C(OCCCC)=O)O2)CC[C@@]4(C)C1CC[C@]5(C)C4CC=C6[C@@]5(C)CC[C@]7(C(O[H])=O)C6CC(C)(C)CC7	CCCCOC(=O)C1OC(OC2CCC3(C)C(CCC4(C)C3CC=C3C5CC(C)(C)CCC5(C(=O)O)CCC34C)C2(C)C)C(OC2OC(CO)C(O)C(O)C2O)C(O)C1O	2010										Zhao et al. (2010)	https://www.sciencedirect.com/science/article/pii/S1001841710002408
240	Pseudoginsenoside Rp1 methyl ester	C₄₂H₆₆O₁₃	778.977	OA		PS (rhizomes)	CC1(C)[C@@H](O[C@H]2[C@H](O[C@H]3[C@H](O)[C@@H](O)[C@H](O)CO3)[C@@H](O)[C@H](O)[C@@H](C(OC)=O)O2)CC[C@@]4(C)C1CC[C@]5(C)C4CC=C6[C@@]5(C)CC[C@]7(C(O[H])=O)C6CC(C)(C)CC7	COC(=O)C1OC(OC2CCC3(C)C(CCC4(C)C3CC=C3C5CC(C)(C)CCC5(C(=O)O)CCC34C)C2(C)C)C(OC2OCC(O)C(O)C2O)C(O)C1O	2010										Liang et al. (2010)	https://www.sciencedirect.com/science/article/pii/S0960894X10013752
241	Spinasaponin A 28-O-glucoside	C₄₈H₇₆O₁₉	957.117	OA		PS (rhizomes)	CC1(C)[C@@H](O[C@H]2[C@H](O)[C@@H](O[C@H]3[C@H](O)[C@@H](O)[C@H](O)[C@@H](CO)O3)[C@H](O)[C@@H](C(O)=O)O2)CC[C@@]4(C)C1CC[C@]5(C)C4CC=C6[C@@]5(C)CC[C@]7(C(O[C@H]8[C@H](O)[C@@H](O)[C@H](O)[C@@H](CO)O8)=O)C6CC(C)(C)CC7	CC1(C)CCC2(C(=O)OC3OC(CO)C(O)C(O)C3O)CCC3(C)C(=CCC4C5(C)CCC(OC6OC(C(=O)O)C(O)C(OC7OC(CO)C(O)C(O)C7O)C6O)C(C)(C)C5CCC43C)C2C1	2010					anti-inflammatory					Liang et al. (2010)	https://www.sciencedirect.com/science/article/pii/S0960894X10013752
242	Pseudoginsenoside Rt1 methyl ester	C₄₈H₇₆O₁₈	941.118	OA	methyl (2S,3S,4S,5R,6R)-6-[[(3S,4aR,6aR,6bS,8aS,12aS,14aR,14bR)-4,4,6a,6b,11,11,14b-heptamethyl-8a-[(2S,3R,4S,5S,6R)-3,4,5-trihydroxy-6-(hydroxymethyl)oxan-2-yl]oxycarbonyl-1,2,3,4a,5,6,7,8,9,10,12,12a,14,14a-tetradecahydropicen-3-yl]oxy]-3,4-dihydroxy-5-[(2S,3R,4S,5R)-3,4,5-trihydroxyoxan-2-yl]oxyoxane-2-carboxylate	PS (rhizomes)	CC1(C)[C@@H](O[C@H]2[C@H](O[C@H]3[C@H](O)[C@@H](O)[C@H](O)CO3)[C@@H](O)[C@H](O)[C@@H](C(OC)=O)O2)CC[C@@]4(C)C1CC[C@]5(C)C4CC=C6[C@@]5(C)CC[C@]7(C(O[C@H]8[C@H](O)[C@@H](O)[C@H](O)[C@@H](CO)O8)=O)C6CC(C)(C)CC7	COC(=O)C1OC(OC2CCC3(C)C(CCC4(C)C3CC=C3C5CC(C)(C)CCC5(C(=O)OC5OC(CO)C(O)C(O)C5O)CCC34C)C2(C)C)C(OC2OCC(O)C(O)C2O)C(O)C1O	2010					anti-inflammatory					Liang et al. (2010)	https://www.sciencedirect.com/science/article/pii/S0960894X10013752
243	Stipuleanoside R2	C₅₃H₈₄O₂₃	1089.23	OA	(2S,3S,4R,5R,6R)-6-[[(3S,4aR,6aR,6bS,8aS,12aS,14aR,14bR)-4,4,6a,6b,11,11,14b-heptamethyl-8a-[(2S,3R,4S,5S,6R)-3,4,5-trihydroxy-6-(hydroxymethyl)oxan-2-yl]oxycarbonyl-1,2,3,4a,5,6,7,8,9,10,12,12a,14,14a-tetradecahydropicen-3-yl]oxy]-3-[(2S,3R,4R,5S)-3,4-dihydroxy-5-(hydroxymethyl)oxolan-2-yl]oxy-5-hydroxy-4-[(2S,3R,4S,5S,6R)-3,4,5-trihydroxy-6-(hydroxymethyl)oxan-2-yl]oxyoxane-2-carboxylic acid	PS (rhizomes)	CC1(C)[C@@H](O[C@H]2[C@H](O)[C@@H](O[C@H]3[C@H](O)[C@@H](O)[C@H](O)[C@@H](CO)O3)[C@H](O[C@H]4[C@H](O)[C@@H](O)[C@H](CO)O4)[C@@H](C(O)=O)O2)CC[C@@]5(C)C1CC[C@]6(C)C5CC=C7[C@@]6(C)CC[C@]8(C(O[C@H]9[C@H](O)[C@@H](O)[C@H](O)[C@@H](CO)O9)=O)C7CC(C)(C)CC8	CC1(C)CCC2(C(=O)OC3OC(CO)C(O)C(O)C3O)CCC3(C)C(=CCC4C5(C)CCC(OC6OC(C(=O)O)C(OC7OC(CO)C(O)C7O)C(OC7OC(CO)C(O)C(O)C7O)C6O)C(C)(C)C5CCC43C)C2C1	2010					anti-inflammatory					Liang et al. (2010)	https://www.sciencedirect.com/science/article/pii/S0960894X10013753
244	Stipuleanoside R2 methyl ester	C₅₄H₈₆O₂₃	1103.26	OA	methyl (2S,3S,4R,5R,6R)-6-[[(3S,4aR,6aR,6bS,8aS,12aS,14aR,14bR)-4,4,6a,6b,11,11,14b-heptamethyl-8a-[(2S,3R,4S,5S,6R)-3,4,5-trihydroxy-6-(hydroxymethyl)oxan-2-yl]oxycarbonyl-1,2,3,4a,5,6,7,8,9,10,12,12a,14,14a-tetradecahydropicen-3-yl]oxy]-3-[(2R,3R,4R,5S)-3,4-dihydroxy-5-(hydroxymethyl)oxolan-2-yl]oxy-5-hydroxy-4-[(2S,3R,4S,5S,6R)-3,4,5-trihydroxy-6-(hydroxymethyl)oxan-2-yl]oxyoxane-2-carboxylate	PS (rhizomes)	CC1(C)[C@@H](O[C@H]2[C@H](O)[C@@H](O[C@H]3[C@H](O)[C@@H](O)[C@H](O)[C@@H](CO)O3)[C@H](O[C@H]4[C@H](O)[C@@H](O)[C@H](CO)O4)[C@@H](C(OC)=O)O2)CC[C@@]5(C)C1CC[C@]6(C)C5CC=C7[C@@]6(C)CC[C@]8(C(O[C@H]9[C@H](O)[C@@H](O)[C@H](O)[C@@H](CO)O9)=O)C7CC(C)(C)CC8	COC(=O)C1OC(OC2CCC3(C)C(CCC4(C)C3CC=C3C5CC(C)(C)CCC5(C(=O)OC5OC(CO)C(O)C(O)C5O)CCC34C)C2(C)C)C(O)C(OC2OC(CO)C(O)C(O)C2O)C1OC1OC(CO)C(O)C1O	2010										Liang et al. (2010)	https://www.sciencedirect.com/science/article/pii/S0960894X10013754
245	Araloside A methyl ester	C₄₈H₇₆O₁₈	941.118	OA	methyl (2S,3S,4R,5R,6R)-6-[[(3S,4aR,6aR,6bS,8aS,12aS,14aR,14bR)-4,4,6a,6b,11,11,14b-heptamethyl-8a-[(2S,3R,4S,5S,6R)-3,4,5-trihydroxy-6-(hydroxymethyl)oxan-2-yl]oxycarbonyl-1,2,3,4a,5,6,7,8,9,10,12,12a,14,14a-tetradecahydropicen-3-yl]oxy]-3-[(2R,3R,4R,5S)-3,4-dihydroxy-5-(hydroxymethyl)oxolan-2-yl]oxy-4,5-dihydroxyoxane-2-carboxylate	PS (rhizomes)	CC1(C)[C@@H](O[C@H]2[C@H](O)[C@@H](O)[C@H](O[C@H]3[C@H](O)[C@@H](O)[C@H](CO)O3)[C@@H](C(OC)=O)O2)CC[C@@]4(C)C1CC[C@]5(C)C4CC=C6[C@@]5(C)CC[C@]7(C(O[C@H]8[C@H](O)[C@@H](O)[C@H](O)[C@@H](CO)O8)=O)C6CC(C)(C)CC7	COC(=O)C1OC(OC2CCC3(C)C(CCC4(C)C3CC=C3C5CC(C)(C)CCC5(C(=O)OC5OC(CO)C(O)C(O)C5O)CCC34C)C2(C)C)C(O)C(O)C1OC1OC(CO)C(O)C1O	2010										Liang et al. (2010)	https://www.sciencedirect.com/science/article/pii/S0960894X10013755
246	Saponin IVd	C₄₉H₇₈O₁₉	971.144	OA		PS (rhizomes)	CC1(C)[C@@H](O[C@H]2[C@H](O)[C@@H](O[C@H]3[C@H](O)[C@@H](O)[C@H](O)[C@@H](CO)O3)[C@H](O)[C@@H](C(OC)=O)O2)CC[C@@]4(C)C1CC[C@]5(C)C4CC=C6[C@@]5(C)CC[C@]7(C(O[C@H]8[C@H](O)[C@@H](O)[C@H](O)[C@@H](CO)O8)=O)C6CC(C)(C)CC7	COC(=O)C1OC(OC2CCC3(C)C(CCC4(C)C3CC=C3C5CC(C)(C)CCC5(C(=O)OC5OC(CO)C(O)C(O)C5O)CCC34C)C2(C)C)C(O)C(OC2OC(CO)C(O)C(O)C2O)C1O	2010										Liang et al. (2010)	https://www.sciencedirect.com/science/article/pii/S0960894X10013756
247	Saponin Ve	C₄₇H₇₆O₁₇	913.108	OA		PS (rhizomes)	CC1(C)[C@@H](O[C@H]2[C@H](O[C@H]3[C@H](O)[C@@H](O)[C@H](O)CO3)[C@@H](O)[C@H](O)[C@@H](CO)O2)CC[C@@]4(C)C1CC[C@]5(C)C4CC=C6[C@@]5(C)CC[C@]7(C(O[C@H]8[C@H](O)[C@@H](O)[C@H](O)[C@@H](CO)O8)=O)C6CC(C)(C)CC7	CC1(C)CCC2(C(=O)OC3OC(CO)C(O)C(O)C3O)CCC3(C)C(=CCC4C5(C)CCC(OC6OC(CO)C(O)C(O)C6OC6OCC(O)C(O)C6O)C(C)(C)C5CCC43C)C2C1	2010										Liang et al. (2010)	https://www.sciencedirect.com/science/article/pii/S0960894X10013757
248	ginsenoside Ro-6′-O-butyl ester	C₅₂H₈₄O₁₉	1013.23	OA		RG	CC1(C)[C@@H](O[C@H]2[C@H](O[C@H]3[C@H](O)[C@@H](O)[C@H](O)[C@@H](CO)O3)[C@@H](O)[C@H](O)[C@@H](C(OCCCC)=O)O2)CC[C@@]4(C)C1CC[C@]5(C)C4CC=C6[C@@]5(C)CC[C@]7(C(O[C@H]8[C@H](O)[C@@H](O)[C@H](O)[C@@H](CO)O8)=O)C6CC(C)(C)CC7	CCCCOC(=O)C1OC(OC2CCC3(C)C(CCC4(C)C3CC=C3C5CC(C)(C)CCC5(C(=O)OC5OC(CO)C(O)C(O)C5O)CCC34C)C2(C)C)C(OC2OC(CO)C(O)C(O)C2O)C(O)C1O	2015					suppressed the α-MSH-stimulated melanogenesis response					Zhou et al. (2015)	https://www.sciencedirect.com/science/article/pii/S0960894X15006101?via%3Dihub
249	baisanqisaponin A	C₅₉H₉₀O₁₆	1055.35	OA		PJ (root)	CC1(C)[C@@H](O[C@H]2[C@H](O)[C@@H](O)[C@H](O)[C@@H](C(O[C@@H](CCCCCCC)[C@@H](O)CC#CC#C[C@@H](O)C=C)=O)O2)CC[C@@]3(C)C1CC[C@]4(C)C3CC=C5[C@@]4(C)CC[C@]6(C(O[C@H]7[C@H](O)[C@@H](O)[C@H](O)[C@@H](CO)O7)=O)C5CC(C)(C)CC6	C=CC(O)C#CC#CCC(O)C(CCCCCCC)OC(=O)C1OC(OC2CCC3(C)C(CCC4(C)C3CC=C3C5CC(C)(C)CCC5(C(=O)OC5OC(CO)C(O)C(O)C5O)CCC34C)C2(C)C)C(O)C(O)C1O	2016					neuroprotective					Liu et al. (2016)	https://pubs.acs.org/doi/10.1021/acs.jnatprod.6b00748
250	baisanqisaponin B	C₆₄H₉₈O₂₀	1187.47	OA		PJ (root)	CC1(C)[C@@H](O[C@H]2[C@H](O)[C@@H](O)[C@H](O[C@H]3[C@H](O)[C@@H](O)[C@H](CO)O3)[C@@H](C(O[C@@H](CCCCCCC)[C@@H](O)CC#CC#C[C@@H](O)C=C)=O)O2)CC[C@@]4(C)C1CC[C@]5(C)C4CC=C6[C@@]5(C)CC[C@]7(C(O[C@H]8[C@H](O)[C@@H](O)[C@H](O)[C@@H](CO)O8)=O)C6CC(C)(C)CC7	C=CC(O)C#CC#CCC(O)C(CCCCCCC)OC(=O)C1OC(OC2CCC3(C)C(CCC4(C)C3CC=C3C5CC(C)(C)CCC5(C(=O)OC5OC(CO)C(O)C(O)C5O)CCC34C)C2(C)C)C(O)C(O)C1OC1OC(CO)C(O)C1O	2016					neuroprotective					Liu et al. (2016)	https://pubs.acs.org/doi/10.1021/acs.jnatprod.6b00748
251	baisanqisaponin C	C₅₉H₉₀O₁₆	1055.35	OA		PJ (root)	CC1(C)[C@@H](O[C@H]2[C@H](O[C@H]3[C@H](O)[C@@H](O)[C@H](O)[C@@H](CO)O3)[C@@H](O)[C@H](O)[C@@H](C(O[C@@H](CCCCCCC)[C@@H](O)CC#CC#C[C@@H](O)C=C)=O)O2)CC[C@@]4(C)C1CC[C@]5(C)C4CC=C6[C@@]5(C)CC[C@]7(C(O[H])=O)C6CC(C)(C)CC7	C=CC(O)C#CC#CCC(O)C(CCCCCCC)OC(=O)C1OC(OC2CCC3(C)C(CCC4(C)C3CC=C3C5CC(C)(C)CCC5(C(=O)O)CCC34C)C2(C)C)C(OC2OC(CO)C(O)C(O)C2O)C(O)C1O	2016					neuroprotective					Liu et al. (2016)	https://pubs.acs.org/doi/10.1021/acs.jnatprod.6b00748
252	chikusetsusaponin V ethyl ester	C₅₀H₈₀O₁₉	985.171	OA		PJ (root)	CC1(C)[C@@H](O[C@H]2[C@H](O[C@H]3[C@H](O)[C@@H](O)[C@H](O)[C@@H](CO)O3)[C@@H](O)[C@H](O)[C@@H](C(OCC)=O)O2)CC[C@@]4(C)C1CC[C@]5(C)C4CC=C6[C@@]5(C)CC[C@]7(C(O[C@H]8[C@H](O)[C@@H](O)[C@H](O)[C@@H](CO)O8)=O)C6CC(C)(C)CC7	CCOC(=O)C1OC(OC2CCC3(C)C(CCC4(C)C3CC=C3C5CC(C)(C)CCC5(C(=O)OC5OC(CO)C(O)C(O)C5O)CCC34C)C2(C)C)C(OC2OC(CO)C(O)C(O)C2O)C(O)C1O	2016					neuroprotective					Liu et al. (2016)	https://pubs.acs.org/doi/10.1021/acs.jnatprod.6b00748
253	Chikusetsusaponin L9a	C₃₆H₆₂O₁₀	654.882	C17-side chain varied		PJ (leaves)	O[C@](C/C=C/C(C)(O)C)(C)C1CC[C@@]2(C)[C@]3(C)C[C@H](O)C4C(C)(C)[C@@H](O)CC[C@]4(C)C3C[C@@H](O[C@H]5[C@H](O)[C@@H](O)[C@H](O)[C@@H](CO)O5)C21	CC(C)(O)C=CCC(C)(O)C1CCC2(C)C1C(OC1OC(CO)C(O)C(O)C1O)CC1C3(C)CCC(O)C(C)(C)C3C(O)CC12C	1977					neuroprotective					Yahara et al. (1977)	https://www.jstage.jst.go.jp/article/cpb1958/25/8/25_8_2041/_article
254	Vinaginsenoside R14	C₄₁H₇₀O₁₅	802.996	C17-side chain varied	2-[2-[[17-[5-(1,2-dihydroxypropan-2-yl)-2-methyloxolan-2-yl]-3,12-dihydroxy-4,4,8,10,14-pentamethyl-2,3,5,6,7,9,11,12,13,15,16,17-dodecahydro-1H-cyclopenta[a]phenanthren-6-yl]oxy]-4,5-dihydroxy-6-(hydroxymethyl)oxan-3-yl]oxyoxane-3,4,5-triol	PV (rhizomes and roots)	O[C@H]1C2[C@](CCC2[C@]3(C)CCC(C(C)(O)CO)O3)(C)[C@]4(C)C[C@H](O[C@@H]5[C@@H](O[C@@H]6[C@@H](O)[C@H](O)[C@@H](O)CO6)[C@H](O)[C@@H](O)[C@H](CO)O5)C7C(C)(C)[C@@H](O)CC[C@]7(C)C4C1	CC(O)(CO)C1CCC(C)(C2CCC3(C)C2C(O)CC2C4(C)CCC(O)C(C)(C)C4C(OC4OC(CO)C(O)C(O)C4OC4OCC(O)C(O)C4O)CC23C)O1	1994										Duc et al. (1994b)	https://www.jstage.jst.go.jp/article/cpb1958/42/3/42_3_634/_article
255	Ginsenoside Rh15	C₄₂H₇₀O₁₃	783.009	C17-side chain varied		PG (stems and leaves)	O[C@H]1C2[C@](CCC2/C(C)=C\CC(O)C(C)=C)(C)[C@]3(C)CC([H])C4C(C)(C)[C@@H](O[C@H]5[C@H](O[C@H]6[C@H](O)[C@@H](O)[C@H](O)[C@@H](CO)O6)[C@@H](O)[C@H](O)[C@@H](CO)O5)CC[C@]4(C)C3C1	C=C(C)C(O)CC=C(C)C1CCC2(C)C1C(O)CC1C3(C)CCC(OC4OC(CO)C(O)C(O)C4OC4OC(CO)C(O)C(O)C4O)C(C)(C)C3CCC12C	2012					neuroprotective					Li et al. (2012b)	https://www.thieme-connect.de/products/ejournals/abstract/10.1055/s-0031-1280320
256	Ginsenoside Rh5 (a)	C₃₆H₆₀O₉	636.867	C17-side chain varied		PG (leaves)	O[C@H]1C2[C@](CCC2/C(C)=C\CC(O)C(C)=C)(C)[C@]3(C)C[C@H](OO[C@H]4[C@H](O)[C@@H](O)[C@H](O)[C@@H](CO)O4)C5C(C)(C)C([H])CC[C@]5(C)C3C1	C=C(C)C(O)CC=C(C)C1CCC2(C)C1C(O)CC1C3(C)CCCC(C)(C)C3C(OOC3OC(CO)C(O)C(O)C3O)CC12C	2001					neuroprotective					Dou et al. (2001)	https://www.jstage.jst.go.jp/article/cpb/49/4/49_4_442/_article
257	Ginsenoside Rh14	C₄₂H₇₀O₁₃	783.009	C17-side chain varied		PG (stems and leaves)	O[C@H]1C2[C@](CCC2/C(C)=C\CC(O)C(C)=C)(C)[C@]3(C)C[C@H](OO[C@H]4[C@H](O[C@H]5[C@H](O)[C@H](O)[C@@H](O)[C@H](C)O5)[C@@H](O)[C@H](O)[C@@H](CO)O4)C6C(C)(C)C([H])CC[C@]6(C)C3C1	C=C(C)C(O)CC=C(C)C1CCC2(C)C1C(O)CC1C3(C)CCCC(C)(C)C3C(OOC3OC(CO)C(O)C(O)C3OC3OC(C)C(O)C(O)C3O)CC12C	2012										Li et al. (2012b)	https://www.thieme-connect.de/products/ejournals/abstract/10.1055/s-0031-1280320
258	Ginsenoside Rh16	C₃₆H₆₀O₈	620.868	C17-side chain varied		PG (stems and leaves)	C/C(C1CC[C@@]2(C)[C@]3(C)C[C@H](O[H])C4C(C)(C)[C@@H](O[C@H]5[C@H](O)[C@@H](O)[C@H](O)[C@@H](CO)O5)CC[C@]4(C)C3C[C@@H](O)C21)=C/C/C=C(C)/C	CC(C)=CCC=C(C)C1CCC2(C)C1C(O)CC1C3(C)CCC(OC4OC(CO)C(O)C(O)C4O)C(C)(C)C3C(O)CC12C	2012	619.422	64.22	292.57	[M−H]−						Li et al. (2012b)	https://www.thieme-connect.de/products/ejournals/abstract/10.1055/s-0031-1280320
259	Ginsenoside Rs4	C₄₄H₇₂O₁₄	825.046	C17-side chain varied		SG	C/C(C1CC[C@@]2(C)[C@]3(C)C[C@H](O[H])C4C(C)(C)[C@@H](O[C@H]5[C@H](O[C@H]6[C@H](O)[C@@H](O)[C@H](O)[C@@H](COC(C)=O)O6)[C@@H](O)[C@H](O)[C@@H](CO)O5)CC[C@]4(C)C3C[C@@H](O)C21)=C/C/C=C(C)/C	CC(=O)OCC1OC(OC2C(OC3CCC4(C)C(C(O)CC5(C)C4CC(O)C4C(C(C)=CCC=C(C)C)CCC45C)C3(C)C)OC(CO)C(O)C2O)C(O)C(O)C1O	2002	807.491	53.47	313.42	[M−H]−	apoptosis inducer					Park et al. (2002a)	https://link.springer.com/article/10.1007/BF02977001
260	Ginsenoside Rs6	C₃₆H₆₀O₈	620.868	C17-side chain varied		SG	CC1(C)[C@@H](O[H])CC[C@@]2(C)C1[C@@H](O[C@H]3[C@H](O)[C@@H](O)[C@H](O)[C@@H](CO)O3)C[C@]4(C)C2C[C@@H](O)C5[C@@]4(C)CCC5/C(C)=C\C/C=C(C)\C	CC(C)=CCC=C(C)C1CCC2(C)C1C(O)CC1C3(C)CCC(O)C(C)(C)C3C(OC3OC(CO)C(O)C(O)C3O)CC12C	2002					Anti-inflammatory					Park et al. (2002a)	https://link.springer.com/article/10.1007/BF02977001
261	Ginsenoside Rg4	C₄₂H₇₀O₁₂	767.01	C17-side chain varied	(2S,3R,4R,5R,6S)-2-[(2R,3R,4S,5S,6R)-2-[[(3S,5R,6S,8R,9R,10R,12R,13R,14R,17S)-3,12-dihydroxy-4,4,8,10,14-pentamethyl-17-[(2Z)-6-methylhepta-2,5-dien-2-yl]-2,3,5,6,7,9,11,12,13,15,16,17-dodecahydro-1H-cyclopenta[a]phenanthren-6-yl]oxy]-4,5-dihydroxy-6-(hydroxymethyl)oxan-3-yl]oxy-6-methyloxane-3,4,5-triol	PG (leaves)	CC1(C)[C@@H](O[H])CC[C@@]2(C)C1[C@@H](O[C@H]3[C@H](O[C@H]4[C@H](O)[C@H](O)[C@@H](O)[C@H](C)O4)[C@@H](O)[C@H](O)[C@@H](CO)O3)C[C@]5(C)C2C[C@@H](O)C6[C@@]5(C)CCC6/C(C)=C\C/C=C(C)\C	CC(C)=CCC=C(C)C1CCC2(C)C1C(O)CC1C3(C)CCC(O)C(C)(C)C3C(OC3OC(CO)C(O)C(O)C3OC3OC(C)C(O)C(O)C3O)CC12C	1989	811.483	45.71	301.95	[M−H+HCOOH]−	Anti-inflammatory, Antioxidant, promote hair growth and improve skin barrier function					Zhang et al. (1989)	https://pubmed.ncbi.nlm.nih.gov/2618687/
262	Ginsenoside Rh3	C₃₆H₆₀O₇	604.869	C17-side chain varied	(2R,3S,4S,5R,6R)-2-(hydroxymethyl)-6-[[(3S,5R,8R,9R,10R,12R,13R,14R,17S)-12-hydroxy-4,4,8,10,14-pentamethyl-17-[(2Z)-6-methylhepta-2,5-dien-2-yl]-2,3,5,6,7,9,11,12,13,15,16,17-dodecahydro-1H-cyclopenta[a]phenanthren-3-yl]oxy]oxane-3,4,5-triol	PG (leaves)	CC1(C)[C@@H](O[C@H]2[C@H](O)[C@@H](O)[C@H](O)[C@@H](CO)O2)CC[C@@]3(C)C1C([H])C[C@]4(C)C3C[C@@H](O)C5[C@@]4(C)CCC5/C(C)=C\C/C=C(C)\C	CC(C)=CCC=C(C)C1CCC2(C)C1C(O)CC1C3(C)CCC(OC4OC(CO)C(O)C(O)C4O)C(C)(C)C3CCC12C	1987	649.434	57.32	291.14	[M−H+HCOOH]−	Anti-inflammatory, Antioxidant, regulating brown adipose tissue thermogenesis					Chen et al. (1987)	https://pubmed.ncbi.nlm.nih.gov/3445760/
263	Ginsenoside Rz1	C₄₂H₇₀O₁₂	767.01	C17-side chain varied		PG (heated roots)	CC1(C)[C@@H](O[C@H]2[C@H](O[C@H]3[C@H](O)[C@@H](O)[C@H](O)[C@@H](CO)O3)[C@@H](O)[C@H](O)[C@@H](CO)O2)CC[C@@]4(C)C1C([H])C[C@]5(C)C4C[C@@H](O)C6[C@@]5(C)CCC6/C(C)=C\C/C=C(C)\C	CC(C)=CCC=C(C)C1CCC2(C)C1C(O)CC1C3(C)CCC(OC4OC(CO)C(O)C(O)C4OC4OC(CO)C(O)C(O)C4O)C(C)(C)C3CCC12C	2009					Anti-inflammatory					Lee et al. (2009)	https://www.jstage.jst.go.jp/article/cpb/57/1/57_1_92/_article
264	Floralginsenoside C	C₄₁H₇₀O₁₅		C17-side chain varied		PG (ﬂower buds)			2007					antiviral					Yoshikawa et al. (2007a)	https://www.jstage.jst.go.jp/article/cpb/55/4/55_4_571/_article
265	Floralginsenoside A	C₄₂H₇₂O₁₆		C17-side chain varied		PG (ﬂower buds)			2007					inhibitory activity on melanin biosynthesis					Yoshikawa et al. (2007a)	https://www.jstage.jst.go.jp/article/cpb/55/4/55_4_571/_article
266	Floralginsenoside Tc (24R or 24S)	C₅₃H₉₀O₂₄	1111.28	C17-side chain varied		PG (ﬂower buds)	CC1(C)[C@@H](O[C@H]2[C@H](O[C@H]3[C@H](O)[C@@H](O)[C@H](O)[C@@H](CO)O3)[C@@H](O)[C@H](O)[C@@H](CO)O2)CC[C@@]4(C)C1C([H])C[C@]5(C)C4C[C@@H](O)C6[C@@]5(C)CCC6[C@@](C)(O[C@H]7[C@H](O)[C@@H](O)[C@H](O)[C@@H](CO[C@@H]8[C@@H](O)[C@H](O)[C@H](O)CO8)O7)CCC(OO)C(C)=C	C=C(C)C(CCC(C)(OC1OC(COC2OCC(O)C(O)C2O)C(O)C(O)C1O)C1CCC2(C)C1C(O)CC1C3(C)CCC(OC4OC(CO)C(O)C(O)C4OC4OC(CO)C(O)C(O)C4O)C(C)(C)C3CCC12C)OO	2010					Neuroprotection,Anti-inflammatory,Anticancer					Tung et al. (2010a)	https://www.sciencedirect.com/science/article/pii/S0960894X09015212
267	Floralginsenoside Td (24S or 24R)	C₅₃H₉₀O₂₄	1111.28	C17-side chain varied		PG (ﬂower buds)	CC1(C)[C@@H](O[C@H]2[C@H](O[C@H]3[C@H](O)[C@@H](O)[C@H](O)[C@@H](CO)O3)[C@@H](O)[C@H](O)[C@@H](CO)O2)CC[C@@]4(C)C1C([H])C[C@]5(C)C4C[C@@H](O)C6[C@@]5(C)CCC6[C@](C)(O[C@H]7[C@H](O)[C@@H](O)[C@H](O)[C@@H](CO[C@@H]8[C@@H](O)[C@H](O)[C@H](O)CO8)O7)CCC(OO)C(C)=C	C=C(C)C(CCC(C)(OC1OC(COC2OCC(O)C(O)C2O)C(O)C(O)C1O)C1CCC2(C)C1C(O)CC1C3(C)CCC(OC4OC(CO)C(O)C(O)C4OC4OC(CO)C(O)C(O)C4O)C(C)(C)C3CCC12C)OO	2010										Tung et al. (2010a)	https://www.sciencedirect.com/science/article/pii/S0960894X09015212
268	Floranotoginsenoside B	C₅₃H₉₀O₂₄	1111.28	C17-side chain varied	(2S,3R,4S,5S,6R)-2-[(2R,3R,4S,5S,6R)-2-[[(3S,5R,8R,9R,10R,12R,13R,14R,17S)-17-[(2S)-5-hydroperoxy-6-methyl-2-[(2S,3R,4S,5S,6R)-3,4,5-trihydroxy-6-[[(2S,3R,4S,5R)-3,4,5-trihydroxyoxan-2-yl]oxymethyl]oxan-2-yl]oxyhept-6-en-2-yl]-12-hydroxy-4,4,8,10,14-pentamethyl-2,3,5,6,7,9,11,12,13,15,16,17-dodecahydro-1H-cyclopenta[a]phenanthren-3-yl]oxy]-4,5-dihydroxy-6-(hydroxymethyl)oxan-3-yl]oxy-6-(hydroxyme…	PN (ﬂowers)	CC1(C)[C@@H](O[C@H]2[C@H](O[C@H]3[C@H](O)[C@@H](O)[C@H](O)[C@@H](CO)O3)[C@@H](O)[C@H](O)[C@@H](CO)O2)CC[C@@]4(C)C1C([H])C[C@]5(C)C4C[C@@H](O)C6[C@@]5(C)CCC6[C@@](C)(O[C@@H]7[C@@H](O)[C@H](O)[C@@H](O)[C@H](CO[C@@H]8[C@@H](O)[C@H](O)[C@@H](O)CO8)O7)CCC(OO)C(C)=C	C=C(C)C(CCC(C)(OC1OC(COC2OCC(O)C(O)C2O)C(O)C(O)C1O)C1CCC2(C)C1C(O)CC1C3(C)CCC(OC4OC(CO)C(O)C(O)C4OC4OC(CO)C(O)C(O)C4O)C(C)(C)C3CCC12C)OO	2009										Wang et al. (2009)	https://www.mdpi.com/1420-3049/14/6/2087
269	Floranotoginsenoside C	C₅₃H₉₀O₂₄	1111.28	C17-side chain varied	(2S,3R,4S,5S,6R)-2-[(2R,3R,4S,5S,6R)-2-[[(3S,5R,8R,9R,10R,12R,13R,14R,17S)-17-[(2S)-2-[(2S,3R,4S,5S,6R)-6-[[(2R,3R,4R,5S)-3,4-dihydroxy-5-(hydroxymethyl)oxolan-2-yl]oxymethyl]-3,4,5-trihydroxyoxan-2-yl]oxy-5-hydroperoxy-6-methylhept-6-en-2-yl]-12-hydroxy-4,4,8,10,14-pentamethyl-2,3,5,6,7,9,11,12,13,15,16,17-dodecahydro-1H-cyclopenta[a]phenanthren-3-yl]oxy]-4,5-dihydroxy-6-(hydroxymethyl)oxan-3-yl…	PN (ﬂowers)	CC1(C)[C@@H](O[C@H]2[C@H](O[C@H]3[C@H](O)[C@@H](O)[C@H](O)[C@@H](CO)O3)[C@@H](O)[C@H](O)[C@@H](CO)O2)CC[C@@]4(C)C1C([H])C[C@]5(C)C4C[C@@H](O)C6[C@@]5(C)CCC6[C@@](C)(O[C@H]7[C@H](O)[C@@H](O)[C@H](O)[C@@H](CO[C@H]8[C@H](O)[C@@H](O)[C@H](CO)O8)O7)CCC(OO)C(C)=C	C=C(C)C(CCC(C)(OC1OC(COC2OC(CO)C(O)C2O)C(O)C(O)C1O)C1CCC2(C)C1C(O)CC1C3(C)CCC(OC4OC(CO)C(O)C(O)C4OC4OC(CO)C(O)C(O)C4O)C(C)(C)C3CCC12C)OO	2009										Wang et al. (2009)	https://www.mdpi.com/1420-3049/14/6/2087
270	Floralquinquenoside B	C₄₂H₇₂O₁₅	817.023	C17-side chain varied		PQ (ﬂower buds)	CC1(C)[C@@H](O[H])CC[C@@]2(C)C1[C@@H](O[C@H]3[C@H](O[C@H]4[C@H](O)[C@H](O)[C@@H](O)[C@H](C)O4)[C@@H](O)[C@H](O)[C@@H](CO)O3)C[C@]5(C)C2C[C@@H](O)C6[C@@]5(C)CCC6[C@@](C)(O[H])CCC(OO)C(C)=C	C=C(C)C(CCC(C)(O)C1CCC2(C)C1C(O)CC1C3(C)CCC(O)C(C)(C)C3C(OC3OC(CO)C(O)C(O)C3OC3OC(C)C(O)C(O)C3O)CC12C)OO	2007	815.48	15.3	297.74	[M−H]−						Nakamura et al. (2007a)	https://www.jstage.jst.go.jp/article/cpb/55/9/55_9_1342/_article
271	Floralquinquenoside D	C₄₂H₇₂O₁₅	817.023	C17-side chain varied		PQ (ﬂower buds)	CC1(C)[C@@H](O[C@H]2[C@H](O)[C@@H](O)[C@H](O)[C@@H](CO)O2)CC[C@@]3(C)C1C([H])C[C@]4(C)C3C[C@@H](O)C5[C@@]4(C)CCC5[C@@](C)(O[C@H]6[C@H](O)[C@@H](O)[C@H](O)[C@@H](CO)O6)CCC(OO)C(C)=C	C=C(C)C(CCC(C)(OC1OC(CO)C(O)C(O)C1O)C1CCC2(C)C1C(O)CC1C3(C)CCC(OC4OC(CO)C(O)C(O)C4O)C(C)(C)C3CCC12C)OO	2007										Nakamura et al. (2007a)	https://www.jstage.jst.go.jp/article/cpb/55/9/55_9_1342/_article
272	Ginsenoside SL1	C₃₆H₆₂O₁₁	670.881	C17-side chain varied		PG (steamed leaves)	CC1(C)[C@@H](O[H])CC[C@@]2(C)C1[C@@H](O[C@H]3[C@H](O)[C@@H](O)[C@H](O)[C@@H](CO)O3)C[C@]4(C)C2C[C@@H](O)C5[C@@]4(C)CCC5[C@@](C)(O[H])CCC(OO)C(C)=C	C=C(C)C(CCC(C)(O)C1CCC2(C)C1C(O)CC1C3(C)CCC(O)C(C)(C)C3C(OC3OC(CO)C(O)C(O)C3O)CC12C)OO	2010					nueroprotective effects					Tung et al. (2010b)	https://www.jstage.jst.go.jp/article/cpb/58/8/58_8_1111/_article
273	Ginsenoside I (24S or 24R)	C₄₈H₈₂O₂₀	979.164	C17-side chain varied		PG (ﬂower buds)	CC1(C)[C@@H](O[C@H]2[C@H](O[C@H]3[C@H](O)[C@@H](O)[C@H](O)[C@@H](CO)O3)[C@@H](O)[C@H](O)[C@@H](CO)O2)CC[C@@]4(C)C1C([H])C[C@]5(C)C4C[C@@H](O)C6[C@@]5(C)CCC6[C@@](C)(O[C@H]7[C@H](O)[C@@H](O)[C@H](O)[C@@H](CO)O7)CCC(OO)C(C)=C	C=C(C)C(CCC(C)(OC1OC(CO)C(O)C(O)C1O)C1CCC2(C)C1C(O)CC1C3(C)CCC(OC4OC(CO)C(O)C(O)C4OC4OC(CO)C(O)C(O)C4O)C(C)(C)C3CCC12C)OO	2001	977.53	16.42	323.97	[M−H+HCOOH]−	antioxidant					Qiu et al. (2001)	https://www.tandfonline.com/doi/abs/10.1080/10286020108041396
274	Ginsenoside II (24R or 24S)	C₄₈H₈₂O₂₀	979.164	C17-side chain varied		PG (ﬂower buds)	CC1(C)[C@@H](O[C@H]2[C@H](O[C@H]3[C@H](O)[C@@H](O)[C@H](O)[C@@H](CO)O3)[C@@H](O)[C@H](O)[C@@H](CO)O2)CC[C@@]4(C)C1C([H])C[C@]5(C)C4C[C@@H](O)C6[C@@]5(C)CCC6[C@](C)(O[C@H]7[C@H](O)[C@@H](O)[C@H](O)[C@@H](CO)O7)CCC(OO)C(C)=C	C=C(C)C(CCC(C)(OC1OC(CO)C(O)C(O)C1O)C1CCC2(C)C1C(O)CC1C3(C)CCC(OC4OC(CO)C(O)C(O)C4OC4OC(CO)C(O)C(O)C4O)C(C)(C)C3CCC12C)OO	2001					antioxidant					Qiu et al. (2001)	https://www.tandfonline.com/doi/abs/10.1080/10286020108041396
275	Notoginsenoside C	C₅₄H₉₂O₂₅	1141.31	C17-side chain varied	2-[[6-[2-[3-[4,5-dihydroxy-6-(hydroxymethyl)-3-[3,4,5-trihydroxy-6-(hydroxymethyl)oxan-2-yl]oxyoxan-2-yl]oxy-12-hydroxy-4,4,8,10,14-pentamethyl-2,3,5,6,7,9,11,12,13,15,16,17-dodecahydro-1H-cyclopenta[a]phenanthren-17-yl]-5-hydroperoxy-6-methylhept-6-en-2-yl]oxy-3,4,5-trihydroxyoxan-2-yl]methoxy]-6-(hydroxymethyl)oxane-3,4,5-triol	PN (roots)	CC1(C)[C@@H](O[C@H]2[C@H](O[C@H]3[C@H](O)[C@@H](O)[C@H](O)[C@@H](CO)O3)[C@@H](O)[C@H](O)[C@@H](CO)O2)CC[C@@]4(C)C1C([H])C[C@]5(C)C4C[C@@H](O)C6[C@@]5(C)CCC6[C@@](C)(O[C@H]7[C@H](O)[C@@H](O)[C@H](O)[C@@H](CO[C@@H]8[C@@H](O)[C@H](O)[C@@H](O)[C@H](CO)O8)O7)CCC(OO)C(C)=C	C=C(C)C(CCC(C)(OC1OC(COC2OC(CO)C(O)C(O)C2O)C(O)C(O)C1O)C1CCC2(C)C1C(O)CC1C3(C)CCC(OC4OC(CO)C(O)C(O)C4OC4OC(CO)C(O)C(O)C4O)C(C)(C)C3CCC12C)OO	1997										Yoshikawa et al. (1997a)	https://www.jstage.jst.go.jp/article/cpb1958/45/6/45_6_1039/_article
276	Floralginsenoside H	C₅₀H₈₄O₂₂	1037.2	C17-side chain varied		PG (ﬂower buds)	CC1(C)[C@@H](O[C@H]2[C@H](O[C@H]3[C@H](O)[C@@H](O)[C@H](O)[C@@H](COC(C)=O)O3)[C@@H](O)[C@H](O)[C@@H](CO)O2)CC[C@@]4(C)C1[C@@H](O)C[C@]5(C)C4C[C@@H](O)C6[C@@]5(C)CCC6[C@](O[C@H]7[C@H](O)[C@@H](O)[C@H](O)[C@@H](CO)O7)(C)CCC(OO)C(C)=C	C=C(C)C(CCC(C)(OC1OC(CO)C(O)C(O)C1O)C1CCC2(C)C1C(O)CC1C3(C)CCC(OC4OC(CO)C(O)C(O)C4OC4OC(COC(C)=O)C(O)C(O)C4O)C(C)(C)C3C(O)CC12C)OO	2007										Yoshikawa et al. (2007b)	https://www.jstage.jst.go.jp/article/cpb/55/7/55_7_1034/_article
277	Floralginsenoside J	C₄₈H₈₂O₂₀	979.164	C17-side chain varied		PG (ﬂower buds)	CC1(C)[C@@H](O[H])CC[C@@]2(C)C1[C@@H](O[C@H]3[C@H](O[C@H]4[C@H](O)[C@H](O)[C@@H](O)[C@H](C)O4)[C@@H](O)[C@H](O)[C@@H](CO)O3)C[C@]5(C)C2C[C@@H](O)C6[C@@]5(C)CCC6[C@@](C)(O[C@H]7[C@H](O)[C@@H](O)[C@H](O)[C@@H](CO)O7)CCC(OO)C(C)=C	C=C(C)C(CCC(C)(OC1OC(CO)C(O)C(O)C1O)C1CCC2(C)C1C(O)CC1C3(C)CCC(O)C(C)(C)C3C(OC3OC(CO)C(O)C(O)C3OC3OC(C)C(O)C(O)C3O)CC12C)OO	2007										Yoshikawa et al. (2007b)	https://www.jstage.jst.go.jp/article/cpb/55/7/55_7_1034/_article
278	Floralginsenoside Ka	C₃₆H₆₂O₁₁	670.881	C17-side chain varied		PG (ﬂower buds)	CC1(C)[C@@H](O[H])CC[C@@]2(C)C1[C@@H](O[H])C[C@]3(C)C2C[C@@H](O)C4[C@@]3(C)CCC4[C@@](C)(O[C@H]5[C@H](O)[C@@H](O)[C@H](O)[C@@H](CO)O5)CCC(OO)C(C)=C	C=C(C)C(CCC(C)(OC1OC(CO)C(O)C(O)C1O)C1CCC2(C)C1C(O)CC1C3(C)CCC(O)C(C)(C)C3C(O)CC12C)OO	2010					antioxidant					Tung et al. (2010c)	https://pubs.acs.org/doi/10.1021/jf903334g?src=getftr&utm_source=sciencedirect_contenthosting&getft_integrator=sciencedirect_contenthosting
279	Ginsenoside Pk1	C₄₂H₇₀O₁₂	767.01	C17-side chain varied		SG	CC1(C)[C@@H](O[C@H]2[C@H](O[C@H]3[C@H](O)[C@@H](O)[C@H](O)[C@@H](CO)O3)[C@@H](O)[C@H](O)[C@@H](CO)O2)CC[C@@]4(C)C1C([H])C[C@]5(C)C4C[C@@H](O)C6[C@@]5(C)CCC6C(CC/C=C(C)\C)=C	C=C(CCC=C(C)C)C1CCC2(C)C1C(O)CC1C3(C)CCC(OC4OC(CO)C(O)C(O)C4OC4OC(CO)C(O)C(O)C4O)C(C)(C)C3CCC12C	2002										Park et al. (2002b)	https://www.thieme-connect.de/products/ejournals/abstract/10.1055/s-0031-1280320
280	Ginsenoside Pk2	C₃₆H₆₀O₇	604.869	C17-side chain varied		SG	CC1(C)[C@@H](O[C@H]2[C@H](O)[C@@H](O)[C@H](O)[C@@H](CO)O2)CC[C@@]3(C)C1C([H])C[C@]4(C)C3C[C@@H](O)C5[C@@]4(C)CCC5C(CC/C=C(C)\C)=C	C=C(CCC=C(C)C)C1CCC2(C)C1C(O)CC1C3(C)CCC(OC4OC(CO)C(O)C(O)C4O)C(C)(C)C3CCC12C	2002										Park et al. (2002a)	https://link.springer.com/article/10.1007/BF02977001
281	Ginsenoside Pk3	C₃₆H₆₀O₈	620.868	C17-side chain varied		SG	CC1(C)[C@@H](O[H])CC[C@@]2(C)C1[C@@H](O[C@H]3[C@H](O)[C@@H](O)[C@H](O)[C@@H](CO)O3)C[C@]4(C)C2C[C@@H](O)C5[C@@]4(C)CCC5C(CC/C=C(C)\C)=C	C=C(CCC=C(C)C)C1CCC2(C)C1C(O)CC1C3(C)CCC(O)C(C)(C)C3C(OC3OC(CO)C(O)C(O)C3O)CC12C	2002										Park et al. (2002a)	https://link.springer.com/article/10.1007/BF02977001
282	Ginsenoside Rs5	C₄₄H₇₂O₁₄	825.046	C17-side chain varied		SG	CC1(C)[C@@H](O[C@H]2[C@H](O[C@H]3[C@H](O)[C@@H](O)[C@H](O)[C@@H](COC(C)=O)O3)[C@@H](O)[C@H](O)[C@@H](CO)O2)CC[C@@]4(C)C1[C@@H](O[H])C[C@]5(C)C4C[C@@H](O)C6[C@@]5(C)CCC6C(CC/C=C(C)/C)=C	C=C(CCC=C(C)C)C1CCC2(C)C1C(O)CC1C3(C)CCC(OC4OC(CO)C(O)C(O)C4OC4OC(COC(C)=O)C(O)C(O)C4O)C(C)(C)C3C(O)CC12C	2002	853.494	55.1	329.12	[M−H+HCOOH]−	antioxidant					Park et al. (2002a)	https://link.springer.com/article/10.1007/BF02977001
283	Ginsenoside Rs7	C₃₈H₆₂O₉	662.905	C17-side chain varied		SG	CC1(C)[C@@H](O[H])CC[C@@]2(C)C1[C@@H](O[C@H]3[C@H](O)[C@@H](O)[C@H](O)[C@@H](COC(C)=O)O3)C[C@]4(C)C2C[C@@H](O)C5[C@@]4(C)CCC5C(CC/C=C(C)\C)=C	C=C(CCC=C(C)C)C1CCC2(C)C1C(O)CC1C3(C)CCC(O)C(C)(C)C3C(OC3OC(COC(C)=O)C(O)C(O)C3O)CC12C	2002					Anti-cancer					Park et al. (2002a)	https://link.springer.com/article/10.1007/BF02977001
284	Notoginsenoside T5	C₄₁H₆₈O₁₂	752.983	C17-side chain varied	(2S,3R,4S,5R)-2-[(2R,3R,4S,5S,6R)-2-[[(3S,5R,6S,8R,9R,10R,12R,13R,14R,17S)-3,12-dihydroxy-4,4,8,10,14-pentamethyl-17-(6-methylhepta-1,5-dien-2-yl)-2,3,5,6,7,9,11,12,13,15,16,17-dodecahydro-1H-cyclopenta[a]phenanthren-6-yl]oxy]-4,5-dihydroxy-6-(hydroxymethyl)oxan-3-yl]oxyoxane-3,4,5-triol	PN (roots in acid)	CC1(C)[C@@H](O[H])CC[C@@]2(C)C1[C@@H](O[C@H]3[C@H](O)[C@@H](O[C@H]4[C@H](O)[C@@H](O)[C@H](O)CO4)[C@H](O)[C@@H](CO)O3)C[C@]5(C)C2C[C@@H](O)C6[C@@]5(C)CCC6C(CC/C=C(C)/C)=C	C=C(CCC=C(C)C)C1CCC2(C)C1C(O)CC1C3(C)CCC(O)C(C)(C)C3C(OC3OC(CO)C(O)C(OC4OCC(O)C(O)C4O)C3O)CC12C	2004	797.468	45.04	297.53	[M−H+HCOOH]−	Anti-cancer, anti-inflammation					Teng et al. (2004)	https://www.scopus.com/record/display.uri?eid=2-s2.0-3042663332&origin=inward&txGid=2bfdc124d4b08052571d353cae6dac56
285	Ginsenoside Rg6	C₄₂H₇₀O₁₂	767.01	C17-side chain varied	(2S,3R,4R,5R,6S)-2-[(2R,3R,4S,5S,6R)-2-[[(3S,5R,6S,8R,9R,10R,12R,13R,14R,17S)-3,12-dihydroxy-4,4,8,10,14-pentamethyl-17-(6-methylhepta-1,5-dien-2-yl)-2,3,5,6,7,9,11,12,13,15,16,17-dodecahydro-1H-cyclopenta[a]phenanthren-6-yl]oxy]-4,5-dihydroxy-6-(hydroxymethyl)oxan-3-yl]oxy-6-methyloxane-3,4,5-triol	RG	CC1(C)[C@@H](O[H])CC[C@@]2(C)C1[C@@H](O[C@H]3[C@H](O[C@H]4[C@H](O)[C@H](O)[C@@H](O)[C@H](C)O4)[C@@H](O)[C@H](O)[C@@H](CO)O3)C[C@]5(C)C2C[C@@H](O)C6[C@@]5(C)CCC6C(CC/C=C(C)\C)=C	C=C(CCC=C(C)C)C1CCC2(C)C1C(O)CC1C3(C)CCC(O)C(C)(C)C3C(OC3OC(CO)C(O)C(O)C3OC3OC(C)C(O)C(O)C3O)CC12C	1997	811.483	45.86	298.98	[M−H+HCOOH]−	Anti-cancer, nephroprotective, Anti-inflammatory, anti-oxidant, anti-bacterial, osteoblast differentiation					Ryu et al. (1997)	https://www.sciencedirect.com/science/article/pii/S0031942296006619
286	Ginsenoside Rh4	C₃₆H₆₀O₈	620.868	C17-side chain varied	(2R,3R,4S,5S,6R)-2-[[(3S,5R,6S,8R,9R,10R,12R,13R,14R,17S)-3,12-dihydroxy-4,4,8,10,14-pentamethyl-17-[(2E)-6-methylhepta-2,5-dien-2-yl]-2,3,5,6,7,9,11,12,13,15,16,17-dodecahydro-1H-cyclopenta[a]phenanthren-6-yl]oxy]-6-(hydroxymethyl)oxane-3,4,5-triol	Korean RG	CC1(C)[C@@H](O[H])CC[C@@]2(C)C1[C@@H](O[C@H]3[C@H](O)[C@@H](O)[C@H](O)[C@@H](CO)O3)C[C@]4(C)C2C[C@@H](O)C5[C@@]4(C)CCC5C(CC/C=C(C)\C)=C	C=C(CCC=C(C)C)C1CCC2(C)C1C(O)CC1C3(C)CCC(O)C(C)(C)C3C(OC3OC(CO)C(O)C(O)C3O)CC12C	1996					Anti-inflammatory					Baek et al. (1996)	https://www.thieme-connect.de/products/ejournals/abstract/10.1055/s-2006-957816
287	Vinaginsenoside R10	C₃₆H₆₂O₁₀	654.882	C17-side chain varied		PV (rhizomes and roots)	O[C@H]1CC[C@@]2(C)C([C@@H](O[C@H]3[C@H](O)[C@@H](O)[C@H](O)[C@@H](CO)O3)C[C@]4(C)C2C[C@@H](O)C5[C@@]4(C)CCC5[C@]6(C)CC[C@@H](O)C(C)(C)O6)C1(C)C	CC1(C)OC(C)(C2CCC3(C)C2C(O)CC2C4(C)CCC(O)C(C)(C)C4C(OC4OC(CO)C(O)C(O)C4O)CC23C)CCC1O	1994					Hepatoprotective					Duc et al. (1994b)	https://www.scopus.com/record/display.uri?eid=2-s2.0-0028321482&origin=inward&txGid=51dce839a125f206b6f4e65437e454f2
288	Vinaginsenoside R11	C₄₁H₇₀O₁₄	786.997	C17-side chain varied	2-[2-[[3,12-dihydroxy-17-(5-hydroxy-2,6,6-trimethyloxan-2-yl)-4,4,8,10,14-pentamethyl-2,3,5,6,7,9,11,12,13,15,16,17-dodecahydro-1H-cyclopenta[a]phenanthren-6-yl]oxy]-4,5-dihydroxy-6-(hydroxymethyl)oxan-3-yl]oxyoxane-3,4,5-triol	PV (rhizomes and roots)	O[C@H]1CC[C@@]2(C)C([C@@H](O[C@@H]3[C@@H](O[C@@H]4[C@@H](O)[C@H](O)[C@@H](O)CO4)[C@H](O)[C@@H](O)[C@H](CO)O3)C[C@]5(C)C2C[C@@H](O)C6[C@@]5(C)CCC6[C@]7(C)CC[C@@H](O)C(C)(C)O7)C1(C)C	CC1(C)OC(C)(C2CCC3(C)C2C(O)CC2C4(C)CCC(O)C(C)(C)C4C(OC4OC(CO)C(O)C(O)C4OC4OCC(O)C(O)C4O)CC23C)CCC1O	1994	831.473	17.16	297.55	[M−H+HCOOH]−						Duc et al. (1994b)	https://www.scopus.com/record/display.uri?eid=2-s2.0-0028321482&origin=inward&txGid=51dce839a125f206b6f4e65437e454f2
289	Floralginsenoside Kb	C₄₅H₇₆O₁₉	921.084	C17-side chain varied		PG (ﬂower buds)	CC1(C)[C@@H](O[C@H]2[C@H](O[C@H]3[C@H](O)[C@@H](O)[C@H](O)[C@@H](CO)O3)[C@@H](O)[C@H](O)[C@@H](CO)O2)CC[C@@]4(C)C1CC[C@]5(C)C4C[C@@H](O)C6[C@@]5(C)CCC6[C@@](C)(O[C@H]7[C@H](O)[C@@H](O)[C@H](O)[C@@H](CO)O7)CCC([H])=O	CC(CCC=O)(OC1OC(CO)C(O)C(O)C1O)C1CCC2(C)C1C(O)CC1C3(C)CCC(OC4OC(CO)C(O)C(O)C4OC4OC(CO)C(O)C(O)C4O)C(C)(C)C3CCC12C	2010					antioxidant					Tung et al. (2010c)	https://pubs.acs.org/doi/10.1021/jf903334g?src=getftr&utm_source=sciencedirect_contenthosting&getft_integrator=sciencedirect_contenthosting
290	Floralginsenoside Kc	C₄₅H₇₆O₂₀	937.083	C17-side chain varied		PG (ﬂower buds)	CC1(C)[C@@H](O[C@H]2[C@H](O[C@H]3[C@H](O)[C@@H](O)[C@H](O)[C@@H](CO)O3)[C@@H](O)[C@H](O)[C@@H](CO)O2)CC[C@@]4(C)C1CC[C@]5(C)C4C[C@@H](O)C6[C@@]5(C)CCC6[C@@](C)(O[C@H]7[C@H](O)[C@@H](O)[C@H](O)[C@@H](CO)O7)CC(O)C([H])=O	CC(CC(O)C=O)(OC1OC(CO)C(O)C(O)C1O)C1CCC2(C)C1C(O)CC1C3(C)CCC(OC4OC(CO)C(O)C(O)C4OC4OC(CO)C(O)C(O)C4O)C(C)(C)C3CCC12C	2010					antioxidant					Tung et al. (2010c)	https://pubs.acs.org/doi/10.1021/jf903334g?src=getftr&utm_source=sciencedirect_contenthosting&getft_integrator=sciencedirect_contenthosting
291	Pn-1	C₃₂H₅₄O₈	566.776	C17-side chain varied		PN (leaves)	CC1(C)[C@@H](O[C@H]2[C@H](O)[C@@H](O)[C@H](O)[C@@H](CO)O2)CC[C@@]3(C)C1CC[C@]4(C)C3C[C@@H](O)C5[C@@]4(C)CCC5/C(C)=C\CO	CC(=CCO)C1CCC2(C)C1C(O)CC1C3(C)CCC(OC4OC(CO)C(O)C(O)C4O)C(C)(C)C3CCC12C	2012										Mao et al. (2012)	https://www.sciencedirect.com/science/article/pii/S0731708511005802
292	Notoginsenoside R10	C₃₀H₅₀O₉	554.721	C17-side chain varied	1-[3,12-dihydroxy-4,4,8,10,14-pentamethyl-6-[3,4,5-trihydroxy-6-(hydroxymethyl)oxan-2-yl]oxy-2,3,5,6,7,9,11,12,13,15,16,17-dodecahydro-1H-cyclopenta[a]phenanthren-17-yl]ethanone	PN (roots)	O[C@H]1CC[C@@]2(C)C([C@@H](O[C@H]3[C@H](O)[C@@H](O)[C@H](O)[C@@H](CO)O3)C[C@]4(C)C2C[C@@H](O)C5[C@@]4(C)CCC5C(C)=O)C1(C)C	CC(=O)C1CCC2(C)C1C(O)CC1C3(C)CCC(O)C(C)(C)C3C(OC3OC(CO)C(O)C(O)C3O)CC12C	2001										Li et al. (2001)	http://www.ccspublishing.org.cn/article/id/2b463ddb-336e-4740-8202-611ab0a54fc8?pageType=en
293	Ginsenoside Rg7 (24β)	C₄₂H₇₂O₁₄	801.024	C17-side chain varied		PG (leaves)	CC1(C)[C@@H](O[C@H]2[C@H](O)[C@@H](O)[C@H](O)[C@@H](CO)O2)CC[C@@]3(C)C1C([H])C[C@]4(C)C3C[C@@H](O)C5[C@@]4(C)CCC5[C@@](C)(O[C@H]6[C@H](O)[C@@H](O)[C@H](O)[C@@H](CO)O6)CCC(O)C(C)=C	C=C(C)C(O)CCC(C)(OC1OC(CO)C(O)C(O)C1O)C1CCC2(C)C1C(O)CC1C3(C)CCC(OC4OC(CO)C(O)C(O)C4O)C(C)(C)C3CCC12C	2001										Dou et al. (2001)	https://www.scopus.com/record/display.uri?eid=2-s2.0-0035064619&origin=inward&txGid=39e9f5c45d71c11d80265a382f70efb6
294	Ginsenoside V (24β)	C₅₄H₉₂O₂₄	1125.31	C17-side chain varied		PG (roots)	CC1(C)[C@@H](O[C@H]2[C@H](O[C@H]3[C@H](O)[C@@H](O)[C@H](O)[C@@H](CO)O3)[C@@H](O)[C@H](O)[C@@H](CO)O2)CC[C@@]4(C)C1C([H])C[C@]5(C)C4C[C@@H](O)C6[C@@]5(C)CCC6[C@@](C)(O[C@H]7[C@H](O)[C@@H](O)[C@H](O)[C@@H](CO[C@@H]8[C@@H](O)[C@H](O)[C@@H](O)[C@H](CO)O8)O7)CCC(O)C(C)=C	C=C(C)C(O)CCC(C)(OC1OC(COC2OC(CO)C(O)C(O)C2O)C(O)C(O)C1O)C1CCC2(C)C1C(O)CC1C3(C)CCC(OC4OC(CO)C(O)C(O)C4OC4OC(CO)C(O)C(O)C4O)C(C)(C)C3CCC12C	2012										Yang et al. (2012)	https://www.scopus.com/record/display.uri?eid=2-s2.0-84864022932&origin=inward&txGid=0cf7c4622a5e0a61ab4b5f33e027ec54
295	Vinaginsenoside R9	C₄₈H₈₂O₁₉	963.165	C17-side chain varied		PV (rhizomes and roots)	CC1(C)[C@@H](O[C@H]2[C@H](O[C@H]3[C@H](O)[C@@H](O)[C@H](O)[C@@H](CO)O3)[C@@H](O)[C@H](O)[C@@H](CO)O2)CC[C@@]4(C)C1C([H])C[C@]5(C)C4C[C@@H](O)C6[C@@]5(C)CCC6[C@@](C)(O[C@H]7[C@H](O)[C@@H](O)[C@H](O)[C@@H](CO)O7)CCC(O)C(C)=C	C=C(C)C(O)CCC(C)(OC1OC(CO)C(O)C(O)C1O)C1CCC2(C)C1C(O)CC1C3(C)CCC(OC4OC(CO)C(O)C(O)C4OC4OC(CO)C(O)C(O)C4O)C(C)(C)C3CCC12C	1994					Antioxidant					Duc et al. (1994a)	https://www.scopus.com/record/display.uri?eid=2-s2.0-0028140345&origin=inward&txGid=bcd0d45053a4484e9425246d9617aaa0
296	Floranotoginsenoside D	C₅₃H₉₀O₂₃	1095.28	C17-side chain varied	(2S,3R,4S,5S,6R)-2-[(2R,3R,4S,5S,6R)-2-[[(3S,5R,8R,9R,10R,12R,13R,14R,17S)-17-[(2S)-2-[(2S,3R,4S,5S,6R)-6-[[(2R,3R,4R,5S)-3,4-dihydroxy-5-(hydroxymethyl)oxolan-2-yl]oxymethyl]-3,4,5-trihydroxyoxan-2-yl]oxy-5-hydroxy-6-methylhept-6-en-2-yl]-12-hydroxy-4,4,8,10,14-pentamethyl-2,3,5,6,7,9,11,12,13,15,16,17-dodecahydro-1H-cyclopenta[a]phenanthren-3-yl]oxy]-4,5-dihydroxy-6-(hydroxymethyl)oxan-3-yl]oxy…	PN (ﬂowers)	CC1(C)[C@@H](O[C@H]2[C@H](O[C@H]3[C@H](O)[C@@H](O)[C@H](O)[C@@H](CO)O3)[C@@H](O)[C@H](O)[C@@H](CO)O2)CC[C@@]4(C)C1C([H])C[C@]5(C)C4C[C@@H](O)C6[C@@]5(C)CCC6[C@@](C)(O[C@H]7[C@H](O)[C@@H](O)[C@H](O)[C@@H](CO[C@H]8[C@H](O)[C@@H](O)[C@H](CO)O8)O7)CCC(O)C(C)=C	C=C(C)C(O)CCC(C)(OC1OC(COC2OC(CO)C(O)C2O)C(O)C(O)C1O)C1CCC2(C)C1C(O)CC1C3(C)CCC(OC4OC(CO)C(O)C(O)C4OC4OC(CO)C(O)C(O)C4O)C(C)(C)C3CCC12C	2009										Wang et al. (2009)	https://www.mdpi.com/1420-3049/14/6/2087
297	Gypenoside LXXI (24α)	C₅₃H₉₀O₂₃	1095.28	C17-side chain varied		PQ (leaves)	CC1(C)[C@@H](O[C@H]2[C@H](O[C@H]3[C@H](O)[C@@H](O)[C@H](O)[C@@H](CO)O3)[C@@H](O)[C@H](O)[C@@H](CO)O2)CC[C@@]4(C)C1C([H])C[C@]5(C)C4C[C@@H](O)C6[C@@]5(C)CCC6[C@@](CCC(O)C(C)=C)(C)O[C@H]7[C@H](O)[C@@H](O)[C@H](O)[C@@H](CO[C@H]8[C@@H](O)[C@H](O)[C@@H](O)CO8)O7	C=C(C)C(O)CCC(C)(OC1OC(COC2OCC(O)C(O)C2O)C(O)C(O)C1O)C1CCC2(C)C1C(O)CC1C3(C)CCC(OC4OC(CO)C(O)C(O)C4OC4OC(CO)C(O)C(O)C4O)C(C)(C)C3CCC12C	2009										Qiu et al. (2009)	https://www.sciencedirect.com/science/article/pii/S0367326X09000161
298	Notoginsenoside Ft3	C₄₇H₈₀O₁₈	933.139	C17-side chain varied		PN (leaves in acid)	CC1(C)[C@@H](O[C@H]2[C@H](O[C@H]3[C@H](O[C@@H]4[C@@H](O)[C@H](O)[C@@H](O)CO4)[C@@H](O)[C@H](O)[C@@H](CO)O3)[C@@H](O)[C@H](O)[C@@H](CO)O2)CC[C@@]5(C)C1C([H])C[C@]6(C)C5C[C@@H](O)C7[C@@]6(C)CCC7[C@@](C)(O[H])CCC(O)C(C)=C	C=C(C)C(O)CCC(C)(O)C1CCC2(C)C1C(O)CC1C3(C)CCC(OC4OC(CO)C(O)C(O)C4OC4OC(CO)C(O)C(O)C4OC4OCC(O)C(O)C4O)C(C)(C)C3CCC12C	2006										Chen et al. (2006)	https://www.scopus.com/record/display.uri?eid=2-s2.0-33746867968&origin=inward&txGid=a2e15ace2eea126edd90eb25c567773a
299	Notopanaxoside A	C₃₆H₆₂O₁₀	654.882	C17-side chain varied		PN (roots)	CC1(C)[C@@H](O[H])CC[C@@]2(C)C1[C@@H](O[C@H]3[C@H](O)[C@@H](O)[C@H](O)[C@@H](CO)O3)C[C@]4(C)C2C[C@@H](O)C5[C@@]4(C)CCC5[C@@](C)(O[H])CCC(O)C(C)=C	C=C(C)C(O)CCC(C)(O)C1CCC2(C)C1C(O)CC1C3(C)CCC(O)C(C)(C)C3C(OC3OC(CO)C(O)C(O)C3O)CC12C	2006										Komakine et al. (2006)	https://www.scopus.com/record/display.uri?eid=2-s2.0-33745922573&origin=inward&txGid=74179a455c6511aee5dbdd5a4afe74c9
300	Ginsenoside M7ed	C₃₆H₆₂O₁₀	654.882	C17-side chain varied		PG (ﬂower buds)	CC1(C)[C@@H](O[H])CC[C@@]2(C)C1[C@@H](O[H])C[C@]3(C)C2C[C@@H](O)C4[C@@]3(C)CCC4[C@@](C)(O[C@H]5[C@H](O)[C@@H](O)[C@H](O)[C@@H](CO)O5)CCC(O)C(C)=C	C=C(C)C(O)CCC(C)(OC1OC(CO)C(O)C(O)C1O)C1CCC2(C)C1C(O)CC1C3(C)CCC(O)C(C)(C)C3C(O)CC12C	1979										YahAra et al. (1979)	https://www.scopus.com/record/display.uri?eid=2-s2.0-0018346838&origin=inward&txGid=de19bac82455796c68b7f2f18d6fc589
301	Floralginsenoside La (24α)	C₄₈H₈₂O₁₉	963.165	C17-side chain varied		PG (ﬂower buds)	CC1(C)[C@@H](O[H])CC[C@@]2(C)C1[C@@H](O[C@H]3[C@H](O[C@H]4[C@H](O)[C@H](O)[C@@H](O)[C@H](C)O4)[C@@H](O)[C@H](O)[C@@H](CO)O3)C[C@]5(C)C2C[C@@H](O)C6[C@@]5(C)CCC6[C@@](C)(O[C@@H]7[C@H](O)[C@@H](O)[C@H](O)[C@@H](CO)O7)CCC(O)C(C)=C	C=C(C)C(O)CCC(C)(OC1OC(CO)C(O)C(O)C1O)C1CCC2(C)C1C(O)CC1C3(C)CCC(O)C(C)(C)C3C(OC3OC(CO)C(O)C(O)C3OC3OC(C)C(O)C(O)C3O)CC12C	2007										Nakamura et al. (2007b)	https://www.scopus.com/record/display.uri?eid=2-s2.0-34547121695&origin=inward&txGid=c6c306a3187f976efe39f8f5284f7eeb
302	Floralginsenoside Lb (24β)	C₄₈H₈₂O₁₉	963.165	C17-side chain varied		PG (ﬂower buds)	CC1(C)[C@@H](O[H])CC[C@@]2(C)C1[C@@H](O[C@H]3[C@H](O[C@H]4[C@H](O)[C@H](O)[C@@H](O)[C@H](C)O4)[C@@H](O)[C@H](O)[C@@H](CO)O3)C[C@]5(C)C2C[C@@H](O)C6[C@@]5(C)CCC6[C@@](C)(O[C@H]7[C@H](O)[C@@H](O)[C@H](O)[C@@H](CO)O7)CCC(O)C(C)=C	C=C(C)C(O)CCC(C)(OC1OC(CO)C(O)C(O)C1O)C1CCC2(C)C1C(O)CC1C3(C)CCC(O)C(C)(C)C3C(OC3OC(CO)C(O)C(O)C3OC3OC(C)C(O)C(O)C3O)CC12C	2007										Nakamura et al. (2007b)	https://www.scopus.com/record/display.uri?eid=2-s2.0-34547121695&origin=inward&txGid=c6c306a3187f976efe39f8f5284f7eeb
303	Ginsenoside Rf2 (20R)	C₄₂H₇₂O₁₄		C17-side chain varied		RG			1998					anti-inflammatory, anti-cancer					Park et al. (1998)	https://www.scopus.com/record/display.uri?eid=2-s2.0-0032174763&origin=inward&txGid=49084e2ac98dc5a64db06acb03df72e3
304	Notoginsenoside Ft2	C₄₇H₈₂O₁₈	935.155	C17-side chain varied		PN (leaves in acid)	CC1(C)[C@@H](O[C@H]2[C@H](O[C@H]3[C@H](O[C@@H]4[C@@H](O)[C@H](O)[C@@H](O)CO4)[C@@H](O)[C@H](O)[C@@H](CO)O3)[C@@H](O)[C@H](O)[C@@H](CO)O2)CC[C@@]5(C)C1C([H])C[C@]6(C)C5C[C@@H](O)C7[C@@]6(C)CCC7[C@@](C)(O)CCCC(C)(C)O	CC(C)(O)CCCC(C)(O)C1CCC2(C)C1C(O)CC1C3(C)CCC(OC4OC(CO)C(O)C(O)C4OC4OC(CO)C(O)C(O)C4OC4OCC(O)C(O)C4O)C(C)(C)C3CCC12C	2006					cardioprotective					Chen et al. (2006)	https://www.scopus.com/record/display.uri?eid=2-s2.0-33746867968&origin=inward&txGid=e8e38a7e8d5dc3872ebb259f5b64734d
305	Ginsenoside Rh12	C₃₆H₆₄O₁₀	656.898	C17-side chain varied		PG (leaves)	CC(O)(C)C(O)CC[C@](C)(O[C@H]1[C@H](O)[C@@H](O)[C@H](O)[C@@H](CO)O1)C2CC[C@@]3(C)[C@]4(C)CC([H])C5C(C)(C)[C@@H](O[H])CC[C@]5(C)C4C[C@@H](O)C32	CC(C)(O)C(O)CCC(C)(OC1OC(CO)C(O)C(O)C1O)C1CCC2(C)C1C(O)CC1C3(C)CCC(O)C(C)(C)C3CCC12C	2010					anti-tumor					Liu et al. (2010)	https://www.scopus.com/record/display.uri?eid=2-s2.0-77957901397&origin=inward&txGid=e8e30ed7a1c3349178250906ea10400f
306	Vinaginsenoside R12	C₃₆H₆₄O₁₁	672.897	C17-side chain varied	2-[[3,12-dihydroxy-4,4,8,10,14-pentamethyl-17-(2,5,6-trihydroxy-6-methylheptan-2-yl)-2,3,5,6,7,9,11,12,13,15,16,17-dodecahydro-1H-cyclopenta[a]phenanthren-6-yl]oxy]-6-(hydroxymethyl)oxane-3,4,5-triol	PV (rhizomes and roots)	CC(O)(C)C(O)CC[C@](C)(O[H])C1CC[C@@]2(C)[C@]3(C)C[C@H](O[C@H]4[C@H](O)[C@@H](O)[C@H](O)[C@@H](CO)O4)C5C(C)(C)[C@@H](O[H])CC[C@]5(C)C3C[C@@H](O)C21	CC(C)(O)C(O)CCC(C)(O)C1CCC2(C)C1C(O)CC1C3(C)CCC(O)C(C)(C)C3C(OC3OC(CO)C(O)C(O)C3O)CC12C	1994					anti-cancer					Duc et al. (1994b)	https://www.scopus.com/record/display.uri?eid=2-s2.0-0028321482&origin=inward&txGid=801940c1733aaad7ce2c64fb217b20fa
307	Vinaginsenoside R21 (24S)	C₄₂H₇₄O₁₆	835.038	C17-side chain varied		PV (roots)	CC(O)(C)C(O)CC[C@](C)(O[C@H]1[C@H](O)[C@@H](O)[C@H](O)[C@@H](CO)O1)C2CC[C@@]3(C)[C@]4(C)C[C@H](O[C@H]5[C@H](O)[C@@H](O)[C@H](O)[C@@H](CO)O5)C6C(C)(C)[C@@H](O[H])CC[C@]6(C)C4C[C@@H](O)C32	CC(C)(O)C(O)CCC(C)(OC1OC(CO)C(O)C(O)C1O)C1CCC2(C)C1C(O)CC1C3(C)CCC(O)C(C)(C)C3C(OC3OC(CO)C(O)C(O)C3O)CC12C	1999										Duc et al. (1999)	https://www.sciencedirect.com/science/article/pii/S0031942214002829#b0120
308	Vinaginsenoside R22 (24R)	C₄₂H₇₄O₁₆	835.038	C17-side chain varied		PV (roots)	CC(O)(C)C(O)CC[C@@](C)(O[C@H]1[C@H](O)[C@@H](O)[C@H](O)[C@@H](CO)O1)C2CC[C@@]3(C)[C@]4(C)C[C@H](O[C@H]5[C@H](O)[C@@H](O)[C@H](O)[C@@H](CO)O5)C6C(C)(C)[C@@H](O[H])CC[C@]6(C)C4C[C@@H](O)C32	CC(C)(O)C(O)CCC(C)(OC1OC(CO)C(O)C(O)C1O)C1CCC2(C)C1C(O)CC1C3(C)CCC(O)C(C)(C)C3C(OC3OC(CO)C(O)C(O)C3O)CC12C	1999					neuroprotective					Duc et al. (1999)	https://www.sciencedirect.com/science/article/pii/S0031942214002829#b0120
309	Quinquenoside L9	C₄₂H₇₄O₁₅	819.039	C17-side chain varied		PQ (stems and leaves)	O[C@@H]1[C@@H](O[C@H]2[C@H](O)[C@H](O)[C@@H](O)[C@H](C)O2)[C@H](O[C@@H]3C4C(C)(C)[C@@H](O)CC[C@]4(C)C5[C@@]([C@@](CCC6[C@](O)(C)CCC(O)C(O)(C)C)(C)C6[C@H](O)C5)(C)C3)O[C@H](CO)[C@H]1O	CC1OC(OC2C(OC3CC4(C)C(CC(O)C5C(C(C)(O)CCC(O)C(C)(C)O)CCC54C)C4(C)CCC(O)C(C)(C)C34)OC(CO)C(O)C2O)C(O)C(O)C1O	2001	863.499	16.17	300.16	[M−H+HCOOH]−	anti-inflammatory					Wang et al. (2001a)	https://www.scopus.com/record/display.uri?eid=2-s2.0-0034747533&origin=inward&txGid=48b99e0a2229fdedd0c3e52d99b6eeaf
310	Vinaginsenoside R13	C₄₈H₈₄O₂₀	981.18	C17-side chain varied	2-[2-[[17-[5,6-dihydroxy-6-methyl-2-[3,4,5-trihydroxy-6-(hydroxymethyl)oxan-2-yl]oxyheptan-2-yl]-12-hydroxy-4,4,8,10,14-pentamethyl-2,3,5,6,7,9,11,12,13,15,16,17-dodecahydro-1H-cyclopenta[a]phenanthren-3-yl]oxy]-4,5-dihydroxy-6-(hydroxymethyl)oxan-3-yl]oxy-6-(hydroxymethyl)oxane-3,4,5-triol	PV (rhizomes and roots)	CC(O)(C)C(O)CC[C@](C)(O[C@H]1[C@H](O)[C@@H](O)[C@H](O)[C@@H](CO)O1)C2CC[C@@]3(C)[C@]4(C)CC([H])C5C(C)(C)[C@@H](O[C@H]6[C@H](O[C@H]7[C@H](O)[C@@H](O)[C@H](O)[C@@H](CO)O7)[C@@H](O)[C@H](O)[C@@H](CO)O6)CC[C@]5(C)C4C[C@@H](O)C32	CC(C)(O)C(O)CCC(C)(OC1OC(CO)C(O)C(O)C1O)C1CCC2(C)C1C(O)CC1C3(C)CCC(OC4OC(CO)C(O)C(O)C4OC4OC(CO)C(O)C(O)C4O)C(C)(C)C3CCC12C	1994	1025.56	1.61	328.61	[M−H+HCOOH]−	melanogenesis inhibitor					Duc et al. (1994b)	https://www.scopus.com/record/display.uri?eid=2-s2.0-0028321482&origin=inward&txGid=e6900ab13bf4e9aafb02d1ea20d1f4b4
311	Quinquenoside L16	C₅₄H₉₄O₂₅	1143.32	C17-side chain varied		PQ (stems and leaves)	CC(O)(C)C(O)CC[C@](C)(O[C@H]1[C@H](O)[C@@H](O)[C@H](O)[C@@H](CO[C@@H]2[C@@H](O)[C@H](O)[C@@H](O)[C@H](CO)O2)O1)C3CC[C@@]4(C)[C@]5(C)CC([H])C6C(C)(C)[C@@H](O[C@H]7[C@H](O[C@H]8[C@H](O)[C@@H](O)[C@H](O)[C@@H](CO)O8)[C@@H](O)[C@H](O)[C@@H](CO)O7)CC[C@]6(C)C5C[C@@H](O)C43	CC(C)(O)C(O)CCC(C)(OC1OC(COC2OC(CO)C(O)C(O)C2O)C(O)C(O)C1O)C1CCC2(C)C1C(O)CC1C3(C)CCC(OC4OC(CO)C(O)C(O)C4OC4OC(CO)C(O)C(O)C4O)C(C)(C)C3CCC12C	2009					anti-inflammatory; anti-cancer					Chen et al. (2009)	https://www.scopus.com/record/display.uri?eid=2-s2.0-65649094009&origin=inward&txGid=4f03fe462f5f1a2152f3d3b56c406637
312	Chikusetsusaponin FM1	C₅₃H₉₂O₂₄	1113.3	C17-side chain varied		PJ (fruits)	CC(O)(C)C(O)CC[C@](C)(O[C@H]1[C@H](O)[C@@H](O)[C@H](O)[C@@H](CO[C@H]2[C@H](O)[C@@H](O)[C@H](O)CO2)O1)C3CC[C@@]4(C)[C@]5(C)CC([H])C6C(C)(C)[C@@H](O[C@H]7[C@H](O[C@H]8[C@H](O)[C@@H](O)[C@H](O)[C@@H](CO)O8)[C@@H](O)[C@H](O)[C@@H](CO)O7)CC[C@]6(C)C5C[C@@H](O)C43	CC(C)(O)C(O)CCC(C)(OC1OC(COC2OCC(O)C(O)C2O)C(O)C(O)C1O)C1CCC2(C)C1C(O)CC1C3(C)CCC(OC4OC(CO)C(O)C(O)C4OC4OC(CO)C(O)C(O)C4O)C(C)(C)C3CCC12C	2012					anti-inflammatory; anti-oxidative					Yoshizaki et al. (2012)	https://www.scopus.com/record/display.uri?eid=2-s2.0-84862312045&origin=inward&txGid=397e82d23f1076afeeb2e97d030f0c82
313	Notoginsenoside-T4	C₃₆H₆₂O₁₁	670.881	C17-side chain varied		PN (roots in acid)	O[C@H]1CC[C@@]2(C)C([C@@H](O[C@H]3[C@H](O)[C@@H](O)[C@H](O)[C@@H](CO)O3)C[C@]4(C)C2C[C@@H](O)C5[C@@]4(C)CCC5[C@](O)(C)/C=C/C(O)C(C)(O)C)C1(C)C	CC(C)(O)C(O)C=CC(C)(O)C1CCC2(C)C1C(O)CC1C3(C)CCC(O)C(C)(C)C3C(OC3OC(CO)C(O)C(O)C3O)CC12C	2004					cardioprotective					Teng et al. (2004)	https://www.scopus.com/record/display.uri?eid=2-s2.0-3042663332&origin=inward&txGid=705fd13c82c3cd5b84d718644ee4d0a9
314	Ginsenoside Rh13	C₃₆H₆₂O₉	638.883	C17-side chain varied		PG (leaves)	CC(O)(C)/C=C/C[C@](C)(O[C@H]1[C@H](O)[C@@H](O)[C@H](O)[C@@H](CO)O1)C2CC[C@@]3(C)[C@]4(C)CC([H])C5C(C)(C)[C@@H](O[H])CC[C@]5(C)C4C[C@@H](O)C32	CC(C)(O)C=CCC(C)(OC1OC(CO)C(O)C(O)C1O)C1CCC2(C)C1C(O)CC1C3(C)CCC(O)C(C)(C)C3CCC12C	2010					anti-tumor; anti-inflammatory; neuroprotective					Liu et al. (2010)	https://www.scopus.com/record/display.uri?eid=2-s2.0-77957901397&origin=inward&txGid=d0e7dab51043f399090f8a3ba7505c61
315	Ginsenoside ST2	C₃₆H₆₂O₁₀	654.882	C17-side chain varied		PG (steamed leaves)	CC(O)(C)/C=C/C[C@](C)(O[H])C1CC[C@@]2(C)[C@]3(C)C[C@H](O[C@H]4[C@H](O)[C@@H](O)[C@H](O)[C@@H](CO)O4)C5C(C)(C)[C@@H](O[H])CC[C@]5(C)C3C[C@@H](O)C21	CC(C)(O)C=CCC(C)(O)C1CCC2(C)C1C(O)CC1C3(C)CCC(O)C(C)(C)C3C(OC3OC(CO)C(O)C(O)C3O)CC12C	2010										Nguyen et al. (2010)	https://koreascience.or.kr/article/JAKO201021751974947.page
316	Saponin VIa	C₄₂H₇₂O₁₅	817.023	C17-side chain varied		PN (roots)	CC(O)(C)/C=C/C[C@](C)(O[C@H]1[C@H](O)[C@@H](O)[C@H](O)[C@@H](CO)O1)C2CC[C@@]3(C)[C@]4(C)C[C@H](O[C@H]5[C@H](O)[C@@H](O)[C@H](O)[C@@H](CO)O5)C6C(C)(C)[C@@H](O[H])CC[C@]6(C)C4C[C@@H](O)C32	CC(C)(O)C=CCC(C)(OC1OC(CO)C(O)C(O)C1O)C1CCC2(C)C1C(O)CC1C3(C)CCC(O)C(C)(C)C3C(OC3OC(CO)C(O)C(O)C3O)CC12C	1999					cardioprotective					Ma et al. (1999)	https://www.scopus.com/record/display.uri?eid=2-s2.0-0002717065&origin=inward&txGid=fedf578b77e5e014c51c32b232b0c741
317	Floranotoginsenoside A	C₅₃H₉₀O₂₃	1095.28	C17-side chain varied	(2S,3R,4S,5S,6R)-2-[(2R,3R,4S,5S,6R)-2-[[(3S,5R,8R,9R,10R,12R,13R,14R,17S)-17-[(E,2S)-2-[(2S,3R,4S,5S,6R)-6-[[(2R,3R,4R,5S)-3,4-dihydroxy-5-(hydroxymethyl)oxolan-2-yl]oxymethyl]-3,4,5-trihydroxyoxan-2-yl]oxy-6-hydroxy-6-methylhept-4-en-2-yl]-12-hydroxy-4,4,8,10,14-pentamethyl-2,3,5,6,7,9,11,12,13,15,16,17-dodecahydro-1H-cyclopenta[a]phenanthren-3-yl]oxy]-4,5-dihydroxy-6-(hydroxymethyl)oxan-3-yl]o…	PN (ﬂowers)	CC(O)(C)/C=C/C[C@](C)(O[C@H]1[C@H](O)[C@@H](O)[C@H](O)[C@@H](CO[C@H]2[C@H](O)[C@@H](O)[C@H](CO)O2)O1)C3CC[C@@]4(C)[C@]5(C)CC([H])C6C(C)(C)[C@@H](O[C@H]7[C@H](O[C@H]8[C@H](O)[C@@H](O)[C@H](O)[C@@H](CO)O8)[C@@H](O)[C@H](O)[C@@H](CO)O7)CC[C@]6(C)C5C[C@@H](O)C43	CC(C)(O)C=CCC(C)(OC1OC(COC2OC(CO)C(O)C2O)C(O)C(O)C1O)C1CCC2(C)C1C(O)CC1C3(C)CCC(OC4OC(CO)C(O)C(O)C4OC4OC(CO)C(O)C(O)C4O)C(C)(C)C3CCC12C	2009	1139.58	14.9	356.51	[M−H+HCOOH]−						Wang et al. (2009)	https://www.scopus.com/record/display.uri?eid=2-s2.0-67649845984&origin=inward&txGid=5dafb634b80d54355b0319ce5fa7c8d4
318	Notoginsenoside ST-5	C₄₇H₈₀O₁₈	933.139	C17-side chain varied		PN (steamed roots)	CC(O)(C)/C=C/C[C@](C)(O[H])C1CC[C@@]2(C)[C@]3(C)CC([H])C4C(C)(C)[C@@H](O[C@H]5[C@H](O[C@H]6[C@H](O[C@@H]7[C@@H](O)[C@H](O)[C@@H](O)CO7)[C@@H](O)[C@H](O)[C@@H](CO)O6)[C@@H](O)[C@H](O)[C@@H](CO)O5)CC[C@]4(C)C3C[C@@H](O)C21	CC(C)(O)C=CCC(C)(O)C1CCC2(C)C1C(O)CC1C3(C)CCC(OC4OC(CO)C(O)C(O)C4OC4OC(CO)C(O)C(O)C4OC4OCC(O)C(O)C4O)C(C)(C)C3CCC12C	2008										Liao et al. (2008)	https://www.scopus.com/record/display.uri?eid=2-s2.0-41949099654&origin=inward&txGid=a5072ac0c54fbe7abae76836d4cbdb27
319	Yesanchinoside H	C₅₃H₉₀O₂₃	1095.28	C17-side chain varied		PJ (roots)	CC(O)(C)/C=C/C[C@](C)(O[C@H]1[C@H](O)[C@@H](O)[C@H](O)[C@@H](CO[C@H]2[C@H](O)[C@@H](O)[C@H](O)CO2)O1)C3CC[C@@]4(C)[C@]5(C)CC([H])C6C(C)(C)[C@@H](O[C@H]7[C@H](O[C@H]8[C@H](O)[C@@H](O)[C@H](O)[C@@H](CO)O8)[C@@H](O)[C@H](O)[C@@H](CO)O7)CC[C@]6(C)C5C[C@@H](O)C43	CC(C)(O)C=CCC(C)(OC1OC(COC2OCC(O)C(O)C2O)C(O)C(O)C1O)C1CCC2(C)C1C(O)CC1C3(C)CCC(OC4OC(CO)C(O)C(O)C4OC4OC(CO)C(O)C(O)C4O)C(C)(C)C3CCC12C	2002	1093.58	38.77	348.86	[M−H+HCOOH]−						Zou et al. (2002a)	https://www.scopus.com/record/display.uri?eid=2-s2.0-0036743094&origin=inward&txGid=9d49a04a215b340e3597a5841409e6fb
320	Notoginsenoside A	C₅₄H₉₂O₂₄	1125.31	C17-side chain varied	(2R,3R,4S,5S,6R)-2-[[(2R,3S,4S,5R,6S)-6-[(E,2S)-2-[(3S,5R,8R,9R,10R,12R,13R,14R,17S)-3-[(2R,3R,4S,5S,6R)-4,5-dihydroxy-6-(hydroxymethyl)-3-[(2S,3R,4S,5S,6R)-3,4,5-trihydroxy-6-(hydroxymethyl)oxan-2-yl]oxyoxan-2-yl]oxy-12-hydroxy-4,4,8,10,14-pentamethyl-2,3,5,6,7,9,11,12,13,15,16,17-dodecahydro-1H-cyclopenta[a]phenanthren-17-yl]-6-hydroxy-6-methylhept-4-en-2-yl]oxy-3,4,5-trihydroxyoxan-2-yl]methox…	PN (roots)	CC(O)(C)/C=C/C[C@](C)(O[C@H]1[C@H](O)[C@@H](O)[C@H](O)[C@@H](CO[C@@H]2[C@@H](O)[C@H](O)[C@@H](O)[C@H](CO)O2)O1)C3CC[C@@]4(C)[C@]5(C)CC([H])C6C(C)(C)[C@@H](O[C@H]7[C@H](O[C@H]8[C@H](O)[C@@H](O)[C@H](O)[C@@H](CO)O8)[C@@H](O)[C@H](O)[C@@H](CO)O7)CC[C@]6(C)C5C[C@@H](O)C43	CC(C)(O)C=CCC(C)(OC1OC(COC2OC(CO)C(O)C(O)C2O)C(O)C(O)C1O)C1CCC2(C)C1C(O)CC1C3(C)CCC(OC4OC(CO)C(O)C(O)C4OC4OC(CO)C(O)C(O)C4O)C(C)(C)C3CCC12C	1997										Yoshikawa et al. (1997a)	https://www.scopus.com/record/display.uri?eid=2-s2.0-0030822914&origin=inward&txGid=078771baa599d564834d0bf06a7c48bc
321	Majoroside F4	C₄₂H₇₂O₁₄	801.024	C17-side chain varied	2-[[12-hydroxy-17-[(E)-6-hydroxy-6-methyl-2-[3,4,5-trihydroxy-6-(hydroxymethyl)oxan-2-yl]oxyhept-4-en-2-yl]-4,4,8,10,14-pentamethyl-2,3,5,6,7,9,11,12,13,15,16,17-dodecahydro-1H-cyclopenta[a]phenanthren-3-yl]oxy]-6-(hydroxymethyl)oxane-3,4,5-triol	PJvm (leaves)	CC(O)(C)/C=C/C[C@](C)(O[C@H]1[C@H](O)[C@@H](O)[C@H](O)[C@@H](CO)O1)C2CC[C@@]3(C)[C@]4(C)CC([H])C5C(C)(C)[C@@H](O[C@H]6[C@H](O)[C@@H](O)[C@H](O)[C@@H](CO)O6)CC[C@]5(C)C4C[C@@H](O)C32	CC(C)(O)C=CCC(C)(OC1OC(CO)C(O)C(O)C1O)C1CCC2(C)C1C(O)CC1C3(C)CCC(OC4OC(CO)C(O)C(O)C4O)C(C)(C)C3CCC12C	1987										Feng et al. (1987)	https://europepmc.org/article/med/2618710
322	Majoroside F6	C₄₈H₈₂O₁₉	963.165	C17-side chain varied		PJvm (leaves)	CC(O)(C)/C=C/C[C@](C)(O[C@H]1[C@H](O)[C@@H](O)[C@H](O)[C@@H](CO)O1)C2CC[C@@]3(C)[C@]4(C)C[C@H](O[C@H]5[C@H](O[C@H]6[C@H](O)[C@H](O)[C@@H](O)[C@H](C)O6)[C@@H](O)[C@H](O)[C@@H](CO)O5)C7C(C)(C)[C@@H](O[H])CC[C@]7(C)C4C[C@@H](O)C32	CC1OC(OC2C(OC3CC4(C)C(CC(O)C5C(C(C)(CC=CC(C)(C)O)OC6OC(CO)C(O)C(O)C6O)CCC54C)C4(C)CCC(O)C(C)(C)C34)OC(CO)C(O)C2O)C(O)C(O)C1O	1989										Wang et al. (1989b)	https://www.scopus.com/record/display.uri?eid=2-s2.0-0024793166&origin=inward&txGid=badd36fca879f238a014c2dcd1e591a3
323	Vinaginsenoside R8	C₄₈H₈₂O₁₉	963.165	C17-side chain varied	2-[4,5-dihydroxy-2-[[12-hydroxy-17-[(E)-6-hydroxy-6-methyl-2-[3,4,5-trihydroxy-6-(hydroxymethyl)oxan-2-yl]oxyhept-4-en-2-yl]-4,4,8,10,14-pentamethyl-2,3,5,6,7,9,11,12,13,15,16,17-dodecahydro-1H-cyclopenta[a]phenanthren-3-yl]oxy]-6-(hydroxymethyl)oxan-3-yl]oxy-6-(hydroxymethyl)oxane-3,4,5-triol	PV (rhizomes and roots)	CC(O)(C)/C=C/C[C@](C)(O[C@H]1[C@H](O)[C@@H](O)[C@H](O)[C@@H](CO)O1)C2CC[C@@]3(C)[C@]4(C)CC([H])C5C(C)(C)[C@@H](O[C@H]6[C@H](O[C@H]7[C@H](O)[C@@H](O)[C@H](O)[C@@H](CO)O7)[C@@H](O)[C@H](O)[C@@H](CO)O6)CC[C@]5(C)C4C[C@@H](O)C32	CC(C)(O)C=CCC(C)(OC1OC(CO)C(O)C(O)C1O)C1CCC2(C)C1C(O)CC1C3(C)CCC(OC4OC(CO)C(O)C(O)C4OC4OC(CO)C(O)C(O)C4O)C(C)(C)C3CCC12C	1994	1007.54	16.01	332.68	[M−H+HCOOH]−						Duc et al. (1994a)	https://www.scopus.com/record/display.uri?eid=2-s2.0-0028140345&origin=inward&txGid=0c0962428a1cb7f99fc3b5124e113af0
324	Notoginsenoside H	C₄₇H₈₀O₁₉	949.138	C17-side chain varied	(2S,3R,4S,5S,6R)-2-[(Z,2S)-2-[(3S,5R,6S,8R,9R,10R,12R,13R,14R,17S)-6-[(2R,3R,4S,5S,6R)-4,5-dihydroxy-6-(hydroxymethyl)-3-[(2S,3R,4S,5R)-3,4,5-trihydroxyoxan-2-yl]oxyoxan-2-yl]oxy-3,12-dihydroxy-4,4,8,10,14-pentamethyl-2,3,5,6,7,9,11,12,13,15,16,17-dodecahydro-1H-cyclopenta[a]phenanthren-17-yl]-6-hydroxy-6-methylhept-4-en-2-yl]oxy-6-(hydroxymethyl)oxane-3,4,5-triol	PN (roots)	CC(C)(O)C/C=C/[C@](C)(O[C@H]1[C@H](O)[C@@H](O)[C@H](O)[C@@H](CO)O1)C2CC[C@@]3(C)[C@]4(C)C[C@H](O[C@H]5[C@H](O[C@H]6[C@H](O)[C@@H](O)[C@H](O)CO6)[C@@H](O)[C@H](O)[C@@H](CO)O5)C7C(C)(C)[C@@H](O[H])CC[C@]7(C)C4C[C@@H](O)C32	CC(C)(O)CC=CC(C)(OC1OC(CO)C(O)C(O)C1O)C1CCC2(C)C1C(O)CC1C3(C)CCC(O)C(C)(C)C3C(OC3OC(CO)C(O)C(O)C3OC3OCC(O)C(O)C3O)CC12C	1997					immunological adjuvant activity, hepatoprotective, anti-cancer					Yoshikawa et al. (1997b)	https://www.scopus.com/record/display.uri?eid=2-s2.0-0030753079&origin=inward&txGid=9753dc15d03723889e922c79f27751b9
325	Floralginsenoside B	C₄₂H₇₂O₁₆	833.022	C17-side chain varied		PG (ﬂower buds)	CC1(C)[C@@H](O[H])CC[C@@]2(C)C1[C@@H](OO[C@H]3[C@H](O)[C@@H](O)[C@H](O)[C@@H](CO)O3)C[C@]4(C)C2C[C@@H](O)C5[C@@]4(C)CCC5[C@](C)(/C=C/CC(C)(O)C)O[C@H]6[C@H](O)[C@@H](O)[C@H](O)[C@@H](CO)O6	CC(C)(O)CC=CC(C)(OC1OC(CO)C(O)C(O)C1O)C1CCC2(C)C1C(O)CC1C3(C)CCC(O)C(C)(C)C3C(OOC3OC(CO)C(O)C(O)C3O)CC12C	2007					cardioprotective, anti-ischemic brain injury, antioxidant, anti-inflammatory, analgesic, and anticoagulant					Yoshikawa et al. (2007a)	https://www.scopus.com/record/display.uri?eid=2-s2.0-34147163865&origin=inward&txGid=35b9b9d360520ed5450609e23a0cb205
326	Floralginsenoside D	C₄₁H₇₀O₁₅	802.996	C17-side chain varied		PG (ﬂower buds)	CC1(C)[C@@H](O[H])CC[C@@]2(C)C1[C@@H](O[H])C[C@]3(C)C2C[C@@H](O)C4[C@@]3(C)CCC4[C@](C)(/C=C/CC(C)(O)C)OO[C@H]5[C@H](O)[C@@H](O)[C@H](O)[C@@H](CO[C@H]6[C@H](O)[C@@H](O)[C@H](CO)O6)O5	CC(C)(O)CC=CC(C)(OOC1OC(COC2OC(CO)C(O)C2O)C(O)C(O)C1O)C1CCC2(C)C1C(O)CC1C3(C)CCC(O)C(C)(C)C3C(O)CC12C	2007										Yoshikawa et al. (2007a)	https://www.scopus.com/record/display.uri?eid=2-s2.0-34147163865&origin=inward&txGid=35b9b9d360520ed5450609e23a0cb205
327	Floralginsenoside E	C₄₂H₇₂O₁₅	817.023	C17-side chain varied		PG (ﬂower buds)	CC1(C)[C@@H](OO[C@H]2[C@H](O[C@H]3[C@H](O)[C@@H](O)[C@H](O)[C@@H](CO)O3)[C@@H](O)[C@H](O)[C@@H](CO)O2)CC[C@@]4(C)C1C([H])C[C@]5(C)C4C[C@@H](O)C6[C@@]5(C)CCC6[C@](C)(/C=C/CC(C)(O)C)O[H]	CC(C)(O)CC=CC(C)(O)C1CCC2(C)C1C(O)CC1C3(C)CCC(OOC4OC(CO)C(O)C(O)C4OC4OC(CO)C(O)C(O)C4O)C(C)(C)C3CCC12C	2007										Yoshikawa et al. (2007a)	https://www.scopus.com/record/display.uri?eid=2-s2.0-34147163865&origin=inward&txGid=35b9b9d360520ed5450609e23a0cb205
328	Koryoginsenoside R2	C₅₄H₉₂O₂₄		C17-side chain varied		PG (roots)			1995										Kim et al. (1995)	https://www.sciencedirect.com/science/article/pii/003194229500218V
329	Quinquenoside L3	C₄₇H₈₀O₁₈		C17-side chain varied		PQ (stems and leaves)			1998	977.532	19.63	329.29							Wang et al. (1998)	https://www.scopus.com/record/display.uri?eid=2-s2.0-0032230131&origin=inward&txGid=132000aa7cdf05db748b808b14cf5405
330	Notoginsenoside R8	C₃₆H₆₂O₁₀	654.882	C17-side chain varied		PN (roots)	CC1(C)[C@@H](O[H])CC[C@@]2(C)C1[C@@H](O[C@H]3[C@H](O)[C@@H](O)[C@H](O)[C@@H](CO)O3)C[C@]4(C)C2C[C@@H](O)C5[C@@]4(C)CCC5[C@](C)(/C=C/CC(C)(O)C)O[H]	CC(C)(O)CC=CC(C)(O)C1CCC2(C)C1C(O)CC1C3(C)CCC(O)C(C)(C)C3C(OC3OC(CO)C(O)C(O)C3O)CC12C	1996					Reduce hypoxia hypercapnia-induced pulmonary vasoconstriction					Zhao et al. (1996)	https://www.scopus.com/record/display.uri?eid=2-s2.0-0030049529&origin=inward&txGid=4c72e8c8ee82ff13f9e95cd99637fc1f
331	Notoginsenoside R9 (20R)	C₃₆H₆₂O₁₀	654.882	C17-side chain varied		PN (roots)	CC1(C)[C@@H](O[H])CC[C@@]2(C)C1[C@@H](O[C@H]3[C@H](O)[C@@H](O)[C@H](O)[C@@H](CO)O3)C[C@]4(C)C2C[C@@H](O)C5[C@@]4(C)CCC5[C@@](/C=C/CC(C)(O)C)(O[H])C	CC(C)(O)CC=CC(C)(O)C1CCC2(C)C1C(O)CC1C3(C)CCC(O)C(C)(C)C3C(OC3OC(CO)C(O)C(O)C3O)CC12C	1996										Zhao et al. (1996)	https://www.scopus.com/record/display.uri?eid=2-s2.0-0030049529&origin=inward&txGid=4c72e8c8ee82ff13f9e95cd99637fc1f
332	Notoginsenoside Rw2	C₄₁H₇₀O₁₄	786.997	C17-side chain varied		PN (rhizomes)	CC1(C)[C@@H](O[H])CC[C@@]2(C)C1[C@@H](O[C@@H]3[C@@H](O[C@@H]4[C@@H](O)[C@H](O)[C@@H](O)CO4)[C@H](O)[C@@H](O)[C@H](CO)O3)C[C@]5(C)C2C[C@@H](O)C6[C@@]5(C)CCC6[C@](C)(/C=C/CC(C)(O)C)O[H]	CC(C)(O)CC=CC(C)(O)C1CCC2(C)C1C(O)CC1C3(C)CCC(O)C(C)(C)C3C(OC3OC(CO)C(O)C(O)C3OC3OCC(O)C(O)C3O)CC12C	2008					anti-myocardial ischemia					Cui et al. (2008)	https://www.scopus.com/record/display.uri?eid=2-s2.0-55549092745&origin=inward&txGid=5d742008f4a4cc42fb297039afd15e34
333	Ginsenoside Rh20	C₄₂H₇₂O₁₄	801.024	C17-side chain varied		PG (stems and leaves)	O[C@H]1CC[C@@]2(C)C([C@@H](O[C@H]3[C@H](O[C@H]4[C@H](O)[C@H](O)[C@@H](O)[C@H](C)O4)[C@@H](O)[C@H](O)[C@@H](CO)O3)C[C@]5(C)C2C[C@@H](O)C6[C@@]5(C)CCC6[C@](C)(/C=C/CC(C)(O)C)O)C1(C)C	CC1OC(OC2C(OC3CC4(C)C(CC(O)C5C(C(C)(O)C=CCC(C)(C)O)CCC54C)C4(C)CCC(O)C(C)(C)C34)OC(CO)C(O)C2O)C(O)C(O)C1O	2012					anti-cancer, Wound and ulcer healing activity					Li et al. (2012a)	https://www.scopus.com/record/display.uri?eid=2-s2.0-84863982693&origin=inward&txGid=1b2d534c86e303a42a31ffcb011d230a
334	Majoroside F5	C₄₈H₈₂O₁₉		C17-side chain varied	(2S,3R,4R,5R,6S)-2-[(2R,3R,4S,5S,6R)-2-[[(6R,10R,12S,14R,17S)-3,12-dihydroxy-17-[(E,2S)-5-hydroxy-6-methyl-2-[(2S,3R,4S,5S,6R)-3,4,5-trihydroxy-6-(hydroxymethyl)oxan-2-yl]oxyhept-3-en-2-yl]-4,4,10,14-tetramethyl-1,2,3,5,6,7,8,9,11,12,13,15,16,17-tetradecahydrocyclopenta[a]phenanthren-6-yl]oxy]-4,5-dihydroxy-6-(hydroxymethyl)oxan-3-yl]oxy-6-methyloxane-3,4,5-triol	PJvm (leaves)			1989										Wang et al. (1989b)	https://www.scopus.com/record/display.uri?eid=2-s2.0-0024793166&origin=inward&txGid=d72ca6271b1e31e6b4ef39813014af23
335	Bipinnatiﬁdusoside F2	C₄₈H₈₂O₂₀		C17-side chain varied		PJvb (leaves)			1989										Wang et al. (1989a)	https://www.scopus.com/record/display.uri?eid=2-s2.0-0024837667&origin=inward&txGid=e4de02740b7b0d528c32b23f16afce08
336	Ginsenoside Km	C₃₆H₆₂O₁₀	654.882	C17-side chain varied		PG (leaves)	O[C@H]1CC[C@@]2(C)C([C@@H](O)C[C@]3(C)C2C[C@@H](O)C4[C@@]3(C)CCC4[C@@](CC/C=C(C)/CO)(C)O[C@H]5[C@H](O)[C@@H](O)[C@H](O)[C@@H](CO)O5)C1(C)C	CC(=CCCC(C)(OC1OC(CO)C(O)C(O)C1O)C1CCC2(C)C1C(O)CC1C3(C)CCC(O)C(C)(C)C3C(O)CC12C)CO	2009										Tung et al. (2009)	https://www.scopus.com/record/display.uri?eid=2-s2.0-71649090822&origin=inward&txGid=0f6e2b9f7a079c4bb7d776d0e4cbd6b1
337	Quinquenoside L2	C₄₈H₈₂O₁₉	963.165	C17-side chain varied	2-[4,5-dihydroxy-2-[[12-hydroxy-17-[(E)-7-hydroxy-6-methyl-2-[3,4,5-trihydroxy-6-(hydroxymethyl)oxan-2-yl]oxyhept-5-en-2-yl]-4,4,8,10,14-pentamethyl-2,3,5,6,7,9,11,12,13,15,16,17-dodecahydro-1H-cyclopenta[a]phenanthren-3-yl]oxy]-6-(hydroxymethyl)oxan-3-yl]oxy-6-(hydroxymethyl)oxane-3,4,5-triol	PQ (stems and leaves)	CC1(C)[C@@H](O[C@H]2[C@H](O[C@H]3[C@H](O)[C@@H](O)[C@H](O)[C@@H](CO)O3)[C@@H](O)[C@H](O)[C@@H](CO)O2)CC[C@@]4(C)C1C([H])C[C@]5(C)C4C[C@@H](O)C6[C@@]5(C)CCC6[C@@](CC/C=C(C)/CO)(C)O[C@H]7[C@H](O)[C@@H](O)[C@H](O)[C@@H](CO)O7	CC(=CCCC(C)(OC1OC(CO)C(O)C(O)C1O)C1CCC2(C)C1C(O)CC1C3(C)CCC(OC4OC(CO)C(O)C(O)C4OC4OC(CO)C(O)C(O)C4O)C(C)(C)C3CCC12C)CO	2001	1007.54	19.13	333.51	[M−H+HCOOH]−						Wang et al. (2001b)	https://www.scopus.com/record/display.uri?eid=2-s2.0-0035719626&origin=inward&txGid=fd5c21b42c2c162b0b1f23d7dda8313c
338	Ginsenoside Re5	C₄₂H₇₂O₁₅	817.023	C17-side chain varied		PG (roots)	O[C@H]1CC[C@@]2(C)C([C@@H](O[C@H]3[C@H](O[C@H]4[C@H](O)[C@@H](O)[C@H](O)[C@@H](CO)O4)[C@@H](O)[C@H](O)[C@@H](CO)O3)C[C@]5(C)C2C[C@@H](O)C6[C@@]5(C)CCC6[C@@](CC/C=C(C)/CO)(C)O)C1(C)C	CC(=CCCC(C)(O)C1CCC2(C)C1C(O)CC1C3(C)CCC(O)C(C)(C)C3C(OC3OC(CO)C(O)C(O)C3OC3OC(CO)C(O)C(O)C3O)CC12C)CO	2011					anti-cancer, Neuroregulation activity					Zhu et al. (2011a,b)	https://www.scopus.com/record/display.uri?eid=2-s2.0-78651107135&origin=inward&txGid=2cfeb03a6fce8aaae29746c4ca2698c8
339	Ginsenoside Ki	C₃₆H₆₂O₁₀	654.882	C17-side chain varied		PG (leaves)	O[C@H]1CC[C@@]2(C)C([C@@H](O)C[C@]3(C)C2C[C@@H](O)C4[C@@]3(C)CCC4[C@](C)(CC/C=C(C)\CO)O[C@H]5[C@H](O)[C@@H](O)[C@H](O)[C@@H](CO)O5)C1(C)C	CC(=CCCC(C)(OC1OC(CO)C(O)C(O)C1O)C1CCC2(C)C1C(O)CC1C3(C)CCC(O)C(C)(C)C3C(O)CC12C)CO	2009										Tung et al. (2009)	https://www.scopus.com/record/display.uri?eid=2-s2.0-71649090822&origin=inward&txGid=bc83bf65e8234ace83cd75800f1e3ea9
340	Yesanchinoside R1	C₃₆H₆₂O₁₀	654.882	C17-side chain varied		PJ (rhizomes)	O[C@H]1CC[C@@]2(C)C([C@@H](O[C@H]3[C@H](O)[C@@H](O)[C@H](O)[C@@H](CO)O3)C[C@]4(C)C2C[C@@H](O)C5[C@@]4(C)CCC5[C@](C)(CC/C=C(C)\CO)O)C1(C)C	CC(=CCCC(C)(O)C1CCC2(C)C1C(O)CC1C3(C)CCC(O)C(C)(C)C3C(OC3OC(CO)C(O)C(O)C3O)CC12C)CO	2011					enhance axonal and dendritic formation activity.					Zhou et al. (2011)	https://www.scopus.com/record/display.uri?eid=2-s2.0-81255124246&origin=inward&txGid=e0e305942fc2f2edb6469e90bf00007f
341	Yesanchinoside R2	C₄₁H₇₀O₁₄	786.997	C17-side chain varied		PJ (rhizomes)	O[C@H]1CC[C@@]2(C)C([C@@H](O[C@@H]3[C@@H](O[C@@H]4[C@@H](O)[C@H](O)[C@@H](O)CO4)[C@H](O)[C@@H](O)[C@H](CO)O3)C[C@]5(C)C2C[C@@H](O)C6[C@@]5(C)CCC6[C@](C)(CC/C=C(C)\CO)O)C1(C)C	CC(=CCCC(C)(O)C1CCC2(C)C1C(O)CC1C3(C)CCC(O)C(C)(C)C3C(OC3OC(CO)C(O)C(O)C3OC3OCC(O)C(O)C3O)CC12C)CO	2011					enhance axonal and dendritic formation activity.					Zhou et al. (2011)	https://www.scopus.com/record/display.uri?eid=2-s2.0-81255124246&origin=inward&txGid=e0e305942fc2f2edb6469e90bf00007f
342	Vinaginsenoside R24	C₄₈H₈₂O₁₉		C17-side chain varied	2-[4,5-dihydroxy-2-[[12-hydroxy-17-[(E)-7-hydroxy-6-methyl-2-[3,4,5-trihydroxy-6-(hydroxymethyl)oxan-2-yl]oxyhept-5-en-2-yl]-4,4,8,10,14-pentamethyl-2,3,5,6,7,9,11,12,13,15,16,17-dodecahydro-1H-cyclopenta[a]phenanthren-3-yl]oxy]-6-(hydroxymethyl)oxan-3-yl]oxy-6-(hydroxymethyl)oxane-3,4,5-triol	PV (rhizomes and roots)			1999										Duc et al. (1999)	https://www.scopus.com/record/display.uri?eid=2-s2.0-0002942663&origin=inward&txGid=24e069e2e1bb3199276e63dbb01a69b1
343	Quinquefoloside-Lc	C₅₄H₉₂O₂₃	1109.31	C17-side chain varied		PQ (leaves)	CC1(C)[C@@H](O[C@H]2[C@H](O[C@H]3[C@H](O)[C@@H](O)[C@H](O)[C@@H](CO)O3)[C@@H](O)[C@H](O)[C@@H](CO)O2)CC[C@@]4(C)C1CC[C@]5(C)C4C[C@@H](O)C6[C@@]5(C)CCC6[C@](C)(C/C=C/C(C)(OC)C)O[C@@H]7[C@@H](O)[C@H](O)[C@@H](O)[C@H](CO[C@@H]8[C@@H](O)[C@H](O)[C@@H](O)CO8)O7	COC(C)(C)C=CCC(C)(OC1OC(COC2OCC(O)C(O)C2O)C(O)C(O)C1O)C1CCC2(C)C1C(O)CC1C3(C)CCC(OC4OC(CO)C(O)C(O)C4OC4OC(CO)C(O)C(O)C4O)C(C)(C)C3CCC12C	2009	1107.59	25.28	342.97	[M−H]−						Qiu et al. (2009)	https://www.scopus.com/record/display.uri?eid=2-s2.0-67349150128&origin=inward&txGid=7f43a3f40b8826f6e44bd5016e9c9aa7
344	Quinquefoloside-La	C₅₄H₉₂O₂₃	1109.31	C17-side chain varied		PQ (leaves)	CC1(C)[C@@H](O[C@H]2[C@H](O[C@H]3[C@H](O)[C@@H](O)[C@H](O)[C@@H](CO)O3)[C@@H](O)[C@H](O)[C@@H](CO)O2)CC[C@@]4(C)C1CC[C@]5(C)C4C[C@@H](O)C6[C@@]5(C)CCC6[C@](C)(C/C=C/C(C)(OC)C)O[C@H]7[C@H](O)[C@@H](O)[C@H](O)[C@@H](CO[C@@H]8[C@@H](O)[C@H](O)[C@H](O)CO8)O7	COC(C)(C)C=CCC(C)(OC1OC(COC2OCC(O)C(O)C2O)C(O)C(O)C1O)C1CCC2(C)C1C(O)CC1C3(C)CCC(OC4OC(CO)C(O)C(O)C4OC4OC(CO)C(O)C(O)C4O)C(C)(C)C3CCC12C	2008										Jiang et al. (2008)	https://www.scopus.com/record/display.uri?eid=2-s2.0-48549086545&origin=inward&txGid=dc3db7f422b11f8a4e06373456c6f496
345	Notoginsenoside K	C₅₄H₉₂O₂₅	1141.31	C17-side chain varied	(2R,3S,4S,5R,6R)-2-(hydroxymethyl)-6-[[(2R,3S,4S,5R,6R)-3,4,5-trihydroxy-6-[[(3S,5R,8R,9R,10R,12R,13R,14R,17S)-12-hydroxy-4,4,8,10,14-pentamethyl-17-[(2S)-6-methyl-2-[(2S,3R,4S,5S,6R)-3,4,5-trihydroxy-6-(hydroxymethyl)oxan-2-yl]oxyhept-5-en-2-yl]-2,3,5,6,7,9,11,12,13,15,16,17-dodecahydro-1H-cyclopenta[a]phenanthren-3-yl]oxy]oxan-2-yl]methoxy]oxane-3,4,5-triol	PN (roots)	CC1(C)[C@@H](O[C@H]2[C@H](O[C@H]3[C@H](O)[C@@H](O)[C@H](O)[C@@H](CO)O3)[C@@H](O)[C@H](O)[C@@H](CO)O2)CC[C@@]4(C)C1C([H])C[C@]5(C)C4C[C@@H](O)C6[C@@]5(C)CCC6[C@](C)(C/C=C/C(C)(OO)C)O[C@H]7[C@H](O)[C@@H](O)[C@H](O)[C@@H](CO[C@@H]8[C@@H](O)[C@H](O)[C@@H](O)[C@H](CO)O8)O7	CC(C)(C=CCC(C)(OC1OC(COC2OC(CO)C(O)C(O)C2O)C(O)C(O)C1O)C1CCC2(C)C1C(O)CC1C3(C)CCC(OC4OC(CO)C(O)C(O)C4OC4OC(CO)C(O)C(O)C4O)C(C)(C)C3CCC12C)OO	1997					Anti-cancer, Hemolytic activity					Yoshikawa et al. (1997b)	https://www.scopus.com/record/display.uri?eid=2-s2.0-0030753079&origin=inward&txGid=ab8eb256382de64661ea15ad1229c221
346	Floralquinquenoside A	C₃₆H₆₂O₁₁		C17-side chain varied		PQ (ﬂower buds)	O[C@H]1CC[C@@]2(C)C([C@@H]([R1])C[C@]3(C)C2C[C@@H](O)C4[C@@]3(C)CCC4[C@](C)(C/C=C/C(C)(OO)C)O)C1(C)C.O[C@H]5[C@H](O[*])O[C@H](CO)[C@@H](O)[C@@H]5O		2007					Melanogenesis inhibition activity					Nakamura et al. (2007a)	https://www.scopus.com/record/display.uri?eid=2-s2.0-34548681408&origin=inward&txGid=e237b3bb9e826934f797307377f934c0
347	Floralquinquenoside C	C₄₂H₇₂O₁₅	817.023	C17-side chain varied		PQ (ﬂower buds)	O[C@H]1CC[C@@]2(C)C([C@@H](O[C@H]3[C@H](O[C@H]4[C@H](O)[C@H](O)[C@@H](O)[C@H](C)O4)[C@@H](O)[C@H](O)[C@@H](CO)O3)C[C@]5(C)C2C[C@@H](O)C6[C@@]5(C)CCC6[C@](C)(C/C=C/C(C)(OO)C)O)C1(C)C	CC1OC(OC2C(OC3CC4(C)C(CC(O)C5C(C(C)(O)CC=CC(C)(C)OO)CCC54C)C4(C)CCC(O)C(C)(C)C34)OC(CO)C(O)C2O)C(O)C(O)C1O	2007	815.479	14.84	293.59	[M−H]−						Nakamura et al. (2007a)	https://www.scopus.com/record/display.uri?eid=2-s2.0-34548681408&origin=inward&txGid=e237b3bb9e826934f797307377f934c0
348	Floralginsenoside F	C₄₂H₇₂O₁₅	817.023	C17-side chain varied		PG (ﬂower buds)	O[C@H]1CC[C@@]2(C)C([C@@H](O[C@H]3[C@H](O[C@H]4[C@H](O)[C@H](O)[C@@H](O)[C@H](C)O4)[C@@H](O)[C@H](O)[C@@H](CO)O3)C[C@]5(C)C2C[C@@H](O)C6[C@@]5(C)CCC6[C@](C)(C/C=C/C(C)(OO)C)O)C1(C)C	CC1OC(OC2C(OC3CC4(C)C(CC(O)C5C(C(C)(O)CC=CC(C)(C)OO)CCC54C)C4(C)CCC(O)C(C)(C)C34)OC(CO)C(O)C2O)C(O)C(O)C1O	2007										Yoshikawa et al. (2007a)	https://www.scopus.com/record/display.uri?eid=2-s2.0-34147163865&origin=inward&txGid=9005c4c76dbf768dda2cc34d2896136f
349	Notoginsenoside E	C₄₈H₈₂O₂₀	979.164	C17-side chain varied	2-[2-[[17-[(E)-6-hydroperoxy-6-methyl-2-[3,4,5-trihydroxy-6-(hydroxymethyl)oxan-2-yl]oxyhept-4-en-2-yl]-12-hydroxy-4,4,8,10,14-pentamethyl-2,3,5,6,7,9,11,12,13,15,16,17-dodecahydro-1H-cyclopenta[a]phenanthren-3-yl]oxy]-4,5-dihydroxy-6-(hydroxymethyl)oxan-3-yl]oxy-6-(hydroxymethyl)oxane-3,4,5-triol	PN (roots)	CC1(C)[C@@H](O[C@H]2[C@H](O[C@H]3[C@H](O)[C@@H](O)[C@H](O)[C@@H](CO)O3)[C@@H](O)[C@H](O)[C@@H](CO)O2)CC[C@@]4(C)C1C([H])C[C@]5(C)C4C[C@@H](O)C6[C@@]5(C)CCC6[C@](C)(C/C=C/C(C)(OO)C)O[C@H]7[C@H](O)[C@@H](O)[C@H](O)[C@@H](CO)O7	CC(C)(C=CCC(C)(OC1OC(CO)C(O)C(O)C1O)C1CCC2(C)C1C(O)CC1C3(C)CCC(OC4OC(CO)C(O)C(O)C4OC4OC(CO)C(O)C(O)C4O)C(C)(C)C3CCC12C)OO	1997										Yoshikawa et al. (1997b)	https://www.scopus.com/record/display.uri?eid=2-s2.0-0030753079&origin=inward&txGid=d24d3e6837e8b780cdaacb310a433afe
350	Ginsenoside Rh6	C₃₆H₆₂O₁₀	654.882	C17-side chain varied	2-[(E)-6-hydroperoxy-6-methyl-2-(3,6,12-trihydroxy-4,4,8,10,14-pentamethyl-2,3,5,6,7,9,11,12,13,15,16,17-dodecahydro-1H-cyclopenta[a]phenanthren-17-yl)hept-4-en-2-yl]oxy-6-(hydroxymethyl)oxane-3,4,5-triol	PG (leaves)	CC1(C)[C@@H](O[H])CC[C@@]2(C)C1C([H])C[C@]3(C)C2C[C@@H](O)C4[C@@]3(C)CCC4[C@](C)(C/C=C/C(C)(OO)C)O[C@H]5[C@H](O)[C@@H](O)[C@H](O)[C@@H](CO)O5	CC(C)(C=CCC(C)(OC1OC(CO)C(O)C(O)C1O)C1CCC2(C)C1C(O)CC1C3(C)CCC(O)C(C)(C)C3CCC12C)OO	2001					melanogenesis inhibitor					Dou et al. (2001)	https://www.jstage.jst.go.jp/article/cpb/49/4/49_4_442/_article/-char/ja/
351	Floralginsenoside O	C₅₃H₉₀O₂₄	1111.28	C17-side chain varied		PG (ﬂower buds)	CC1(C)[C@@H](O[C@H]2[C@H](O[C@H]3[C@H](O)[C@@H](O)[C@H](O)[C@@H](CO)O3)[C@@H](O)[C@H](O)[C@@H](CO)O2)CC[C@@]4(C)C1C([H])C[C@]5(C)C4C[C@@H](O)C6[C@@]5(C)CCC6[C@](C)(C/C=C/C(C)(OO)C)O[C@H]7[C@H](O)[C@@H](O)[C@H](O)[C@@H](CO[C@H]8[C@H](O)[C@@H](O)[C@H](CO)O8)O7	CC(C)(C=CCC(C)(OC1OC(COC2OC(CO)C(O)C2O)C(O)C(O)C1O)C1CCC2(C)C1C(O)CC1C3(C)CCC(OC4OC(CO)C(O)C(O)C4OC4OC(CO)C(O)C(O)C4O)C(C)(C)C3CCC12C)OO	2007										Yoshikawa et al. (2007b)	https://www.scopus.com/record/display.uri?eid=2-s2.0-34347385416&origin=inward&txGid=83ea6e6fb1ab597b5118f1308f0ffdfa
352	Floralginsenoside G	C₅₀H₈₄O₂₁	1021.2	C17-side chain varied		PG (ﬂower buds)	CC1(C)[C@@H](O[C@H]2[C@H](O[C@H]3[C@H](O)[C@@H](O)[C@H](O)[C@@H](COC(C)=O)O3)[C@@H](O)[C@H](O)[C@@H](CO)O2)CC[C@@]4(C)C1C([H])C[C@]5(C)C4C[C@@H](O)C6[C@@]5(C)CCC6[C@](C)(C/C=C/C(C)(OO)C)O[C@H]7[C@H](O)[C@@H](O)[C@H](O)[C@@H](CO)O7	CC(=O)OCC1OC(OC2C(OC3CCC4(C)C(CCC5(C)C4CC(O)C4C(C(C)(CC=CC(C)(C)OO)OC6OC(CO)C(O)C(O)C6O)CCC45C)C3(C)C)OC(CO)C(O)C2O)C(O)C(O)C1O	2007										Nakamura et al. (2007b)	https://www.scopus.com/record/display.uri?eid=2-s2.0-34547121695&origin=inward&txGid=ae53016b052927e51eeae31ea8413255
353	Floralginsenoside I	C₄₈H₈₂O₂₀	979.164	C17-side chain varied		PG (ﬂower buds)	O[C@H]1CC[C@@]2(C)C([C@@H](O[C@H]3[C@H](O[C@H]4[C@H](O)[C@H](O)[C@@H](O)[C@H](C)O4)[C@@H](O)[C@H](O)[C@@H](CO)O3)C[C@]5(C)C2C[C@@H](O)C6[C@@]5(C)CCC6[C@](C)(C/C=C/C(C)(OO)C)O[C@H]7[C@H](O)[C@@H](O)[C@H](O)[C@@H](CO)O7)C1(C)C	CC1OC(OC2C(OC3CC4(C)C(CC(O)C5C(C(C)(CC=CC(C)(C)OO)OC6OC(CO)C(O)C(O)C6O)CCC54C)C4(C)CCC(O)C(C)(C)C34)OC(CO)C(O)C2O)C(O)C(O)C1O	2007										Nakamura et al. (2007b)	https://www.scopus.com/record/display.uri?eid=2-s2.0-34547121695&origin=inward&txGid=ae53016b052927e51eeae31ea8413255
354	Floralginsenoside K	C₄₈H₈₂O₂₁	995.163	C17-side chain varied		PG (ﬂower buds)	CC1(C)[C@@H](O[C@H]2[C@H](O[C@H]3[C@H](O)[C@@H](O)[C@H](O)[C@@H](CO)O3)[C@@H](O)[C@H](O)[C@@H](CO)O2)CC[C@@]4(C)C1[C@@H](O)C[C@]5(C)C4C[C@@H](O)C6[C@@]5(C)CCC6[C@](C)(C/C=C/C(C)(OO)C)O[C@H]7[C@H](O)[C@@H](O)[C@H](O)[C@@H](CO)O7	CC(C)(C=CCC(C)(OC1OC(CO)C(O)C(O)C1O)C1CCC2(C)C1C(O)CC1C3(C)CCC(OC4OC(CO)C(O)C(O)C4OC4OC(CO)C(O)C(O)C4O)C(C)(C)C3C(O)CC12C)OO	2007										Nakamura et al. (2007b)	https://www.scopus.com/record/display.uri?eid=2-s2.0-34547121695&origin=inward&txGid=ae53016b052927e51eeae31ea8413255
355	Isoginsenoside-Rh3	C₃₆H₆₀O₇	604.869	C17-side chain varied	(2R,3S,4S,5R,6R)-2-(hydroxymethyl)-6-[[(3S,5R,8R,9R,10R,12R,13R,14R,17S)-12-hydroxy-4,4,8,10,14-pentamethyl-17-[(2E)-6-methylhepta-2,5-dien-2-yl]-2,3,5,6,7,9,11,12,13,15,16,17-dodecahydro-1H-cyclopenta[a]phenanthren-3-yl]oxy]oxane-3,4,5-triol	PG (fruits)	CC1(C)[C@@H](O[C@H]2[C@H](O)[C@@H](O)[C@H](O)[C@@H](CO)O2)CC[C@@]3(C)C1C([H])C[C@]4(C)C3C[C@@H](O)C5[C@@]4(C)CCC5/C(C)=C/C/C=C(C)/C	CC(C)=CCC=C(C)C1CCC2(C)C1C(O)CC1C3(C)CCC(OC4OC(CO)C(O)C(O)C4O)C(C)(C)C3CCC12C	2004	649.432	57.36	289.56		Anti-inflammatory					Wang et al. (2004)	https://www.scopus.com/record/display.uri?eid=2-s2.0-10444248004&origin=inward&txGid=72d5fa05e9de3e093a4efdd51a1728e9
356	Ginsenoside Rg5	C₄₂H₇₀O₁₃	783.009	C17-side chain varied	(2S,3R,4S,5S,6R)-2-[(2R,3R,4S,5S,6R)-4,5-dihydroxy-6-(hydroxymethyl)-2-[[(3S,5R,8R,9R,10R,12R,13R,14R,17S)-12-hydroxy-4,4,8,10,14-pentamethyl-17-[(2E)-6-methylhepta-2,5-dien-2-yl]-2,3,5,6,7,9,11,12,13,15,16,17-dodecahydro-1H-cyclopenta[a]phenanthren-3-yl]oxy]oxan-3-yl]oxy-6-(hydroxymethyl)oxane-3,4,5-triol	Korean RG	CC1(C)[C@@H](O[C@H]2[C@H](O[C@H]3[C@H](O)[C@@H](O)[C@H](O)[C@@H](CO)O3)[C@@H](O)[C@H](O)[C@@H](CO)O2)CC[C@@]4(C)C1[C@@H](O[H])C[C@]5(C)C4C[C@@H](O)C6[C@@]5(C)CCC6/C(C)=C/C/C=C(C)/C	CC(C)=CCC=C(C)C1CCC2(C)C1C(O)CC1C3(C)CCC(OC4OC(CO)C(O)C(O)C4OC4OC(CO)C(O)C(O)C4O)C(C)(C)C3C(O)CC12C	1996	811.484	53.06	319.3	[M−H+HCOOH]−	Anti-tumor, Anti-diabetic, Anti-inflammatory					Kim et al. (1996)	https://www.scopus.com/record/display.uri?eid=2-s2.0-0001247676&origin=inward&txGid=e5ae1e3fe21966222a1c75e5d161f6c3
357	(20E)-Ginsenoside F4	C₄₂H₇₀O₁₂	767.01	C17-side chain varied	(2S,3R,4R,5R,6S)-2-[(2R,3R,4S,5S,6R)-2-[[(3S,5R,6S,8R,9R,10R,12R,13R,14R,17S)-3,12-dihydroxy-4,4,8,10,14-pentamethyl-17-[(2Z)-6-methylhepta-2,5-dien-2-yl]-2,3,5,6,7,9,11,12,13,15,16,17-dodecahydro-1H-cyclopenta[a]phenanthren-6-yl]oxy]-4,5-dihydroxy-6-(hydroxymethyl)oxan-3-yl]oxy-6-methyloxane-3,4,5-triol	Korean RG	O[C@H]1CC[C@@]2(C)C([C@@H](O[C@H]3[C@H](O[C@H]4[C@H](O)[C@H](O)[C@@H](O)[C@H](C)O4)[C@@H](O)[C@H](O)[C@@H](CO)O3)C[C@]5(C)C2C[C@@H](O)C6[C@@]5(C)CCC6/C(C)=C/C/C=C(C)/C)C1(C)C	CC(C)=CCC=C(C)C1CCC2(C)C1C(O)CC1C3(C)CCC(O)C(C)(C)C3C(OC3OC(CO)C(O)C(O)C3OC3OC(C)C(O)C(O)C3O)CC12C	1996	811.484	46.46	307.7		Inhibitory effect on human lymphocytoma, preventing cartillage collagen matrix breakdown in diseased tissues					Ryu et al. (1996)	https://www.scopus.com/record/display.uri?eid=2-s2.0-0003377116&origin=inward&txGid=400d29b23ba4ae07c284678304c8fae0
358	Ginsenoside SL2	C₄₂H₇₀O₁₄	799.008	C17-side chain varied		PG (steamed leaves)	O[C@H]1CC[C@@]2(C)C([C@@H](O[C@H]3[C@H](O[C@H]4[C@H](O)[C@H](O)[C@@H](O)[C@H](C)O4)[C@@H](O)[C@H](O)[C@@H](CO)O3)C[C@]5(C)C2C[C@@H](O)C6[C@@]5(C)CCC6/C(C)=C\CC(OO)C(C)=C)C1(C)C	C=C(C)C(CC=C(C)C1CCC2(C)C1C(O)CC1C3(C)CCC(O)C(C)(C)C3C(OC3OC(CO)C(O)C(O)C3OC3OC(C)C(O)C(O)C3O)CC12C)OO	2010					Potential inflammatory inhibitors					Tung et al. (2010b)	https://www.scopus.com/record/display.uri?eid=2-s2.0-77955399696&origin=inward&txGid=f57098330e347544e858e71470ed5f84
359	Ginsenoside ST1	C₃₆H₆₂O₁₀		C17-side chain varied		PG (steamed leaves)			2010										Nguyen et al. (2010)	https://koreascience.kr/article/JAKO201021751974947.page
360	Notoginsenoside T1	C₃₆H₆₀O₁₀	652.866	C17-side chain varied	2-[[17-[(E)-4-(3,3-dimethyloxiran-2-yl)-4-hydroxybut-2-en-2-yl]-3,12-dihydroxy-4,4,8,10,14-pentamethyl-2,3,5,6,7,9,11,12,13,15,16,17-dodecahydro-1H-cyclopenta[a]phenanthren-6-yl]oxy]-6-(hydroxymethyl)oxane-3,4,5-triol	PN (roots in acid)	O[C@H]1[C@H](O[C@@H]2C3C(C)(C)[C@@H](O)CC[C@]3(C)C4[C@@]([C@@](CCC5/C(C)=C\C(O)C6OC6(C)C)(C)C5[C@H](O)C4)(C)C2)O[C@H](CO)[C@@H](O)[C@@H]1O	CC(=CC(O)C1OC1(C)C)C1CCC2(C)C1C(O)CC1C3(C)CCC(O)C(C)(C)C3C(OC3OC(CO)C(O)C(O)C3O)CC12C	2004					Anti-inflammatory, anticancer, & anti-atherosclerotic					Teng et al. (2004)	https://www.scopus.com/record/display.uri?eid=2-s2.0-3042663332&origin=inward&txGid=8dd4e3f9e518b3e970ef5f4b35a89337
361	Notoginsenoside T2	C₃₇H₆₂O₁₀	666.893	C17-side chain varied	2-[[17-[(E)-4-(3,3-dimethyloxiran-2-yl)-4-methoxybut-2-en-2-yl]-3,12-dihydroxy-4,4,8,10,14-pentamethyl-2,3,5,6,7,9,11,12,13,15,16,17-dodecahydro-1H-cyclopenta[a]phenanthren-6-yl]oxy]-6-(hydroxymethyl)oxane-3,4,5-triol	PN (roots in acid)	O[C@H]1[C@H](O[C@@H]2C3C(C)(C)[C@@H](O)CC[C@]3(C)C4[C@@]([C@@](CCC5/C(C)=C\C(OC)C6OC6(C)C)(C)C5[C@H](O)C4)(C)C2)O[C@H](CO)[C@@H](O)[C@@H]1O	COC(C=C(C)C1CCC2(C)C1C(O)CC1C3(C)CCC(O)C(C)(C)C3C(OC3OC(CO)C(O)C(O)C3O)CC12C)C1OC1(C)C	2004										Teng et al. (2004)	https://www.scopus.com/record/display.uri?eid=2-s2.0-3042663332&origin=inward&txGid=8dd4e3f9e518b3e970ef5f4b35a89337
362	Ginsenoside Rg8	C₄₂H₇₀O₁₂		C17-side chain varied		PQ (roots)			2006	843.474	18.89	303.77							Dou et al. (2006)	https://www.scopus.com/record/display.uri?eid=2-s2.0-33646414810&origin=inward&txGid=3b896f87fdcdfe6706efe3548487eec8
363	Notoginsenoside ST-1	C₃₆H₆₂O₁₀	654.882	C17-side chain varied		PN (steamed roots)	O[C@H]1[C@H](O[C@@H]2C3C(C)(C)[C@@H](O)CC[C@]3(C)C4[C@@]([C@@](CCC5/C(C)=C\CC(O)C(C)(O)C)(C)C5[C@H](O)C4)(C)C2)O[C@H](CO)[C@@H](O)[C@@H]1O	CC(=CCC(O)C(C)(C)O)C1CCC2(C)C1C(O)CC1C3(C)CCC(O)C(C)(C)C3C(OC3OC(CO)C(O)C(O)C3O)CC12C	2008										Liao et al. (2008)	https://www.scopus.com/record/display.uri?eid=2-s2.0-41949099654&origin=inward&txGid=53805c266a7bec0862e9c12e1581bdfb
364	Notoginsenoside ST-2	C₄₃H₇₄O₁₅	831.05	C17-side chain varied		PN (steamed roots)	CC1(C)[C@@H](O[C@H]2[C@H](O[C@H]3[C@H](O)[C@@H](O)[C@H](O)[C@@H](CO)O3)[C@@H](O)[C@H](O)[C@@H](CO)O2)CC[C@@]4(C)C1CC[C@]5(C)C4C[C@@H](O)C6[C@@]5(C)CCC6/C(C)=C/C(C(O)C(C)(O)C)OC	COC(C=C(C)C1CCC2(C)C1C(O)CC1C3(C)CCC(OC4OC(CO)C(O)C(O)C4OC4OC(CO)C(O)C(O)C4O)C(C)(C)C3CCC12C)C(O)C(C)(C)O	2008										Liao et al. (2008)	https://www.scopus.com/record/display.uri?eid=2-s2.0-41949099654&origin=inward&txGid=53805c266a7bec0862e9c12e1581bdfb
365	Notoginsenoside ST-3	C₄₃H₇₄O₁₅	831.05	C17-side chain varied		PN (steamed roots)	CC1(C)[C@@H](O[C@H]2[C@H](O[C@H]3[C@H](O)[C@@H](O)[C@H](O)[C@@H](CO)O3)[C@@H](O)[C@H](O)[C@@H](CO)O2)CC[C@@]4(C)C1CC[C@]5(C)C4C[C@@H](O)C6[C@@]5(C)CCC6/C(C)=C\C(OC)C(O)C(C)(O)C	COC(C=C(C)C1CCC2(C)C1C(O)CC1C3(C)CCC(OC4OC(CO)C(O)C(O)C4OC4OC(CO)C(O)C(O)C4O)C(C)(C)C3CCC12C)C(O)C(C)(C)O	2008										Liao et al. (2008)	https://www.scopus.com/record/display.uri?eid=2-s2.0-41949099654&origin=inward&txGid=53805c266a7bec0862e9c12e1581bdfb
366	Ginsenoside SL3	C₄₂H₇₀O₁₄	799.008	C17-side chain varied		PG (steamed leaves)	O[C@H]1CC[C@@]2(C)C([C@@H](O[C@H]3[C@H](O[C@H]4[C@H](O)[C@H](O)[C@@H](O)[C@H](C)O4)[C@@H](O)[C@H](O)[C@@H](CO)O3)C[C@]5(C)C2C[C@@H](O)C6[C@@]5(C)CCC6C(CC/C(OO)=C(C)\C)=C)C1(C)C	C=C(CCC(OO)=C(C)C)C1CCC2(C)C1C(O)CC1C3(C)CCC(O)C(C)(C)C3C(OC3OC(CO)C(O)C(O)C3OC3OC(C)C(O)C(O)C3O)CC12C	2010					nueroprotective effects					Tung et al. (2010b)	https://www.scopus.com/record/display.uri?eid=2-s2.0-77955399696&origin=inward&txGid=28f1492121d7a9e8b8da51ca23ec6ea8
367	Floralginsenoside Ta	C₃₆H₆₀O₁₀	652.866	C17-side chain varied	(6S)-2-methyl-6-[(2S,3R,4S,5S,6R)-3,4,5-trihydroxy-6-(hydroxymethyl)oxan-2-yl]oxy-6-[(3S,5R,6S,8R,9R,10R,12R,13R,14R,17S)-3,6,12-trihydroxy-4,4,8,10,14-pentamethyl-2,3,5,6,7,9,11,12,13,15,16,17-dodecahydro-1H-cyclopenta[a]phenanthren-17-yl]hept-1-en-3-one	PG (ﬂower buds)	O[C@H]1CC[C@@]2(C)C([C@@H](O)C[C@]3(C)C2C[C@@H](O)C4[C@@]3(C)CCC4[C@](C)(CCC(C(C)=C)=O)O[C@H]5[C@H](O)[C@@H](O)[C@H](O)[C@@H](CO)O5)C1(C)C	C=C(C)C(=O)CCC(C)(OC1OC(CO)C(O)C(O)C1O)C1CCC2(C)C1C(O)CC1C3(C)CCC(O)C(C)(C)C3C(O)CC12C	2010					Anticancer					Tung et al. (2010a)	https://www.scopus.com/record/display.uri?eid=2-s2.0-72049084474&origin=inward&txGid=5892d6669049b01fa747cc7b111210a6
368	Vinaginsenoside R20	C₄₈H₈₀O₂₀	977.148	C17-side chain varied	6-[3-[4,5-dihydroxy-6-(hydroxymethyl)-3-[3,4,5-trihydroxy-6-(hydroxymethyl)oxan-2-yl]oxyoxan-2-yl]oxy-12-hydroxy-4,4,8,10,14-pentamethyl-2,3,5,6,7,9,11,12,13,15,16,17-dodecahydro-1H-cyclopenta[a]phenanthren-17-yl]-2-methyl-6-[3,4,5-trihydroxy-6-(hydroxymethyl)oxan-2-yl]oxyhept-1-en-3-one	PV (roots)	CC1(C)[C@@H](O[C@H]2[C@H](O[C@H]3[C@H](O)[C@@H](O)[C@H](O)[C@@H](CO)O3)[C@@H](O)[C@H](O)[C@@H](CO)O2)CC[C@@]4(C)C1[C@@H](O[H])C[C@]5(C)C4C[C@@H](O)C6[C@@]5(C)CCC6[C@](C)(CCC(C(C)=C)=O)O[C@H]7[C@H](O)[C@@H](O)[C@H](O)[C@@H](CO)O7	C=C(C)C(=O)CCC(C)(OC1OC(CO)C(O)C(O)C1O)C1CCC2(C)C1C(O)CC1C3(C)CCC(OC4OC(CO)C(O)C(O)C4OC4OC(CO)C(O)C(O)C4O)C(C)(C)C3C(O)CC12C	1999										Duc et al. (1999)	https://www.scopus.com/record/display.uri?eid=2-s2.0-0002942663&origin=inward&txGid=d949e3f569a4dbc76fb98bc7424b6247
369	Ginsenoside III	C₄₈H₈₀O₁₉	961.149	C17-side chain varied	6-[3-[4,5-dihydroxy-6-(hydroxymethyl)-3-[3,4,5-trihydroxy-6-(hydroxymethyl)oxan-2-yl]oxyoxan-2-yl]oxy-12-hydroxy-4,4,8,10,14-pentamethyl-2,3,5,6,7,9,11,12,13,15,16,17-dodecahydro-1H-cyclopenta[a]phenanthren-17-yl]-2-methyl-6-[3,4,5-trihydroxy-6-(hydroxymethyl)oxan-2-yl]oxyhept-1-en-3-one	PG (ﬂower buds)	CC1(C)[C@@H](O[C@H]2[C@H](O[C@H]3[C@H](O)[C@@H](O)[C@H](O)[C@@H](CO)O3)[C@@H](O)[C@H](O)[C@@H](CO)O2)CC[C@@]4(C)C1C([H])C[C@]5(C)C4C[C@@H](O)C6[C@@]5(C)CCC6[C@](C)(CCC(C(C)=C)=O)O[C@H]7[C@H](O)[C@@H](O)[C@H](O)[C@@H](CO)O7	C=C(C)C(=O)CCC(C)(OC1OC(CO)C(O)C(O)C1O)C1CCC2(C)C1C(O)CC1C3(C)CCC(OC4OC(CO)C(O)C(O)C4OC4OC(CO)C(O)C(O)C4O)C(C)(C)C3CCC12C	1998										Qiu et al. (1998)	https://www.scopus.com/record/display.uri?eid=2-s2.0-0032230215&origin=inward&txGid=a505b7e59909bfe1524c1c93ad184041
370	Notoginsenoside B	C₅₄H₉₀O₂₄	1123.29	C17-side chain varied	(6S)-6-[(3S,5R,8R,9R,10R,12R,13R,14R,17S)-3-[(2R,3R,4S,5S,6R)-4,5-dihydroxy-6-(hydroxymethyl)-3-[(2S,3R,4S,5S,6R)-3,4,5-trihydroxy-6-(hydroxymethyl)oxan-2-yl]oxyoxan-2-yl]oxy-12-hydroxy-4,4,8,10,14-pentamethyl-2,3,5,6,7,9,11,12,13,15,16,17-dodecahydro-1H-cyclopenta[a]phenanthren-17-yl]-2-methyl-6-[(2S,3R,4S,5S,6R)-3,4,5-trihydroxy-6-[[(2S,3R,4S,5S,6R)-3,4,5-trihydroxy-6-(hydroxymethyl)oxan-2-yl]o…	PN (roots)	CC1(C)[C@@H](O[C@H]2[C@H](O[C@H]3[C@H](O)[C@@H](O)[C@H](O)[C@@H](CO)O3)[C@@H](O)[C@H](O)[C@@H](CO)O2)CC[C@@]4(C)C1C([H])C[C@]5(C)C4C[C@@H](O)C6[C@@]5(C)CCC6[C@](C)(CCC(C(C)=C)=O)O[C@H]7[C@H](O)[C@@H](O)[C@H](O)[C@@H](CO[C@@H]8[C@@H](O)[C@H](O)[C@@H](O)[C@H](CO)O8)O7	C=C(C)C(=O)CCC(C)(OC1OC(COC2OC(CO)C(O)C(O)C2O)C(O)C(O)C1O)C1CCC2(C)C1C(O)CC1C3(C)CCC(OC4OC(CO)C(O)C(O)C4OC4OC(CO)C(O)C(O)C4O)C(C)(C)C3CCC12C	1997										Yoshikawa et al. (1997a)	https://www.scopus.com/record/display.uri?eid=2-s2.0-0030822914&origin=inward&txGid=f82d82efead33a1769909ac6edd5a3ba
371	Vinaginsenoside R25	C₄₂H₇₀O₁₅	815.007	C17-side chain varied		PV (rhizomes and roots)	O[C@H]1CC[C@@]2(C)C([C@@H](O[C@H]3[C@H](O)[C@@H](O)[C@H](O)[C@@H](CO)O3)C[C@]4(C)C2C[C@@H](O)C5[C@@]4(C)CCC5[C@](C)(CCC(C(C)=C)=O)O[C@H]6[C@H](O)[C@@H](O)[C@H](O)[C@@H](CO)O6)C1(C)C	C=C(C)C(=O)CCC(C)(OC1OC(CO)C(O)C(O)C1O)C1CCC2(C)C1C(O)CC1C3(C)CCC(O)C(C)(C)C3C(OC3OC(CO)C(O)C(O)C3O)CC12C	2001										Tran et al. (2001)	https://pubs.acs.org/doi/full/10.1021/np000393f
372	Quinquenoside L1	C₄₈H₈₀O₁₈	945.15	C17-side chain varied	2-[4,5-dihydroxy-6-(hydroxymethyl)-2-[[12-hydroxy-4,4,8,10,14-pentamethyl-17-[(4E)-6-methyl-2-[3,4,5-trihydroxy-6-(hydroxymethyl)oxan-2-yl]oxyhepta-4,6-dien-2-yl]-2,3,5,6,7,9,11,12,13,15,16,17-dodecahydro-1H-cyclopenta[a]phenanthren-3-yl]oxy]oxan-3-yl]oxy-6-(hydroxymethyl)oxane-3,4,5-triol	PQ (stems and leaves)	CC1(C)[C@@H](O[C@H]2[C@H](O[C@H]3[C@H](O)[C@@H](O)[C@H](O)[C@@H](CO)O3)[C@@H](O)[C@H](O)[C@@H](CO)O2)CC[C@@]4(C)C1CC[C@]5(C)C4C[C@@H](O)C6[C@@]5(C)CCC6[C@](C)(C/C=C/C(C)=C)O[C@H]7[C@H](O)[C@@H](O)[C@H](O)[C@@H](CO)O7	C=C(C)C=CCC(C)(OC1OC(CO)C(O)C(O)C1O)C1CCC2(C)C1C(O)CC1C3(C)CCC(OC4OC(CO)C(O)C(O)C4OC4OC(CO)C(O)C(O)C4O)C(C)(C)C3CCC12C	2001										Wang et al. (2001b)	https://www.scopus.com/record/display.uri?eid=2-s2.0-0035719626&origin=inward&txGid=841d4e3c548bf879a762975e881f7ac0
373	12,23-Eproxyginsenoside Rg1	C₄₂H₇₀O₁₄	799.008	C17-side chain varied		PG (leaves)	O[C@H]1CC[C@@]2(C)C([C@@H](O[C@H]3[C@H](O)[C@@H](O)[C@H](O)[C@@H](CO)O3)C[C@]4(C)C2C[C@@H](O[C@H](/C=C(C)/C)C5)C6[C@@]4(C)CCC6C5(O[C@H]7[C@H](O)[C@@H](O)[C@H](O)[C@@H](CO)O7)C)C1(C)C	CC(C)=CC1CC(C)(OC2OC(CO)C(O)C(O)C2O)C2CCC3(C)C2C(CC2C4(C)CCC(O)C(C)(C)C4C(OC4OC(CO)C(O)C(O)C4O)CC23C)O1	2008										Wang et al. (2008a)	https://www.scopus.com/record/display.uri?eid=2-s2.0-45449085827&origin=inward&txGid=b369046943213dfe95cf15e9824e3920
374	Ginsenoside La	C₄₂H₇₀O₁₃	783.009	C17-side chain varied	(2R,3S,4S,5R,6R)-2-(hydroxymethyl)-6-[[(1R,2R,7S,10R,11S,13R,15R,17S,18S)-1,6,6,10,17-pentamethyl-15-(2-methylprop-1-enyl)-17-[(2S,3R,4S,5S,6R)-3,4,5-trihydroxy-6-(hydroxymethyl)oxan-2-yl]oxy-14-oxapentacyclo[11.7.1.02,11.05,10.018,21]henicosan-7-yl]oxy]oxane-3,4,5-triol	PG (leaves)	CC1(C)[C@@H](O[C@H]2[C@H](O)[C@@H](O)[C@H](O)[C@@H](CO)O2)CC[C@@]3(C)C1C([H])C[C@]4(C)C3C[C@@H](O[C@H](/C=C(C)/C)C5)C6[C@@]4(C)CCC6C5(O[C@H]7[C@H](O)[C@@H](O)[C@H](O)[C@@H](CO)O7)C	CC(C)=CC1CC(C)(OC2OC(CO)C(O)C(O)C2O)C2CCC3(C)C2C(CC2C4(C)CCC(OC5OC(CO)C(O)C(O)C5O)C(C)(C)C4CCC23C)O1	1990										Chen et al. (1990)	https://europepmc.org/article/med/2284960
375	Ginsenoside Rh9	C₃₆H₆₀O₉	636.867	C17-side chain varied		PG (leaves)	O[C@H]1CC[C@@]2(C)C([C@@H](O)C[C@]3(C)C2C[C@@H](O[C@H](/C=C(C)/C)C4)C5[C@@]3(C)CCC5C4(O[C@H]6[C@H](O)[C@@H](O)[C@H](O)[C@@H](CO)O6)C)C1(C)C	CC(C)=CC1CC(C)(OC2OC(CO)C(O)C(O)C2O)C2CCC3(C)C2C(CC2C4(C)CCC(O)C(C)(C)C4C(O)CC23C)O1	2001										Dou et al. (2001)	https://www.scopus.com/record/display.uri?eid=2-s2.0-0035064619&origin=inward&txGid=d5d7c06fc9ce1c929ef010ef4df4b905
376	Quinquefoloside-Lb	C₅₃H₈₈O₂₂	1077.27	C17-side chain varied		PQ (leaves)	CC1(C)[C@@H](O[C@H]2[C@H](O[C@H]3[C@H](O)[C@@H](O)[C@H](O)[C@@H](CO)O3)[C@@H](O)[C@H](O)[C@@H](CO)O2)CC[C@@]4(C)C1C([H])C[C@]5(C)C4C[C@@H](O[C@H](/C=C(C)/C)C6)C7[C@@]5(C)CCC7C6(O[C@H]8[C@H](O)[C@@H](O)[C@H](O)[C@@H](CO[C@H]9[C@H](O)[C@@H](O)[C@H](O)CO9)O8)C	CC(C)=CC1CC(C)(OC2OC(COC3OCC(O)C(O)C3O)C(O)C(O)C2O)C2CCC3(C)C2C(CC2C4(C)CCC(OC5OC(CO)C(O)C(O)C5OC5OC(CO)C(O)C(O)C5O)C(C)(C)C4CCC23C)O1	2008										Jiang et al. (2008)	https://www.scopus.com/record/display.uri?eid=2-s2.0-48549086545&origin=inward&txGid=854f77fc5e91b716275af5147a164a51
377	Ginsenoside Rh18	C₄₈H₈₀O₁₈	945.15	C17-side chain varied		PG (stems and leaves)	O[C@H]1CC[C@@]2(C)C([C@@H](O[C@H]3[C@H](O[C@H]4[C@H](O)[C@H](O)[C@@H](O)[C@H](C)O4)[C@@H](O)[C@H](O)[C@@H](CO)O3)C[C@]5(C)C2C[C@@H](O[C@H](/C=C(C)/C)C6)C7[C@@]5(C)CCC7C6(O[C@H]8[C@H](O)[C@@H](O)[C@H](O)[C@@H](CO)O8)C)C1(C)C	CC(C)=CC1CC(C)(OC2OC(CO)C(O)C(O)C2O)C2CCC3(C)C2C(CC2C4(C)CCC(O)C(C)(C)C4C(OC4OC(CO)C(O)C(O)C4OC4OC(C)C(O)C(O)C4O)CC23C)O1	2012	989.532	20.75	332.19	[M−H+HCOOH]−						Li et al. (2012a)	https://www.scopus.com/record/display.uri?eid=2-s2.0-84863982693&origin=inward&txGid=ae3211222773c6c2800cfb6358316340
378	Floralginsenoside Tb	C₃₅H₆₂O₁₁	658.87	C17-side chain varied	(2S,3R,4S,5S,6R)-2-[(2S)-5,5-dimethoxy-2-[(3S,5R,6S,8R,9R,10R,12R,13R,14R,17S)-3,6,12-trihydroxy-4,4,8,10,14-pentamethyl-2,3,5,6,7,9,11,12,13,15,16,17-dodecahydro-1H-cyclopenta[a]phenanthren-17-yl]pentan-2-yl]oxy-6-(hydroxymethyl)oxane-3,4,5-triol	PG (ﬂower buds)	O[C@H]1CC[C@@]2(C)C([C@@H](O)C[C@]3(C)C2C[C@@H](O)C4[C@@]3(C)CCC4[C@@](C)(O[C@H]5[C@H](O)[C@@H](O)[C@H](O)[C@@H](CO)O5)CCC(OC)OC)C1(C)C	COC(CCC(C)(OC1OC(CO)C(O)C(O)C1O)C1CCC2(C)C1C(O)CC1C3(C)CCC(O)C(C)(C)C3C(O)CC12C)OC	2010										Tung et al. (2010a)	https://www.scopus.com/record/display.uri?eid=2-s2.0-72049084474&origin=inward&txGid=b847f0658497d361302097ee78a5c378
379	notoginsenoside LK1	C₅₃H₈₈O₂₃	1093.26	C17-side chain varied		PN (stem and leaf)	CC1(C)[C@@H](O[C@H]2[C@H](O[C@H]3[C@H](O)[C@@H](O)[C@H](O)[C@@H](CO)O3)[C@@H](O)[C@H](O)[C@@H](CO)O2)CC[C@@]4(C)C1CC[C@]5(C)C4C[C@@H](O)C6[C@@]5(C)CCC6[C@@](CCC(C(C)=C)=O)(C)O[C@H]7[C@H](O)[C@@H](O)[C@H](O)[C@@H](CO[C@H]8[C@H](O)[C@@H](O)[C@H](O)CO8)O7	C=C(C)C(=O)CCC(C)(OC1OC(COC2OCC(O)C(O)C2O)C(O)C(O)C1O)C1CCC2(C)C1C(O)CC1C3(C)CCC(OC4OC(CO)C(O)C(O)C4OC4OC(CO)C(O)C(O)C4O)C(C)(C)C3CCC12C	2019					anti-inflammatory					Li et al. (2019)	https://pubmed.ncbi.nlm.nih.gov/31308809/
380	notoginsenoside LK4	C₅₈H₉₆O₂₇	1225.38	C17-side chain varied		PN (stem and leaf)	CC1(C)[C@@H](O[C@H]2[C@H](O[C@H]3[C@H](O[C@H]4[C@H](O)[C@@H](O)[C@H](O)CO4)[C@@H](O)[C@H](O)[C@@H](CO)O3)[C@@H](O)[C@H](O)[C@@H](CO)O2)CC[C@@]5(C)C1CC[C@]6(C)C5C[C@@H](O)C7[C@@]6(C)CCC7[C@@](CCC(C(C)=C)=O)(C)O[C@H]8[C@H](O)[C@@H](O)[C@H](O)[C@@H](CO[C@H]9[C@H](O)[C@@H](O)[C@H](O)CO9)O8	C=C(C)C(=O)CCC(C)(OC1OC(COC2OCC(O)C(O)C2O)C(O)C(O)C1O)C1CCC2(C)C1C(O)CC1C3(C)CCC(OC4OC(CO)C(O)C(O)C4OC4OC(CO)C(O)C(O)C4OC4OCC(O)C(O)C4O)C(C)(C)C3CCC12C	2019					anti-inflammatory					Li et al. (2019)	https://pubmed.ncbi.nlm.nih.gov/31308809/
381	notoginsenoside LK5	C₅₈H₉₆O₂₇	1225.38	C17-side chain varied		PN (stem and leaf)	CC1(C)[C@@H](O[C@H]2[C@H](O[C@H]3[C@H](O[C@H]4[C@H](O)[C@@H](O)[C@H](O)CO4)[C@@H](O)[C@H](O)[C@@H](CO)O3)[C@@H](O)[C@H](O)[C@@H](CO)O2)CC[C@@]5(C)C1CC[C@]6(C)C5C[C@@H](O)C7[C@@]6(C)CCC7[C@@](CCC(C(C)=C)=O)(C)O[C@H]8[C@H](O)[C@@H](O)[C@H](O)[C@@H](CO[C@H]9[C@H](O)[C@@H](O)[C@@H](O)CO9)O8	C=C(C)C(=O)CCC(C)(OC1OC(COC2OCC(O)C(O)C2O)C(O)C(O)C1O)C1CCC2(C)C1C(O)CC1C3(C)CCC(OC4OC(CO)C(O)C(O)C4OC4OC(CO)C(O)C(O)C4OC4OCC(O)C(O)C4O)C(C)(C)C3CCC12C	2019										Li et al. (2019)	https://pubmed.ncbi.nlm.nih.gov/31308809/
382	ginsenoside LS1	C₃₆H₆₀O₉	636.867	C17-side chain varied		PG (leaf)	O[C@H]1CC[C@@]2(C)C([C@@H](O)C[C@]3(C)C2C[C@@H](O)C4[C@@]3(C)CCC4[C@@](C/C=C/C(C)=C)(C)O[C@H]5[C@H](O)[C@@H](O)[C@H](O)[C@@H](CO)O5)C1(C)C	C=C(C)C=CCC(C)(OC1OC(CO)C(O)C(O)C1O)C1CCC2(C)C1C(O)CC1C3(C)CCC(O)C(C)(C)C3C(O)CC12C	2019										Li et al. (2019)	https://pubmed.ncbi.nlm.nih.gov/31695566/
383	27-demethyl-(E,E)-20(22),23-dien-3β,6α,12β-trihydr-oxydammar-25-one	C₂₉H₄₆O₄	458.683	C17-side chain varied		PG (leaf)	O[C@H]1CC[C@@]2(C)C([C@@H](O[H])C[C@]3(C)C2C[C@@H](O)C4[C@@]3(C)CCC4/C(C)=C/C=C/C(C)=O)C1(C)C	CC(=O)C=CC=C(C)C1CCC2(C)C1C(O)CC1C3(C)CCC(O)C(C)(C)C3C(O)CC12C	2014					enhancing cellular immunity, anti-tumor					Tran et al. (2014)	https://pubmed.ncbi.nlm.nih.gov/24290061/
384	notoginsenoside ST6	C₃₅H₅₆O₉	620.824	C17-side chain varied		PN (steamed root)	O[C@H]1CC[C@@]2(C)C([C@@H](O[C@H]3[C@H](O)[C@@H](O)[C@H](O)[C@@H](CO)O3)C[C@]4(C)C2C[C@@H](O)C5[C@@]4(C)CCC5/C(C)=C/C=C/C(C)=O)C1(C)C	CC(=O)C=CC=C(C)C1CCC2(C)C1C(O)CC1C3(C)CCC(O)C(C)(C)C3C(OC3OC(CO)C(O)C(O)C3O)CC12C	2015										Gu et al. (2015)	https://pubmed.ncbi.nlm.nih.gov/25797537/
385	notoginsenoside ST7	C₃₅H₅₆O₉	620.824	C17-side chain varied		PN (steamed root)	O[C@H]1CC[C@@]2(C)C([C@@H](O[C@H]3[C@H](O)[C@@H](O)[C@H](O)[C@@H](CO)O3)C[C@]4(C)C2C[C@@H](O)C5[C@@]4(C)CCC5/C(C)=C\C=C\C(C)=O)C1(C)C	CC(=O)C=CC=C(C)C1CCC2(C)C1C(O)CC1C3(C)CCC(O)C(C)(C)C3C(OC3OC(CO)C(O)C(O)C3O)CC12C	2015										Gu et al. (2015)	https://pubmed.ncbi.nlm.nih.gov/25797537/
386	3-O-β-D-glucopyranosyl-20(S)-protopanaxtriol	C₃₆H₆₂O₉	638.883	C17-side chain varied		PG (leaf)	CC1(C)[C@@H](O[C@H]2[C@H](O)[C@@H](O)[C@H](O)[C@@H](CO)O2)CC[C@@]3(C)C1[C@@H](O)C[C@]4(C)C3C[C@@H](O)C5[C@@]4(C)CCC5[C@](O)(C)CC/C=C(C)/C	CC(C)=CCCC(C)(O)C1CCC2(C)C1C(O)CC1C3(C)CCC(OC4OC(CO)C(O)C(O)C4O)C(C)(C)C3C(O)CC12C	2012					cell growth inhibition					Ma et al. (2012)	https://pubmed.ncbi.nlm.nih.gov/22529048/
387	notoginsenoside SY3	C₄₁H₆₈O₁₄	784.981	C17-side chain varied		PN	CC1(C)[C@@H](O[C@H]2[C@H](O[C@H]3[C@H](O)[C@@H](O)[C@H](O)[C@@H](CO)O3)[C@@H](O)[C@H](O)[C@@H](CO)O2)CC[C@@]4(C)C1CC[C@]5(C)C4C[C@@H](O)C6[C@@]5(C)CCC6[C@](C)(O)C/C=C/C(C)=O	CC(=O)C=CCC(C)(O)C1CCC2(C)C1C(O)CC1C3(C)CCC(OC4OC(CO)C(O)C(O)C4OC4OC(CO)C(O)C(O)C4O)C(C)(C)C3CCC12C	2020										Yang et al. (2020)	https://pubmed.ncbi.nlm.nih.gov/32124646/
388	3β,20(S)-dihydroxydammar-24-en-12β,23β-epoxy-20-O-β-D-glucopyranoside	C₃₆H₆₀O₈	620.868	C17-side chain varied		PG (leaf)	CC1(C)[C@@H](O[H])CC[C@@]2(C)C1C([H])C[C@]3(C)C2C[C@@H]4C5[C@@]3(C)CCC5[C@@](C)(O[C@H]6[C@H](O)[C@@H](O)[C@H](O)[C@@H](CO)O6)CC(/C=C(C)/C)O4	CC(C)=CC1CC(C)(OC2OC(CO)C(O)C(O)C2O)C2CCC3(C)C2C(CC2C4(C)CCC(O)C(C)(C)C4CCC23C)O1	2014					enhance the cellular immune function					Tran et al. (2014)	https://pubmed.ncbi.nlm.nih.gov/24290061/
389	quinquefoloside Ld	C₄₈H₈₀O₁₈	945.15	C17-side chain varied		PQ (leaf)	CC1(C)[C@@H](O[H])CC[C@@]2(C)C1[C@@H](O[C@H]3[C@H](O[C@H]4[C@H](O)[C@H](O)[C@@H](O)[C@H](C)O4)[C@@H](O)[C@H](O)[C@@H](CO)O3)C[C@]5(C)C2C[C@@H]6C7[C@@]5(C)CCC7[C@@](C)(O[C@H]8[C@H](O)[C@@H](O)[C@H](O)[C@@H](CO)O8)CC(/C=C(C)/C)O6	CC(C)=CC1CC(C)(OC2OC(CO)C(O)C(O)C2O)C2CCC3(C)C2C(CC2C4(C)CCC(O)C(C)(C)C4C(OC4OC(CO)C(O)C(O)C4OC4OC(C)C(O)C(O)C4O)CC23C)O1	2013										Xiang et al. (2013)	https://pubmed.ncbi.nlm.nih.gov/23030625/
390	quinquefoloside Le	C₄₈H₈₀O₁₈	945.15	C17-side chain varied		PQ (leaf)	CC1(C)[C@@H](O[C@H]2[C@H](O[C@H]3[C@H](O)[C@@H](O)[C@H](O)[C@@H](CO)O3)[C@@H](O)[C@H](O)[C@@H](CO)O2)CC[C@@]4(C)C1C([H])C[C@]5(C)C4C[C@@H]6C7[C@@]5(C)CCC7[C@@](C)(O[C@H]8[C@H](O)[C@@H](O)[C@H](O)[C@@H](CO)O8)CC(/C=C(C)/C)O6	CC(C)=CC1CC(C)(OC2OC(CO)C(O)C(O)C2O)C2CCC3(C)C2C(CC2C4(C)CCC(OC5OC(CO)C(O)C(O)C5OC5OC(CO)C(O)C(O)C5O)C(C)(C)C4CCC23C)O1	2013										Xiang et al. (2013)	https://pubmed.ncbi.nlm.nih.gov/23030625/
391	notoginsenoside-LX	C₄₇H₇₈O₁₇	915.124	C17-side chain varied		PN (leaf)	CC1(C)[C@@H](O[C@H]2[C@H](O)[C@@H](O)[C@H](O)[C@@H](CO)O2)CC[C@@]3(C)C1C([H])C[C@]4(C)C3C[C@@H]5C6[C@@]4(C)CCC6[C@@](C)(O[C@H]7[C@H](O)[C@@H](O)[C@H](O)[C@@H](CO[C@H]8[C@H](O)[C@@H](O)[C@H](CO)O8)O7)CC(/C=C(C)/C)O5	CC(C)=CC1CC(C)(OC2OC(COC3OC(CO)C(O)C3O)C(O)C(O)C2O)C2CCC3(C)C2C(CC2C4(C)CCC(OC5OC(CO)C(O)C(O)C5O)C(C)(C)C4CCC23C)O1	2014										Li et al. (2014)	https://pubmed.ncbi.nlm.nih.gov/24558307/
392	notoginsenoside-LY	C₄₁H₆₈O₁₂	752.983	C17-side chain varied		PN (leaf)	CC1(C)[C@@H](O[H])CC[C@@]2(C)C1C([H])C[C@]3(C)C2C[C@@H]4C5[C@@]3(C)CCC5[C@@](C)(O[C@H]6[C@H](O)[C@@H](O)[C@H](O)[C@@H](CO[C@H]7[C@H](O)[C@@H](O)[C@H](CO)O7)O6)CC(/C=C(C)/C)O4	CC(C)=CC1CC(C)(OC2OC(COC3OC(CO)C(O)C3O)C(O)C(O)C2O)C2CCC3(C)C2C(CC2C4(C)CCC(O)C(C)(C)C4CCC23C)O1	2014					anti-diabetic, anti-obesity, inhibitory activity against PTP1B (diabetes)					Li et al. (2014)	https://pubmed.ncbi.nlm.nih.gov/24558307/
393	12β,23(R)-epoxydammara-24-ene-3β,6α,20(S)-triol	C₃₀H₅₀O₄	474.726	C17-side chain varied		PG (stem and leaf)	CC1(C)[C@@H](O[H])CC[C@@]2(C)C1[C@@H](O[H])C[C@]3(C)C2C[C@@H]4C5[C@@]3(C)CCC5[C@@](C)(O[H])CC(/C=C(C)/C)O4	CC(C)=CC1CC(C)(O)C2CCC3(C)C2C(CC2C4(C)CCC(O)C(C)(C)C4C(O)CC23C)O1	2012										Li et al. (2012)	https://pubmed.ncbi.nlm.nih.gov/22634016/
394	notoginsenoside Ng1	C₄₇H₇₈O₁₇	915.124	C17-side chain varied		PN (leaf)	CC1(C)[C@@H](O[C@H]2[C@H](O)[C@@H](O)[C@H](O)[C@@H](CO)O2)CC[C@@]3(C)C1C([H])C[C@]4(C)C3C[C@@H]5C6[C@@]4(C)CCC6[C@@](C)(O[C@H]7[C@H](O)[C@@H](O)[C@H](O)[C@@H](CO[C@H]8[C@H](O)[C@@H](O)[C@H](O)CO8)O7)CC(/C=C(C)/C)O5	CC(C)=CC1CC(C)(OC2OC(COC3OCC(O)C(O)C3O)C(O)C(O)C2O)C2CCC3(C)C2C(CC2C4(C)CCC(OC5OC(CO)C(O)C(O)C5O)C(C)(C)C4CCC23C)O1	2018										Huang et al. (2018)	https://pubmed.ncbi.nlm.nih.gov/29156976/
395	ginsenoside Rg11	C₄₂H₇₀O₁₄	799.008	C17-side chain varied		PG (root)	CC1(C)[C@@H](O[C@H]2[C@H](O[C@H]3[C@H](O)[C@@H](O)[C@H](O)[C@@H](CO)O3)[C@@H](O)[C@H](O)[C@@H](CO)O2)CC[C@@]4(C)C1C([H])C[C@]5(C)C4C[C@@H](O)C6[C@@]5(C)CCC6/C(C)=C/[C@@H](O[H])[C@H](O7)C7(C)C	CC(=CC(O)C1OC1(C)C)C1CCC2(C)C1C(O)CC1C3(C)CCC(OC4OC(CO)C(O)C(O)C4OC4OC(CO)C(O)C(O)C4O)C(C)(C)C3CCC12C	2013					anti-cancer					Cho et al. (2013)	https://link.springer.com/article/10.1007/s10600-013-0769-8
396	notoginsenoside SP12	C₃₆H₆₀O₁₀	652.866	C17-side chain varied		PN (steamed root)	CC1(C)[C@@H](O[H])CC[C@@]2(C)C1[C@@H](O[C@H]3[C@H](O)[C@@H](O)[C@H](O)[C@@H](CO)O3)C[C@]4(C)C2C[C@@H](O)C5[C@@]4(C)CCC5/C(C)=C/[C@@H](O[H])[C@H](O6)C6(C)C	CC(=CC(O)C1OC1(C)C)C1CCC2(C)C1C(O)CC1C3(C)CCC(O)C(C)(C)C3C(OC3OC(CO)C(O)C(O)C3O)CC12C	2015										Gu et al. (2015)	https://pubmed.ncbi.nlm.nih.gov/26200131/
397	notoginsenoside SP13	C₃₆H₆₀O₁₀	652.866	C17-side chain varied		PN (steamed root)	CC1(C)[C@@H](O[H])CC[C@@]2(C)C1[C@@H](O[C@H]3[C@H](O)[C@@H](O)[C@H](O)[C@@H](CO)O3)C[C@]4(C)C2C[C@@H](O)C5[C@@]4(C)CCC5/C(C)=C/[C@H](O[H])[C@@H](O6)C6(C)C	CC(=CC(O)C1OC1(C)C)C1CCC2(C)C1C(O)CC1C3(C)CCC(O)C(C)(C)C3C(OC3OC(CO)C(O)C(O)C3O)CC12C	2015										Gu et al. (2015)	https://pubmed.ncbi.nlm.nih.gov/26200131/
398	notoginsenoside SP14	C₃₇H₆₂O₁₀	666.893	C17-side chain varied		PN (steamed root)	CC1(C)[C@@H](O[H])CC[C@@]2(C)C1[C@@H](O[C@H]3[C@H](O)[C@@H](O)[C@H](O)[C@@H](CO)O3)C[C@]4(C)C2C[C@@H](O)C5[C@@]4(C)CCC5/C(C)=C/[C@H](OC)[C@@H](O6)C6(C)C	COC(C=C(C)C1CCC2(C)C1C(O)CC1C3(C)CCC(O)C(C)(C)C3C(OC3OC(CO)C(O)C(O)C3O)CC12C)C1OC1(C)C	2015					promote the differentiation of PC12 cells					Gu et al. (2015)	https://pubmed.ncbi.nlm.nih.gov/26200131/
399	notoginsenoside SP15	C₃₆H₆₀O₁₀	652.866	C17-side chain varied		PN (steamed root)	CC1(C)[C@@H](O[H])CC[C@@]2(C)C1[C@@H](O[C@H]3[C@H](O)[C@@H](O)[C@H](O)[C@@H](CO)O3)C[C@]4(C)C2C[C@@H](O)C5[C@@]4(C)CCC5/C(C)=C\[C@@H](O[H])C6C(C)(O6)C	CC(=CC(O)C1OC1(C)C)C1CCC2(C)C1C(O)CC1C3(C)CCC(O)C(C)(C)C3C(OC3OC(CO)C(O)C(O)C3O)CC12C	2015										Gu et al. (2015)	https://pubmed.ncbi.nlm.nih.gov/26200131/
400	notoginsenoside SP16	C₃₇H₆₂O₁₀	666.893	C17-side chain varied		PN (steamed root)	CC1(C)[C@@H](O[H])CC[C@@]2(C)C1[C@@H](O[C@H]3[C@H](O)[C@@H](O)[C@H](O)[C@@H](CO)O3)C[C@]4(C)C2C[C@@H](O)C5[C@@]4(C)CCC5/C(C)=C\[C@H](OC)C6C(C)(O6)C	COC(C=C(C)C1CCC2(C)C1C(O)CC1C3(C)CCC(O)C(C)(C)C3C(OC3OC(CO)C(O)C(O)C3O)CC12C)C1OC1(C)C	2015										Gu et al. (2015)	https://pubmed.ncbi.nlm.nih.gov/26200131/
401	notoginsenoside SP17	C₄₃H₇₂O₁₄	813.035	C17-side chain varied		PN (steamed root)	CC1(C)[C@@H](O[C@H]2[C@H](O[C@H]3[C@H](O)[C@@H](O)[C@H](O)[C@@H](CO)O3)[C@@H](O)[C@H](O)[C@@H](CO)O2)CC[C@@]4(C)C1C([H])C[C@]5(C)C4C[C@@H](O)C6[C@@]5(C)CCC6/C(C)=C/[C@H](OC)[C@@H](O7)C7(C)C	COC(C=C(C)C1CCC2(C)C1C(O)CC1C3(C)CCC(OC4OC(CO)C(O)C(O)C4OC4OC(CO)C(O)C(O)C4O)C(C)(C)C3CCC12C)C1OC1(C)C	2015					promote the differentiation of PC12 cells					Gu et al. (2015)	https://pubmed.ncbi.nlm.nih.gov/26200131/
402	20(Z)-ginsenoside Rg9	C₄₂H₇₀O₁₃	783.009	C17-side chain varied		RG	CC1(C)[C@@H](O[H])CC[C@@]2(C)C1[C@@H](O[C@H]3[C@H](O[C@H]4[C@H](O)[C@@H](O)[C@H](O)[C@@H](CO)O4)[C@@H](O)[C@H](O)[C@@H](CO)O3)C[C@]5(C)C2C[C@@H](O)C6[C@@]5(C)CCC6/C(C)=C\C/C=C(C)/C	CC(C)=CCC=C(C)C1CCC2(C)C1C(O)CC1C3(C)CCC(O)C(C)(C)C3C(OC3OC(CO)C(O)C(O)C3OC3OC(CO)C(O)C(O)C3O)CC12C	2013										Lee et al. (2013)	https://pubmed.ncbi.nlm.nih.gov/23993566/
403	notoginsenoside ST11	C₄₁H₆₈O₁₁	736.984	C17-side chain varied		PN (steamed root)	CC1(C)[C@@H](O[C@H]2[C@H](O[C@H]3[C@H](O)[C@@H](O)[C@H](O)CO3)[C@@H](O)[C@H](O)[C@@H](CO)O2)CC[C@@]4(C)C1C([H])C[C@]5(C)C4C[C@@H](O[H])C6[C@@]5(C)CCC6/C(C)=C/C/C=C(C)\C	CC(C)=CCC=C(C)C1CCC2(C)C1C(O)CC1C3(C)CCC(OC4OC(CO)C(O)C(O)C4OC4OCC(O)C(O)C4O)C(C)(C)C3CCC12C	2015										Gu et al. (2015)	https://pubmed.ncbi.nlm.nih.gov/25797537/
404	sanchirhinoside B	C₄₂H₇₀O₁₃	783.009	C17-side chain varied		PN (root)	CC1(C)[C@@H](O[H])CC[C@@]2(C)C1[C@@H](O[C@H]3[C@H](O)[C@@H](O)[C@H](O)[C@@H](CO)O3)C[C@]4(C)C2C[C@@H](O[C@H]5[C@H](O)[C@@H](O)[C@H](O)[C@@H](CO)O5)C6[C@@]4(C)CCC6/C(C)=C/C/C=C(C)\C	CC(C)=CCC=C(C)C1CCC2(C)C1C(OC1OC(CO)C(O)C(O)C1O)CC1C3(C)CCC(O)C(C)(C)C3C(OC3OC(CO)C(O)C(O)C3O)CC12C	2013					antioxidant					Zhang et al. (2013)	https://pubmed.ncbi.nlm.nih.gov/24064450/
405	12-O-glucoginsenoside Rh4	C₄₂H₇₀O₁₃	783.009	C17-side chain varied		PG (root)	O[C@H]1CC[C@@]2(C)C([C@@H](O[C@H]3[C@H](O)[C@@H](O)[C@H](O)[C@@H](CO)O3)C[C@]4(C)C2C[C@@H](O[C@H]5[C@H](O)[C@@H](O)[C@H](O)[C@@H](CO)O5)C6[C@@]4(C)CCC6/C(C)=C/C/C=C(C)/C)C1(C)C	CC(C)=CCC=C(C)C1CCC2(C)C1C(OC1OC(CO)C(O)C(O)C1O)CC1C3(C)CCC(O)C(C)(C)C3C(OC3OC(CO)C(O)C(O)C3O)CC12C	2013					antioxidant, anti-inflammation, anti-apoptosis					Cho et al. (2013)	https://link.springer.com/article/10.1007/s10600-013-0769-8
406	20(E) ginsenoside Rg9	C₄₂H₇₀O₁₃	783.009	C17-side chain varied		RG	O[C@H]1CC[C@@]2(C)C([C@@H](O[C@H]3[C@H](O[C@H]4[C@H](O)[C@@H](O)[C@H](O)[C@@H](CO)O4)[C@@H](O)[C@H](O)[C@@H](CO)O3)C[C@]5(C)C2C[C@@H](O[H])C6[C@@]5(C)CCC6/C(C)=C/C/C=C(C)/C)C1(C)C	CC(C)=CCC=C(C)C1CCC2(C)C1C(O)CC1C3(C)CCC(O)C(C)(C)C3C(OC3OC(CO)C(O)C(O)C3OC3OC(CO)C(O)C(O)C3O)CC12C	2013										Lee et al. (2013)	https://pubmed.ncbi.nlm.nih.gov/23993566/
407	notoginsenoside ST14	C₃₆H₆₀O₉	636.867	C17-side chain varied		PN (steamed root)	O[C@H]1CC[C@@]2(C)C([C@@H](O[C@H]3[C@H](O)[C@@H](O)[C@H](O)[C@@H](CO)O3)C[C@]4(C)C2C[C@@H](O)C5[C@@]4(C)CCC5[C@@](C)(O)/C=C/C=C(C)/C)C1(C)C	CC(C)=CC=CC(C)(O)C1CCC2(C)C1C(O)CC1C3(C)CCC(O)C(C)(C)C3C(OC3OC(CO)C(O)C(O)C3O)CC12C	2015										Gu et al. (2015)	https://pubmed.ncbi.nlm.nih.gov/25797537/
408	notoginsenoside ST8	C₃₂H₅₂O₉	580.759	C17-side chain varied		PN (steamed root)	CC1(C)[C@@H](O[H])CC[C@@]2(C)C1[C@@H](O[C@H]3[C@H](O)[C@@H](O)[C@H](O)[C@@H](CO)O3)C[C@]4(C)C2C[C@@H](O)C5[C@@]4(C)CCC5/C(C)=C/C([H])=O	CC(=CC=O)C1CCC2(C)C1C(O)CC1C3(C)CCC(O)C(C)(C)C3C(OC3OC(CO)C(O)C(O)C3O)CC12C	2015					antithrombotic effect; anti-arrhythmia and shock					Gu et al. (2015)	https://pubmed.ncbi.nlm.nih.gov/25797537/
409	notoginsenoside ST10	C₃₈H₆₂O₁₃	726.901	C17-side chain varied		PN (steamed root)	CC1(C)[C@@H](O[C@H]2[C@H](O[C@H]3[C@H](O)[C@@H](O)[C@H](O)[C@@H](CO)O3)[C@@H](O)[C@H](O)[C@@H](CO)O2)CC[C@@]4(C)C1C([H])C[C@]5(C)C4C[C@@H](O)C6[C@@]5(C)CCC6/C(C)=C/C([H])=O	CC(=CC=O)C1CCC2(C)C1C(O)CC1C3(C)CCC(OC4OC(CO)C(O)C(O)C4OC4OC(CO)C(O)C(O)C4O)C(C)(C)C3CCC12C	2015										Gu et al. (2015)	https://pubmed.ncbi.nlm.nih.gov/25797537/
410	notoginsenoside ST9	C₃₂H₅₂O₉	580.759	C17-side chain varied		PN (steamed root)	O[C@H]1CC[C@@]2(C)C([C@@H](O[C@H]3[C@H](O)[C@@H](O)[C@H](O)[C@@H](CO)O3)C[C@]4(C)C2C[C@@H](O)C5[C@@]4(C)CCC5/C(C)=C\C([H])=O)C1(C)C	CC(=CC=O)C1CCC2(C)C1C(O)CC1C3(C)CCC(O)C(C)(C)C3C(OC3OC(CO)C(O)C(O)C3O)CC12C	2015										Gu et al. (2015)	https://pubmed.ncbi.nlm.nih.gov/25797537/
411	ginsenosides Rh10	C₃₆H₆₂O₈	622.884	C17-side chain varied		PG (root)	CC1(C)[C@@H](O[C@H]2[C@H](O)[C@@H](O)[C@H](O)[C@@H](CO)O2)CC[C@@]3(C)C1C([H])C[C@]4(C)C3C[C@@H](O)C5[C@@]4(C)CCC5/C(C)=C/CCC(C)(O[H])C	CC(=CCCC(C)(C)O)C1CCC2(C)C1C(O)CC1C3(C)CCC(OC4OC(CO)C(O)C(O)C4O)C(C)(C)C3CCC12C	2013										Cho et al. (2013)	https://link.springer.com/article/10.1007/s10600-013-0769-8
412	notoginsenoside ST13	C₃₆H₆₂O₉	638.883	C17-side chain varied		PN (steamed root)	CC1(C)[C@@H](O[H])CC[C@@]2(C)C1[C@@H](O[C@H]3[C@H](O)[C@@H](O)[C@H](O)[C@@H](CO)O3)C[C@]4(C)C2C[C@@H](O)C5[C@@]4(C)CCC5/C(C)=C/CCC(C)(O[H])C	CC(=CCCC(C)(C)O)C1CCC2(C)C1C(O)CC1C3(C)CCC(O)C(C)(C)C3C(OC3OC(CO)C(O)C(O)C3O)CC12C	2015										Gu et al. (2015)	https://pubmed.ncbi.nlm.nih.gov/25797537/
413	ginsenotransmetin B	C₃₂H₅₆O₄	504.796	C17-side chain varied		PG (stem and leaf)	CC1(C)[C@@H](O[H])CC[C@@]2(C)C1[C@@H](O[H])C[C@]3(C)C2C[C@@H](O)C4[C@@]3(C)CCC4/C(C)=C/CCC(C)(OCC)C	CCOC(C)(C)CCC=C(C)C1CCC2(C)C1C(O)CC1C3(C)CCC(O)C(C)(C)C3C(O)CC12C	2018					antioxidant, anti-tumor, anti-aging					Yang et al. (2018)	https://pubmed.ncbi.nlm.nih.gov/29317167/
414	3β-acetoxy-6α,12β,25-trihydroxy-24,25-dihydrodammar-(E)-20(22)-ene	C₃₂H₅₄O₅	518.779	C17-side chain varied		PG (stem and leaf)	CC1(C)[C@@H](OC(C)=O)CC[C@@]2(C)C1[C@@H](O[H])C[C@]3(C)C2C[C@@H](O)C4[C@@]3(C)CCC4/C(C)=C/CCC(C)(O[H])C	CC(=O)OC1CCC2(C)C(C(O)CC3(C)C2CC(O)C2C(C(C)=CCCC(C)(C)O)CCC23C)C1(C)C	2015					anti-stress, anti-fatigue, anti-aging, anti-mutagenic, anti-cancer, anti-diabetes, anti-oxidant, anti-inflammation, neurovascular modulatory, and hepatoprotective effects					Ma et al. (2015)	https://www.sciencedirect.com/science/article/pii/S1874390015300446
415	12β-acetoxy-3β,6α,25-trihydroxy-24,25-dihydro-dammar-(E)-20(22)-ene	C₃₂H₅₄O₅	518.779	C17-side chain varied		PG (stem and leaf)	O[C@H]1CC[C@@]2(C)C([C@@H](O)C[C@]3(C)C2C[C@@H](OC(C)=O)C4[C@@]3(C)CCC4/C(C)=C/CCC(C)(O)C)C1(C)C	CC(=O)OC1CC2C3(C)CCC(O)C(C)(C)C3C(O)CC2(C)C2(C)CCC(C(C)=CCCC(C)(C)O)C12	2015					anti-cancer, anti-arrhythmia and inhibitory activities on reducing side effects of steroid hormones					Ma et al. (2015)	https://www.sciencedirect.com/science/article/pii/S1874390015300446
416	notoginsenoside ST-7	C₃₆H₆₂O₁₀	654.882	C17-side chain varied		PN (root, fermented)	O[C@H]1CC[C@@]2(C)C([C@@H](O[C@H]3[C@H](O)[C@@H](O)[C@H](O)[C@@H](CO)O3)C[C@]4(C)C2C[C@@H](O)C5[C@@]4(C)CCC5/C(C)=C/C[C@H](O)C(C)(O)C)C1(C)C	CC(=CCC(O)C(C)(C)O)C1CCC2(C)C1C(O)CC1C3(C)CCC(O)C(C)(C)C3C(OC3OC(CO)C(O)C(O)C3O)CC12C	2017										Xu et al. (2017)	https://link.springer.com/article/10.1007/s10600-017-2027-y
417	6α-acetoxy-3β,12β,20R-trihydroxydammar-25-ene	C₃₂H₅₄O₅	518.779	C17-side chain varied		PG (stem and leaf)	O[C@H]1CC[C@@]2(C)C([C@@H](OC(C)=O)C[C@]3(C)C2C[C@@H](O)C4[C@@]3(C)CCC4[C@](C)(O)CCCC(C)=C)C1(C)C	C=C(C)CCCC(C)(O)C1CCC2(C)C1C(O)CC1C3(C)CCC(O)C(C)(C)C3C(OC(C)=O)CC12C	2015										Ma et al. (2015)	https://www.sciencedirect.com/science/article/pii/S1874390015300446
418	ginsenoside Re7	C₄₈H₈₂O₁₉	963.165	C17-side chain varied		PG (root)	O[C@H]1CC[C@@]2(C)C([C@@H](O[C@H]3[C@H](O[C@H]4[C@H](O)[C@H](O)[C@@H](O)[C@H](C)O4)[C@@H](O)[C@H](O)[C@@H](CO)O3)C[C@]5(C)C2C[C@@H](O)C6[C@@]5(C)CCC6[C@@](C)(O[C@H]7[C@H](O)[C@@H](O)[C@H](O)[C@@H](CO)O7)/C=C/CC(C)(O)C)C1(C)C	CC1OC(OC2C(OC3CC4(C)C(CC(O)C5C(C(C)(C=CCC(C)(C)O)OC6OC(CO)C(O)C(O)C6O)CCC54C)C4(C)CCC(O)C(C)(C)C34)OC(CO)C(O)C2O)C(O)C(O)C1O	2015					Hydroxyl radical scavenging activity, antibacterial, anticancer					Lee et al. (2015)	https://pubmed.ncbi.nlm.nih.gov/26521857/
419	ginsenosides Rh20	C₄₂H₇₂O₁₄	801.024	C17-side chain varied		PG (stem and leaf)	O[C@H]1CC[C@@]2(C)C([C@@H](O[C@H]3[C@H](O[C@H]4[C@H](O)[C@H](O)[C@@H](O)[C@H](C)O4)[C@@H](O)[C@H](O)[C@@H](CO)O3)C[C@]5(C)C2C[C@@H](O)C6[C@@]5(C)CCC6[C@@](C)(O[H])/C=C/CC(C)(O)C)C1(C)C	CC1OC(OC2C(OC3CC4(C)C(CC(O)C5C(C(C)(O)C=CCC(C)(C)O)CCC54C)C4(C)CCC(O)C(C)(C)C34)OC(CO)C(O)C2O)C(O)C(O)C1O	2012										Li et al. (2012)	https://pubmed.ncbi.nlm.nih.gov/22634016/
420	ginsenoside Rg12	C₄₂H₇₂O₁₅	817.023	C17-side chain varied		PG (root)	CC1(C)C(O[C@H]2[C@H](O[C@H]3[C@H](O)[C@@H](O)[C@H](O)[C@@H](CO)O3)[C@@H](O)[C@H](O)[C@@H](CO)O2)CC[C@@]4(C)C1CC[C@]5(C)C4C[C@@H](O)C6[C@@]5(C)CCC6[C@](O)(C)/C=C/CC(C)(OO)C	CC(C)(CC=CC(C)(O)C1CCC2(C)C1C(O)CC1C3(C)CCC(OC4OC(CO)C(O)C(O)C4OC4OC(CO)C(O)C(O)C4O)C(C)(C)C3CCC12C)OO	2017					antioxidant, hypotensive, sedative, analgesic, and endocrine activities					Lee et al. (2017)	https://pubmed.ncbi.nlm.nih.gov/29021700/
421	notoginsenoside SP20	C₃₇H₆₄O₁₁	684.908	C17-side chain varied		PN (steamed root)	CC1(C)[C@@H](O)CC[C@@]2(C)C1[C@@H](O[C@H]3[C@H](O)[C@@H](O)[C@H](O)[C@@H](CO)O3)C[C@]4(C)C2C[C@@H](O)C5[C@@]4(C)CCC5[C@](C)(OC)/C=C/C(O)C(C)(O)C	COC(C)(C=CC(O)C(C)(C)O)C1CCC2(C)C1C(O)CC1C3(C)CCC(O)C(C)(C)C3C(OC3OC(CO)C(O)C(O)C3O)CC12C	2017										Gu et al. (2017)	https://pubmed.ncbi.nlm.nih.gov/28758425/
422	ginsenoside Rh23	C₃₇H₆₄O₁₀	668.909	C17-side chain varied		PG (leaf)	CC1(C)[C@@H](O)CC[C@@]2(C)C1[C@@H](O)C[C@]3(C)C2C[C@@H](O)C4[C@@]3(C)CCC4[C@@](C)(O[C@H]5[C@H](O)[C@@H](O)[C@H](O)[C@@H](CO)O5)C/C=C/C(C)(OC)C	COC(C)(C)C=CCC(C)(OC1OC(CO)C(O)C(O)C1O)C1CCC2(C)C1C(O)CC1C3(C)CCC(O)C(C)(C)C3C(O)CC12C	2018					anti-melanogenic activity					Lee et al. (2018)	https://pubmed.ncbi.nlm.nih.gov/29382138/
423	ginsenotransmetin C	C₃₀H₅₂O₅	492.741	C17-side chain varied		PG (stem and leaf)	CC1(C)[C@@H](O)CC[C@@]2(C)C1[C@@H](O[H])C[C@]3(C)C2C[C@@H](O)C4[C@@]3(C)CCC4[C@](C)(O)CC/C=C(CO)/C	CC(=CCCC(C)(O)C1CCC2(C)C1C(O)CC1C3(C)CCC(O)C(C)(C)C3C(O)CC12C)CO	2018					anti-aging, anticancer					Yang et al. (2018)	https://pubmed.ncbi.nlm.nih.gov/29317167/
424	panajaponol A	C₄₂H₇₂O₁₅	817.023	C17-side chain varied	(2S,3R,4S,5S,6R)-2-[(2R,3R,4S,5S,6R)-2-[[(3S,5R,6S,8R,9R,10R,12R,13R,14R,17S)-17-[(Z,2S)-2,7-dihydroxy-6-methylhept-5-en-2-yl]-3,12-dihydroxy-4,4,8,10,14-pentamethyl-2,3,5,6,7,9,11,12,13,15,16,17-dodecahydro-1H-cyclopenta[a]phenanthren-6-yl]oxy]-4,5-dihydroxy-6-(hydroxymethyl)oxan-3-yl]oxy-6-(hydroxymethyl)oxane-3,4,5-triol	PJm (root)	CC1(C)[C@@H](O)CC[C@@]2(C)C1[C@@H](O[C@H]3[C@H](O[C@H]4[C@H](O)[C@@H](O)[C@H](O)[C@@H](CO)O4)[C@@H](O)[C@H](O)[C@@H](CO)O3)C[C@]5(C)C2C[C@@H](O)C6[C@@]5(C)CCC6[C@](O)(C)CC/C=C(CO)/C	CC(=CCCC(C)(O)C1CCC2(C)C1C(O)CC1C3(C)CCC(O)C(C)(C)C3C(OC3OC(CO)C(O)C(O)C3OC3OC(CO)C(O)C(O)C3O)CC12C)CO	2011					anti-inflammatory, anticancer, antidiabetes					Chan et al. (2011)	https://pubmed.ncbi.nlm.nih.gov/21417387/
425	26-hydroxyl-24(E)-20(S)-protopanaxtriol	C₃₀H₅₂O₅	492.741	C17-side chain varied		PG (leaf)	CC1(C)[C@@H](O)CC[C@@]2(C)C1[C@@H](O[H])C[C@]3(C)C2C[C@@H](O)C4[C@@]3(C)CCC4[C@](O)(C)CC/C=C(CO)/C	CC(=CCCC(C)(O)C1CCC2(C)C1C(O)CC1C3(C)CCC(O)C(C)(C)C3C(O)CC12C)CO	2012										Ma et al. (2012)	https://pubmed.ncbi.nlm.nih.gov/22529048/
426	yesanchinoside R3	C₃₆H₆₂O₁₀	654.882	C17-side chain varied		PJ (rhizome)	CC1(C)[C@@H](O)CC[C@@]2(C)C1[C@@H](O[C@H]3[C@H](O)[C@@H](O)[C@H](O)[C@@H](CO)O3)C[C@]4(C)C2C[C@@H](O)C5[C@@]4(C)CCC5[C@](O)(C)CC/C=C(CO)/C	CC(=CCCC(C)(O)C1CCC2(C)C1C(O)CC1C3(C)CCC(O)C(C)(C)C3C(OC3OC(CO)C(O)C(O)C3O)CC12C)CO	2018					immunoregulatory and adaptogen-like effect, anti-tumor					Zhu et al. (2018)	https://link.springer.com/article/10.1007/s10600-018-2452-6
427	dammar-20S,25S-epoxy-3β,12β,26-triol	C₃₀H₅₂O₄	476.742	C17-side chain varied		PQ (stem and leaf)	CC1(C)[C@@H](O)CC[C@@]2(C)C1CC[C@]3(C)C2C[C@@H](O)C4[C@@]3(C)CCC4[C@@]5(C)O[C@](C)(CO)CCC5	CC1(CO)CCCC(C)(C2CCC3(C)C2C(O)CC2C4(C)CCC(O)C(C)(C)C4CCC23C)O1	2016					immunostimulatory, anticarcinogenic, antiatherosclerotic, and antihypertensive effects					Han et al. (2016)	https://pubmed.ncbi.nlm.nih.gov/25894541/
428	24,26-dihydroxy-panaxdiol	C₃₀H₅₂O₅	492.741	C17-side chain varied		RG	CC1(C)[C@@H](O)CC[C@@]2(C)C1CC[C@]3(C)C2C[C@@H](O)C4[C@@]3(C)CCC4[C@@]5(C)O[C@@](C)(CO)[C@@H](O)CC5	CC1(CO)OC(C)(C2CCC3(C)C2C(O)CC2C4(C)CCC(O)C(C)(C)C4CCC23C)CCC1O	2016					anti-inflammatory, antidiabetic, anticancer and arthritis-ameliorating effects					Zheng et al. (2016)	https://pubmed.ncbi.nlm.nih.gov/26156746/
429	24-hydroxy-panaxdiol	C₃₀H₅₂O₄	476.742	C17-side chain varied		RG	CC1(C)[C@@H](O)CC[C@@]2(C)C1C([H])C[C@]3(C)C2C[C@@H](O)C4[C@@]3(C)CCC4[C@@]5(C)OC(C)(C)[C@H](O)CC5	CC1(C)OC(C)(C2CCC3(C)C2C(O)CC2C4(C)CCC(O)C(C)(C)C4CCC23C)CCC1O	2016										Zheng et al. (2016)	https://pubmed.ncbi.nlm.nih.gov/26156746/
430	(20S)-6-O-[β-D-glucopyranosyl-(1→2)-β-D-glucopyranosyl]-dammar-20,25-epoxy 3β,6α,12β,24α-tetriol	C₄₂H₇₂O₁₅	817.023	C17-side chain varied		Panacis majoris (rhizome)	CC1(C)[C@@H](O)CC[C@@]2(C)C1[C@@H](O[C@H]3[C@H](O[C@H]4[C@H](O)[C@@H](O)[C@H](O)[C@@H](CO)O4)[C@@H](O)[C@H](O)[C@@H](CO)O3)C[C@]5(C)C2C[C@@H](O)C6[C@@]5(C)CCC6[C@@]7(C)OC(C)(C)[C@H](O)CC7	CC1(C)OC(C)(C2CCC3(C)C2C(O)CC2C4(C)CCC(O)C(C)(C)C4C(OC4OC(CO)C(O)C(O)C4OC4OC(CO)C(O)C(O)C4O)CC23C)CCC1O	2017										Li et al. (2017)	https://pubmed.ncbi.nlm.nih.gov/27676700/
431	(20S,22S)-dammar-22,25-epoxy-3β,12β,20-triol	C₃₀H₅₂O₄	476.742	C17-side chain varied		PG (root)	CC1(C)[C@@H](O)CC[C@@]2(C)C1CC[C@]3(C)C2C[C@@H](O)C4[C@@]3(C)CCC4[C@@](C5CCC(C)(C)O5)(O)C	CC1(C)CCC(C(C)(O)C2CCC3(C)C2C(O)CC2C4(C)CCC(O)C(C)(C)C4CCC23C)O1	2013										Guan et al. (2013)	https://www.sciencedirect.com/science/article/pii/S100184171300168X?via%3Dihub
432	notoginsenoside SP21	C₃₆H₆₂O₁₀	654.882	C17-side chain varied		PN (root)	CC1(C)[C@@H](O)CC[C@@]2(C)C1[C@@H](O[C@H]3[C@H](O)[C@@H](O)[C@H](O)[C@@H](CO)O3)C[C@]4(C)C2C[C@@H](O)C5[C@@]4(C)CCC5C(C(O)CCC(C)(O)C)=C	C=C(C(O)CCC(C)(C)O)C1CCC2(C)C1C(O)CC1C3(C)CCC(O)C(C)(C)C3C(OC3OC(CO)C(O)C(O)C3O)CC12C	2017					Reduced cellular damage					Gu et al. (2017)	https://pubmed.ncbi.nlm.nih.gov/28758425/
433	notoginsenoside Ng2	C₅₃H₈₈O₂₃	1093.26	C17-side chain varied		PN (leaf)	CC1(C)[C@@H](O[C@H]2[C@H](O[C@H]3[C@H](O)[C@@H](O)[C@H](O)[C@@H](CO)O3)[C@@H](O)[C@H](O)[C@@H](CO)O2)CC[C@@]4(C)C1CC[C@]5(C)C4C[C@@H](O)C6[C@@]5(C)CCC6[C@@](C)(O[C@H]7[C@H](O)[C@@H](O)[C@H](O)[C@@H](CO[C@H]8[C@H](O)[C@@H](O)[C@H](CO)O8)O7)CCC(C(C)=C)=O	C=C(C)C(=O)CCC(C)(OC1OC(COC2OC(CO)C(O)C2O)C(O)C(O)C1O)C1CCC2(C)C1C(O)CC1C3(C)CCC(OC4OC(CO)C(O)C(O)C4OC4OC(CO)C(O)C(O)C4O)C(C)(C)C3CCC12C	2018					Curbing Postpartum Depression					Huang et al. (2018)	https://pubmed.ncbi.nlm.nih.gov/29156976/
434	notoginsenoside NL-C1	C₄₇H₇₈O₁₈	931.123	C17-side chain varied		PN (leaf)	CC1(C)[C@@H](O[C@H]2[C@H](O)[C@@H](O)[C@H](O)[C@@H](CO)O2)CC[C@@]3(C)C1CC[C@]4(C)C3C[C@@H](O)C5[C@@]4(C)CCC5[C@@](C)(O[C@H]6[C@H](O)[C@@H](O)[C@H](O)[C@@H](CO[C@H]7[C@H](O)[C@@H](O)[C@H](CO)O7)O6)CCC(C(C)=C)=O	C=C(C)C(=O)CCC(C)(OC1OC(COC2OC(CO)C(O)C2O)C(O)C(O)C1O)C1CCC2(C)C1C(O)CC1C3(C)CCC(OC4OC(CO)C(O)C(O)C4O)C(C)(C)C3CCC12C	2020					anti-inflammatory					Sun et al. (2020)	https://pubmed.ncbi.nlm.nih.gov/31905770/
435	notoginsenoside NL-C2	C₄₇H₇₈O₁₈	931.123	C17-side chain varied		PN (leaf)	CC1(C)[C@@H](O[C@H]2[C@H](O)[C@@H](O)[C@H](O)[C@@H](CO)O2)CC[C@@]3(C)C1CC[C@]4(C)C3C[C@@H](O)C5[C@@]4(C)CCC5[C@@](C)(O[C@H]6[C@H](O)[C@@H](O)[C@H](O)[C@@H](CO[C@H]7[C@H](O)[C@@H](O)[C@H](O)CO7)O6)CCC(C(C)=C)=O	C=C(C)C(=O)CCC(C)(OC1OC(COC2OCC(O)C(O)C2O)C(O)C(O)C1O)C1CCC2(C)C1C(O)CC1C3(C)CCC(OC4OC(CO)C(O)C(O)C4O)C(C)(C)C3CCC12C	2020					anti-inflammatory					Sun et al. (2020)	https://pubmed.ncbi.nlm.nih.gov/31905770/
436	notoginsenoside NL-C3	C₅₃H₈₈O₂₃	1093.26	C17-side chain varied		PN (leaf)	CC1(C)[C@@H](O[C@H]2[C@H](O[C@H]3[C@H](O)[C@@H](O)[C@H](O)[C@@H](CO)O3)[C@@H](O)[C@H](O)[C@@H](CO)O2)CC[C@@]4(C)C1CC[C@]5(C)C4C[C@@H](O)C6[C@@]5(C)CCC6[C@@](C)(O[C@H]7[C@H](O)[C@@H](O)[C@H](O)[C@@H](CO[C@H]8[C@H](O)[C@@H](O)[C@H](O)CO8)O7)CCC(C(C)=C)=O	C=C(C)C(=O)CCC(C)(OC1OC(COC2OCC(O)C(O)C2O)C(O)C(O)C1O)C1CCC2(C)C1C(O)CC1C3(C)CCC(OC4OC(CO)C(O)C(O)C4OC4OC(CO)C(O)C(O)C4O)C(C)(C)C3CCC12C	2020	1137.57	17.59	353.93	[M−H+HCOOH]−	anti-inflammatory					Sun et al. (2020)	https://pubmed.ncbi.nlm.nih.gov/31905770/
437	20(R)-25-methoxyl-dammarane-3β,12β,20-triol	C₃₁H₅₆O₄		C17-side chain varied		PG (berry)			2011					anti-cancer					Zhao et al. (2011)	https://pubmed.ncbi.nlm.nih.gov/21216145/
438	20(R)-20-methoxyl-dammarane-3β,12β,25-triol	C₃₁H₅₆O₄		C17-side chain varied		PG (berry)			2011					anti-cancer					Zhao et al. (2011)	https://pubmed.ncbi.nlm.nih.gov/21216145/
439	6-O-[β-D-glucopyranosyl-(1→2)-β-D-glucopyranosyl]-dammar-3β,6α,12β,20S,24R,25 hexaol	C₄₂H₇₄O₁₆	835.038	C17-side chain varied		Panacis majoris (rhizome)	CC1(C)[C@@H](O)CC[C@@]2(C)C1[C@@H](O[C@H]3[C@H](O[C@H]4[C@H](O)[C@@H](O)[C@H](O)[C@@H](CO)O4)[C@@H](O)[C@H](O)[C@@H](CO)O3)C[C@]5(C)C2C[C@@H](O[H])C6[C@@]5(C)CCC6[C@@](C)(O[H])CC[C@@H](O)C(C)(O)C	CC(C)(O)C(O)CCC(C)(O)C1CCC2(C)C1C(O)CC1C3(C)CCC(O)C(C)(C)C3C(OC3OC(CO)C(O)C(O)C3OC3OC(CO)C(O)C(O)C3O)CC12C	2017					anti-inflammatory					Li et al. (2017)	https://pubmed.ncbi.nlm.nih.gov/27676700/
440	6-O-[α-L-rhamnopyranosyl-(1→2)-β-D-glucopyranosyl]-20-O-β-D-glucopyranosyl-dammarane-3β,6α,12β,20S,24S,25-hexaol (ginsenoside S3)	C₄₈H₈₄O₂₀	981.18	C17-side chain varied		PG	CC1(C)[C@@H](O)CC[C@@]2(C)C1[C@@H](O[C@H]3[C@H](O[C@H]4[C@H](O)[C@H](O)[C@@H](O)[C@H](C)O4)[C@@H](O)[C@H](O)[C@@H](CO)O3)C[C@]5(C)C2C[C@@H](O[H])C6[C@@]5(C)CCC6[C@@](C)(O[C@H]7[C@H](O)[C@@H](O)[C@H](O)[C@@H](CO)O7)CC[C@@H](O)C(C)(O)C	CC1OC(OC2C(OC3CC4(C)C(CC(O)C5C(C(C)(CCC(O)C(C)(C)O)OC6OC(CO)C(O)C(O)C6O)CCC54C)C4(C)CCC(O)C(C)(C)C34)OC(CO)C(O)C2O)C(O)C(O)C1O	2019					Antioxidant, airway protection					Qi et al. (2019)	https://pubmed.ncbi.nlm.nih.gov/30909565/
441	6-O-[α-L-rhamnopyranosyl-(1→2)-β-D-glucopyranosyl]-20-O-β-D-glucopyranosyl dammarane-12-one-3β,6α,20S,24R,25-pentaol (ginsenoside S4)	C₄₈H₈₂O₂₀	979.164	C17-side chain varied		PG	CC1(C)[C@@H](O)CC[C@@]2(C)C1[C@@H](O[C@H]3[C@H](O[C@H]4[C@H](O)[C@H](O)[C@@H](O)[C@H](C)O4)[C@@H](O)[C@H](O)[C@@H](CO)O3)C[C@]([C@@]5(C)C6C([C@@](C)(O[C@H]7[C@H](O)[C@@H](O)[C@H](O)[C@@H](CO)O7)CC[C@@H](O)C(C)(O)C)CC5)(C)C2CC6=O	CC1OC(OC2C(OC3CC4(C)C(CC(=O)C5C(C(C)(CCC(O)C(C)(C)O)OC6OC(CO)C(O)C(O)C6O)CCC54C)C4(C)CCC(O)C(C)(C)C34)OC(CO)C(O)C2O)C(O)C(O)C1O	2019					anti-inflammatory					Qi et al. (2019)	https://pubmed.ncbi.nlm.nih.gov/30909565/
442	notoginsenoside NL-J	C₅₇H₉₄O₂₇	1211.35	C17-side chain varied		PN (leaf)	CC1(C)[C@@H](O[C@H]2[C@H](O[C@H]3[C@H](O[C@H]4[C@H](O)[C@@H](O)[C@H](O)CO4)[C@@H](O)[C@H](O)[C@@H](CO)O3)[C@@H](O)[C@H](O)[C@@H](CO)O2)CC[C@@]5(C)C1CC[C@]6(C)C5C[C@@H]7C8[C@@]6(C)CCC8[C@@](C)(O[C@H]9[C@H](O)[C@@H](O)[C@H](O)[C@@H](CO[C@H]%10[C@H](O)[C@@H](O)[C@H](O)CO%10)O9)C[C@H](CC(C)=O)O7	CC(=O)CC1CC(C)(OC2OC(COC3OCC(O)C(O)C3O)C(O)C(O)C2O)C2CCC3(C)C2C(CC2C4(C)CCC(OC5OC(CO)C(O)C(O)C5OC5OC(CO)C(O)C(O)C5OC5OCC(O)C(O)C5O)C(C)(C)C4CCC23C)O1	2020					anti-inflammatory					Ruan et al. (2020)	https://pubmed.ncbi.nlm.nih.gov/32825257/
443	notoginsenoside SY4	C₄₃H₇₄O₁₄	815.051	C17-side chain varied		PN	CC1(C)[C@@H](O[C@H]2[C@H](O[C@H]3[C@H](O)[C@@H](O)[C@H](O)[C@@H](CO)O3)[C@@H](O)[C@H](O)[C@@H](CO)O2)CC[C@@]4(C)C1CC[C@]5(C)C4C[C@@H](O)C6[C@@]5(C)CCC6[C@](O)(C)C/C=C/C(C)(OC)C	COC(C)(C)C=CCC(C)(O)C1CCC2(C)C1C(O)CC1C3(C)CCC(OC4OC(CO)C(O)C(O)C4OC4OC(CO)C(O)C(O)C4O)C(C)(C)C3CCC12C	2020					Neuromastogenic and acetylcholinesterase (AChE) inhibitory activities					Yang et al. (2020)	https://pubmed.ncbi.nlm.nih.gov/32124646/
444	notoginsenoside NL-E1	C₄₇H₈₂O₁₉	951.154	C17-side chain varied		PN (leaf)	CC1(C)[C@@H](O[C@H]2[C@H](O)[C@@H](O)[C@H](O)[C@@H](CO)O2)CC[C@@]3(C)C1CC[C@]4(C)C3C[C@@H](O)C5[C@@]4(C)CCC5[C@@](C)(O[C@H]6[C@H](O)[C@@H](O)[C@H](O)[C@@H](CO[C@H]7[C@H](O)[C@@H](O)[C@H](CO)O7)O6)CC[C@@H](O)C(C)(O)C	CC(C)(O)C(O)CCC(C)(OC1OC(COC2OC(CO)C(O)C2O)C(O)C(O)C1O)C1CCC2(C)C1C(O)CC1C3(C)CCC(OC4OC(CO)C(O)C(O)C4O)C(C)(C)C3CCC12C	2020					anti-inflammatory					Ruan et al. (2020)	https://pubmed.ncbi.nlm.nih.gov/32649999/
445	notoginsenoside NL-E2	C₅₃H₉₂O₂₄	1113.3	C17-side chain varied		PN (leaf)	CC1(C)[C@@H](O[C@H]2[C@H](O[C@H]3[C@H](O)[C@@H](O)[C@H](O)[C@@H](CO)O3)[C@@H](O)[C@H](O)[C@@H](CO)O2)CC[C@@]4(C)C1CC[C@]5(C)C4C[C@@H](O)C6[C@@]5(C)CCC6[C@@](C)(O[C@H]7[C@H](O)[C@@H](O)[C@H](O)[C@@H](CO[C@H]8[C@H](O)[C@@H](O)[C@H](CO)O8)O7)CC[C@@H](O)C(C)(O)C	CC(C)(O)C(O)CCC(C)(OC1OC(COC2OC(CO)C(O)C2O)C(O)C(O)C1O)C1CCC2(C)C1C(O)CC1C3(C)CCC(OC4OC(CO)C(O)C(O)C4OC4OC(CO)C(O)C(O)C4O)C(C)(C)C3CCC12C	2020					Anti-inflammatory activity					Ruan et al. (2020)	https://pubmed.ncbi.nlm.nih.gov/32649999/
446	notoginsenoside NL-E3	C₅₈H₁₀₀O₂₈	1245.41	C17-side chain varied		PN (leaf)	CC1(C)[C@@H](O[C@H]2[C@H](O[C@H]3[C@H](O[C@H]4[C@H](O)[C@@H](O)[C@H](O)CO4)[C@@H](O)[C@H](O)[C@@H](CO)O3)[C@@H](O)[C@H](O)[C@@H](CO)O2)CC[C@@]5(C)C1CC[C@]6(C)C5C[C@@H](O)C7[C@@]6(C)CCC7[C@@](C)(O[C@H]8[C@H](O)[C@@H](O)[C@H](O)[C@@H](CO[C@H]9[C@H](O)[C@@H](O)[C@H](CO)O9)O8)CC[C@@H](O)C(C)(O)C	CC(C)(O)C(O)CCC(C)(OC1OC(COC2OC(CO)C(O)C2O)C(O)C(O)C1O)C1CCC2(C)C1C(O)CC1C3(C)CCC(OC4OC(CO)C(O)C(O)C4OC4OC(CO)C(O)C(O)C4OC4OCC(O)C(O)C4O)C(C)(C)C3CCC12C	2020					Anti-inflammatory activity					Ruan et al. (2020)	https://pubmed.ncbi.nlm.nih.gov/32649999/
447	notoginsenoside NL-E4	C₅₈H₁₀₀O₂₈	1245.41	C17-side chain varied		PN (leaf)	CC1(C)[C@@H](O[C@H]2[C@H](O[C@H]3[C@H](O[C@H]4[C@H](O)[C@@H](O)[C@H](O)CO4)[C@@H](O)[C@H](O)[C@@H](CO)O3)[C@@H](O)[C@H](O)[C@@H](CO)O2)CC[C@@]5(C)C1CC[C@]6(C)C5C[C@@H](O)C7[C@@]6(C)CCC7[C@@](C)(O[C@H]8[C@H](O)[C@@H](O)[C@H](O)[C@@H](CO[C@H]9[C@H](O)[C@@H](O)[C@H](O)CO9)O8)CC[C@@H](O)C(C)(O)C	CC(C)(O)C(O)CCC(C)(OC1OC(COC2OCC(O)C(O)C2O)C(O)C(O)C1O)C1CCC2(C)C1C(O)CC1C3(C)CCC(OC4OC(CO)C(O)C(O)C4OC4OC(CO)C(O)C(O)C4OC4OCC(O)C(O)C4O)C(C)(C)C3CCC12C	2020					Anti-inflammatory activity					Ruan et al. (2020)	https://pubmed.ncbi.nlm.nih.gov/32649999/
448	notoginsenoside NL-F1	C₅₃H₉₂O₂₄	1113.3	C17-side chain varied		PN (leaf)	CC1(C)[C@@H](O[C@H]2[C@H](O[C@H]3[C@H](O)[C@@H](O)[C@H](O)[C@@H](CO)O3)[C@@H](O)[C@H](O)[C@@H](CO)O2)CC[C@@]4(C)C1CC[C@]5(C)C4C[C@@H](O)C6[C@@]5(C)CCC6[C@@](C)(O[C@H]7[C@H](O)[C@@H](O)[C@H](O)[C@@H](CO[C@H]8[C@H](O)[C@@H](O)[C@H](O)CO8)O7)CC[C@H](O)C(C)(O)C	CC(C)(O)C(O)CCC(C)(OC1OC(COC2OCC(O)C(O)C2O)C(O)C(O)C1O)C1CCC2(C)C1C(O)CC1C3(C)CCC(OC4OC(CO)C(O)C(O)C4OC4OC(CO)C(O)C(O)C4O)C(C)(C)C3CCC12C	2020					Anti-inflammatory activity					Ruan et al. (2020)	https://pubmed.ncbi.nlm.nih.gov/32649999/
449	notoginsenoside NL-F2	C₅₈H₁₀₀O₂₈	1245.41	C17-side chain varied		PN (leaf)	CC1(C)[C@@H](O[C@H]2[C@H](O[C@H]3[C@H](O[C@H]4[C@H](O)[C@@H](O)[C@H](O)CO4)[C@@H](O)[C@H](O)[C@@H](CO)O3)[C@@H](O)[C@H](O)[C@@H](CO)O2)CC[C@@]5(C)C1CC[C@]6(C)C5C[C@@H](O)C7[C@@]6(C)CCC7[C@@](C)(O[C@H]8[C@H](O)[C@@H](O)[C@H](O)[C@@H](CO[C@H]9[C@H](O)[C@@H](O)[C@H](O)CO9)O8)CC[C@H](O)C(C)(O)C	CC(C)(O)C(O)CCC(C)(OC1OC(COC2OCC(O)C(O)C2O)C(O)C(O)C1O)C1CCC2(C)C1C(O)CC1C3(C)CCC(OC4OC(CO)C(O)C(O)C4OC4OC(CO)C(O)C(O)C4OC4OCC(O)C(O)C4O)C(C)(C)C3CCC12C	2020					Anti-inflammatory activity					Ruan et al. (2020)	https://pubmed.ncbi.nlm.nih.gov/32649999/
450	notoginsenoside ST12	C₄₁H₆₈O₁₁	736.984	C17-side chain varied		PN (steamed root)	CC1(C)[C@@H](O[C@H]2[C@H](O[C@H]3[C@H](O)[C@@H](O)[C@H](O)CO3)[C@@H](O)[C@H](O)[C@@H](CO)O2)CC[C@@]4(C)C1CC[C@]5(C)C4C[C@@H](O)C6[C@@]5(C)CCC6C(CC/C=C(C)/C)=C	C=C(CCC=C(C)C)C1CCC2(C)C1C(O)CC1C3(C)CCC(OC4OC(CO)C(O)C(O)C4OC4OCC(O)C(O)C4O)C(C)(C)C3CCC12C	2015					Anti-inflammatory activity					Gu et al. (2015)	https://pubmed.ncbi.nlm.nih.gov/25797537/
451	6-O-[β-D-glucopyranosyl-(1→2)-β-D-glucopyranosyl]-dammar-25(26)-ene 3β,6α,12β,20S,24R-pentaol	C₄₂H₇₂O₁₅	817.023	C17-side chain varied		Panacis majoris (rhizome)	CC1(C)[C@@H](O)CC[C@@]2(C)C1[C@@H](O[C@H]3[C@H](O[C@H]4[C@H](O)[C@@H](O)[C@H](O)[C@@H](CO)O4)[C@@H](O)[C@H](O)[C@@H](CO)O3)C[C@]5(C)C2C[C@@H](O)C6[C@@]5(C)CCC6[C@@](C)(O[H])CC[C@@H](O)C(C)=C	C=C(C)C(O)CCC(C)(O)C1CCC2(C)C1C(O)CC1C3(C)CCC(O)C(C)(C)C3C(OC3OC(CO)C(O)C(O)C3OC3OC(CO)C(O)C(O)C3O)CC12C	2017					Hematological Effect, Anti-inflammatory activity					Li et al. (2017)	https://pubmed.ncbi.nlm.nih.gov/27676700/
452	ginsenoside Rh21	C₄₂H₇₂O₁₅	817.023	C17-side chain varied		PG (stem and leaf)	CC1(C)[C@@H](O)CC[C@@]2(C)C1[C@@H](O[C@H]3[C@H](O)[C@@H](O)[C@H](O)[C@@H](CO)O3)C[C@]4(C)C2C[C@@H](O)C5[C@@]4(C)CCC5[C@@](C)(O[C@H]6[C@H](O)[C@@H](O)[C@H](O)[C@@H](CO)O6)CC[C@@H](O)C(C)=C	C=C(C)C(O)CCC(C)(OC1OC(CO)C(O)C(O)C1O)C1CCC2(C)C1C(O)CC1C3(C)CCC(O)C(C)(C)C3C(OC3OC(CO)C(O)C(O)C3O)CC12C	2015					Whitening, anti-oxidation					Qiu et al. (2015)	https://pubmed.ncbi.nlm.nih.gov/26398424/
453	20(S)-dammar-3-oxo-23-ene-25-hydroperoxyl-6α,12β,20-triol	C₃₀H₅₀O₆	506.724	C17-side chain varied		PN (root)	CC1(C)C(CC[C@@]2(C)C1[C@@H](O[H])C[C@]3(C)C2C[C@@H](O[H])C4[C@@]3(C)CCC4[C@@](C/C=C/C(C)(OO)C)(C)O)=O	CC(C)(C=CCC(C)(O)C1CCC2(C)C1C(O)CC1C3(C)CCC(=O)C(C)(C)C3C(O)CC12C)OO	2020					Inhibition of NO production					Shang et al. (2020)	https://pubmed.ncbi.nlm.nih.gov/32372862/
454	20(S)-dammar-12-oxo-23-ene-25-hydroperoxyl-3β,6α,20-triol	C₃₀H₅₀O₆	506.724	C17-side chain varied		PN (root)	CC1(C)[C@@H](O[H])CC[C@@]2(C)C1[C@@H](O[H])C[C@]([C@@]3(C)C4C([C@@](C/C=C/C(C)(OO)C)(C)O)CC3)(C)C2CC4=O	CC(C)(C=CCC(C)(O)C1CCC2(C)C1C(=O)CC1C3(C)CCC(O)C(C)(C)C3C(O)CC12C)OO	2020					anti-cancer					Shang et al. (2020)	https://pubmed.ncbi.nlm.nih.gov/32372862/
455	20(S)-dammar-3-oxo-23-ene-25-hydroperoxyl-12β,20-diol	C₃₀H₅₀O₅	490.725	C17-side chain varied		PN (root)	CC1(C)C(CC[C@@]2(C)C1C([H])C[C@]3(C)C2C[C@@H](O[H])C4[C@@]3(C)CCC4[C@@](C/C=C/C(C)(OO)C)(C)O)=O	CC(C)(C=CCC(C)(O)C1CCC2(C)C1C(O)CC1C3(C)CCC(=O)C(C)(C)C3CCC12C)OO	2020					Anti-inflammatory activity					Shang et al. (2020)	https://pubmed.ncbi.nlm.nih.gov/32372862/
456	20(S)-ginsenoside Rf2	C₄₂H₇₄O₁₄	803.04	C17-side chain varied		PG (stem and leaf)	CC1(C)[C@@H](O)CC[C@@]2(C)C1[C@@H](O[C@H]3[C@H](O[C@H]4[C@H](O)[C@H](O)[C@@H](O)[C@H](C)O4)[C@@H](O)[C@H](O)[C@@H](CO)O3)C[C@]5(C)C2C[C@@H](O)C6[C@@]5(C)CCC6[C@@](CCCC(C)(O)C)(C)O	CC1OC(OC2C(OC3CC4(C)C(CC(O)C5C(C(C)(O)CCCC(C)(C)O)CCC54C)C4(C)CCC(O)C(C)(C)C34)OC(CO)C(O)C2O)C(O)C(O)C1O	2015					Increase the utilisation of ginseng in agricultural products, food, dietary supplements, nutraceuticals and pharmaceuticals, and also facilitate the future development of new high-functional ginseng products by combining various processing methods.					106	https://pesquisa.bvsalud.org/portal/resource/pt/wpr-853881
457	20(S)-dammar-25-ene-24(S)-hydroperoxyl-3β,6α,12β,20-tetrol	C₃₀H₅₂O₆	508.74	C17-side chain varied		PN (root)	CC1(C)[C@@H](O)CC[C@@]2(C)C1[C@@H](O)C[C@]3(C)C2C[C@@H](O)C4[C@@]3(C)CCC4[C@@](CC[C@H](OO)C(C)=C)(C)O	C=C(C)C(CCC(C)(O)C1CCC2(C)C1C(O)CC1C3(C)CCC(O)C(C)(C)C3C(O)CC12C)OO	2020					antiinflammatory activity					Shang et al. (2020)	https://pubmed.ncbi.nlm.nih.gov/32372862/
458	notoginsenoside SP1	C₄₂H₇₂O₁₅	817.023	C17-side chain varied		PN (steamed root)	CC1(C)[C@@H](O[C@H]2[C@H](O[C@H]3[C@H](O)[C@@H](O)[C@H](O)[C@@H](CO)O3)[C@@H](O)[C@H](O)[C@@H](CO)O2)CC[C@@]4(C)C1C([H])C[C@]5(C)C4C[C@@H](O)C6[C@@]5(C)CC[C@]6([H])[C@](O)(C)/C=C/[C@H](O)C(C)(O)C	CC(C)(O)C(O)C=CC(C)(O)C1CCC2(C)C1C(O)CC1C3(C)CCC(OC4OC(CO)C(O)C(O)C4OC4OC(CO)C(O)C(O)C4O)C(C)(C)C3CCC12C	2015					Promoting Effects on the Differentiation					Gu et al. (2015)	https://pubmed.ncbi.nlm.nih.gov/26200131/
459	notoginsenoside SP2	C₄₂H₇₂O₁₅	817.023	C17-side chain varied		PN (steamed root)	CC1(C)[C@@H](O[C@H]2[C@H](O[C@H]3[C@H](O)[C@@H](O)[C@H](O)[C@@H](CO)O3)[C@@H](O)[C@H](O)[C@@H](CO)O2)CC[C@@]4(C)C1C([H])C[C@]5(C)C4C[C@@H](O)C6[C@@]5(C)CC[C@]6([H])[C@](O)(C)/C=C/[C@@H](O)C(C)(O)C	CC(C)(O)C(O)C=CC(C)(O)C1CCC2(C)C1C(O)CC1C3(C)CCC(OC4OC(CO)C(O)C(O)C4OC4OC(CO)C(O)C(O)C4O)C(C)(C)C3CCC12C	2015					Promoting Effects on the Differentiation					Gu et al. (2015)	https://pubmed.ncbi.nlm.nih.gov/26200131/
460	notoginsenoside SP3	C₄₂H₇₂O₁₅	817.023	C17-side chain varied		PN (steamed root)	CC1(C)[C@@H](O[C@H]2[C@H](O[C@H]3[C@H](O)[C@@H](O)[C@H](O)[C@@H](CO)O3)[C@@H](O)[C@H](O)[C@@H](CO)O2)CC[C@@]4(C)C1C([H])C[C@]5(C)C4C[C@@H](O)C6[C@@]5(C)CC[C@]6([H])[C@](C)(O)/C=C/[C@@H](O)C(C)(O)C	CC(C)(O)C(O)C=CC(C)(O)C1CCC2(C)C1C(O)CC1C3(C)CCC(OC4OC(CO)C(O)C(O)C4OC4OC(CO)C(O)C(O)C4O)C(C)(C)C3CCC12C	2015										Gu et al. (2015)	https://pubmed.ncbi.nlm.nih.gov/26200131/
461	notoginsenoside SP4	C₃₆H₆₂O₁₁	670.881	C17-side chain varied		PN (steamed root)	CC1(C)[C@@H](O[H])CC[C@@]2(C)C1[C@@H](O[C@H]3[C@H](O)[C@@H](O)[C@H](O)[C@@H](CO)O3)C[C@]4(C)C2C[C@@H](O)C5[C@@]4(C)CC[C@]5([H])[C@](C)(O)/C=C/[C@H](O)C(C)(O)C	CC(C)(O)C(O)C=CC(C)(O)C1CCC2(C)C1C(O)CC1C3(C)CCC(O)C(C)(C)C3C(OC3OC(CO)C(O)C(O)C3O)CC12C	2015										Gu et al. (2015)	https://pubmed.ncbi.nlm.nih.gov/26200131/
462	notoginsenoside SP5	C₃₆H₆₂O₁₁	670.881	C17-side chain varied		PN (steamed root)	CC1(C)[C@@H](O)CC[C@@]2(C)C1[C@@H](O[C@H]3[C@H](O)[C@@H](O)[C@H](O)[C@@H](CO)O3)C[C@]4(C)C2C[C@@H](O)C5[C@@]4(C)CCC5/C(C)=C/[C@H](O[H])[C@@H](O)C(C)(O)C	CC(=CC(O)C(O)C(C)(C)O)C1CCC2(C)C1C(O)CC1C3(C)CCC(O)C(C)(C)C3C(OC3OC(CO)C(O)C(O)C3O)CC12C	2015										Gu et al. (2015)	https://pubmed.ncbi.nlm.nih.gov/26200131/
463	notoginsenoside SP6	C₃₆H₆₂O₁₁	670.881	C17-side chain varied		PN (steamed root)	CC1(C)[C@@H](O)CC[C@@]2(C)C1[C@@H](O[C@H]3[C@H](O)[C@@H](O)[C@H](O)[C@@H](CO)O3)C[C@]4(C)C2C[C@@H](O)C5[C@@]4(C)CCC5/C(C)=C/[C@@H](O[H])[C@H](O)C(C)(O)C	CC(=CC(O)C(O)C(C)(C)O)C1CCC2(C)C1C(O)CC1C3(C)CCC(O)C(C)(C)C3C(OC3OC(CO)C(O)C(O)C3O)CC12C	2015					Promoting Effects on the Differentiation					Gu et al. (2015)	https://pubmed.ncbi.nlm.nih.gov/26200131/
464	notoginsenoside SP9	C₃₇H₆₄O₁₁	684.908	C17-side chain varied		PN (steamed root)	CC1(C)[C@@H](O)CC[C@@]2(C)C1[C@@H](O[C@H]3[C@H](O)[C@@H](O)[C@H](O)[C@@H](CO)O3)C[C@]4(C)C2C[C@@H](O)C5[C@@]4(C)CCC5/C(C)=C/[C@H](OC)[C@@H](O)C(C)(O)C	COC(C=C(C)C1CCC2(C)C1C(O)CC1C3(C)CCC(O)C(C)(C)C3C(OC3OC(CO)C(O)C(O)C3O)CC12C)C(O)C(C)(C)O	2015										Gu et al. (2015)	https://pubmed.ncbi.nlm.nih.gov/26200131/
465	notoginsenoside SP10	C₃₇H₆₄O₁₁	684.908	C17-side chain varied		PN (steamed root)	CC1(C)[C@@H](O)CC[C@@]2(C)C1[C@@H](O[C@H]3[C@H](O)[C@@H](O)[C@H](O)[C@@H](CO)O3)C[C@]4(C)C2C[C@@H](O)C5[C@@]4(C)CCC5/C(C)=C/[C@@H](OC)[C@@H](O)C(C)(O)C	COC(C=C(C)C1CCC2(C)C1C(O)CC1C3(C)CCC(O)C(C)(C)C3C(OC3OC(CO)C(O)C(O)C3O)CC12C)C(O)C(C)(C)O	2015										Gu et al. (2015)	https://pubmed.ncbi.nlm.nih.gov/26200131/
466	notoginsenoside SP7	C₃₆H₆₂O₁₁	670.881	C17-side chain varied		PN (steamed root)	CC1(C)[C@@H](O)CC[C@@]2(C)C1[C@@H](O[C@H]3[C@H](O)[C@@H](O)[C@H](O)[C@@H](CO)O3)C[C@]4(C)C2C[C@@H](O)C5[C@@]4(C)CCC5/C(C)=C\[C@H](O)[C@@H](O)C(C)(O)C	CC(=CC(O)C(O)C(C)(C)O)C1CCC2(C)C1C(O)CC1C3(C)CCC(O)C(C)(C)C3C(OC3OC(CO)C(O)C(O)C3O)CC12C	2015					Promoting Effects on the Differentiation					Gu et al. (2015)	https://pubmed.ncbi.nlm.nih.gov/26200131/
467	notoginsenoside SP8	C₃₆H₆₂O₁₁	670.881	C17-side chain varied		PN (steamed root)	CC1(C)[C@@H](O)CC[C@@]2(C)C1[C@@H](O[C@H]3[C@H](O)[C@@H](O)[C@H](O)[C@@H](CO)O3)C[C@]4(C)C2C[C@@H](O)C5[C@@]4(C)CCC5/C(C)=C\[C@@H](O)[C@H](O)C(C)(O)C	CC(=CC(O)C(O)C(C)(C)O)C1CCC2(C)C1C(O)CC1C3(C)CCC(O)C(C)(C)C3C(OC3OC(CO)C(O)C(O)C3O)CC12C	2015					Promoting Effects on the Differentiation					Gu et al. (2015)	https://pubmed.ncbi.nlm.nih.gov/26200131/
468	notoginsenoside SP11	C₄₂H₇₂O₁₅	817.023	C17-side chain varied		PN (steamed root)	CC1(C)[C@@H](O[C@H]2[C@H](O[C@H]3[C@H](O)[C@@H](O)[C@H](O)[C@@H](CO)O3)[C@@H](O)[C@H](O)[C@@H](CO)O2)CC[C@@]4(C)C1CC[C@]5(C)C4C[C@@H](O)C6[C@@]5(C)CCC6/C(C)=C/[C@H](O)[C@H](C(C)(O)C)O	CC(=CC(O)C(O)C(C)(C)O)C1CCC2(C)C1C(O)CC1C3(C)CCC(OC4OC(CO)C(O)C(O)C4OC4OC(CO)C(O)C(O)C4O)C(C)(C)C3CCC12C	2015										Gu et al. (2015)	https://pubmed.ncbi.nlm.nih.gov/26200131/
469	notoginsenoside SP18	C₃₆H₅₈O₁₀	650.85	C17-side chain varied		PN (steamed root)	CC1(C)[C@@H](O)CC[C@@]2(C)C1[C@@H](O[C@H]3[C@H](O)[C@@H](O)[C@H](O)[C@@H](CO)O3)C[C@]4(C)C2C[C@@H](O)C5[C@@]4(C)CCC5/C(C)=C/C(C6OC6(C)C)=O	CC(=CC(=O)C1OC1(C)C)C1CCC2(C)C1C(O)CC1C3(C)CCC(O)C(C)(C)C3C(OC3OC(CO)C(O)C(O)C3O)CC12C	2015										Gu et al. (2015)	https://pubmed.ncbi.nlm.nih.gov/26200131/
470	ginsenoslaloside I	C₃₆H₆₀O₈	620.868	C17-side chain varied		PG (stem and leaf)	CC1(C)[C@@H](O[C@H]2[C@H](O)[C@@H](O)[C@H](O)[C@@H](CO)O2)CC[C@@]3(C)C1CC[C@]4(C)C3C[C@@H](O)C5[C@@]4(C)CCC5/C(C)=C/C[C@@H](O)C(C)=C	C=C(C)C(O)CC=C(C)C1CCC2(C)C1C(O)CC1C3(C)CCC(OC4OC(CO)C(O)C(O)C4O)C(C)(C)C3CCC12C	2015					potential activator of SIRT1					Ma et al. (2015)	https://pubmed.ncbi.nlm.nih.gov/26420067/
471	dammara-(20E)22,25-diene-3β,6α,12β,24S-tetrol	C₃₀H₅₀O₄	474.726	C17-side chain varied		PG (stem and leaf)	CC1(C)[C@@H](O)CC[C@@]2(C)C1[C@@H](O[H])C[C@]3(C)C2C[C@@H](O)C4[C@@]3(C)CCC4/C(C)=C/C[C@H](O)C(C)=C	C=C(C)C(O)CC=C(C)C1CCC2(C)C1C(O)CC1C3(C)CCC(O)C(C)(C)C3C(O)CC12C	2012										Li et al. (2012)	https://pubmed.ncbi.nlm.nih.gov/22634016/
472	notoginsenoside NL-B1	C₄₇H₈₀O₁₈	933.139	C17-side chain varied		PN (leaf)	CC1(C)[C@@H](O[C@H]2[C@H](O)[C@@H](O)[C@H](O)[C@@H](CO)O2)CC[C@@]3(C)C1CC[C@]4(C)C3C[C@@H](O)C5[C@@]4(C)CCC5[C@@](C/C=C/C(C)(O)C)(C)O[C@H]6[C@H](O)[C@@H](O)[C@H](O)[C@@H](CO[C@H]7[C@H](O)[C@@H](O)[C@H](CO)O7)O6	CC(C)(O)C=CCC(C)(OC1OC(COC2OC(CO)C(O)C2O)C(O)C(O)C1O)C1CCC2(C)C1C(O)CC1C3(C)CCC(OC4OC(CO)C(O)C(O)C4O)C(C)(C)C3CCC12C	2020	977.532	18.62	331.8	[M−H+HCOOH]−						Sun et al. (2020)	https://www.mdpi.com/1420-3049/25/1/139
473	notoginsenoside NL-B2	C₅₈H₉₈O₂₇	1227.39	C17-side chain varied		PN (leaf)	CC1(C)[C@@H](O[C@H]2[C@H](O[C@H]3[C@H](O[C@@H]4[C@@H](O)[C@H](O)[C@@H](O)CO4)[C@@H](O)[C@H](O)[C@@H](CO)O3)[C@@H](O)[C@H](O)[C@@H](CO)O2)CC[C@@]5(C)C1CC[C@]6(C)C5C[C@@H](O)C7[C@@]6(C)CCC7[C@@](C/C=C/C(C)(O)C)(C)O[C@H]8[C@H](O)[C@@H](O)[C@H](O)[C@@H](CO[C@H]9[C@H](O)[C@@H](O)[C@H](CO)O9)O8	CC(C)(O)C=CCC(C)(OC1OC(COC2OC(CO)C(O)C2O)C(O)C(O)C1O)C1CCC2(C)C1C(O)CC1C3(C)CCC(OC4OC(CO)C(O)C(O)C4OC4OC(CO)C(O)C(O)C4OC4OCC(O)C(O)C4O)C(C)(C)C3CCC12C	2020					anti-inflammatory activity					Sun et al. (2020)	https://www.mdpi.com/1420-3049/25/1/139
474	notoginsenoside NL-B3	C₅₈H₉₈O₂₇	1227.39	C17-side chain varied		PN (leaf)	CC1(C)[C@@H](O[C@H]2[C@H](O[C@H]3[C@H](O[C@@H]4[C@@H](O)[C@H](O)[C@@H](O)CO4)[C@@H](O)[C@H](O)[C@@H](CO)O3)[C@@H](O)[C@H](O)[C@@H](CO)O2)CC[C@@]5(C)C1CC[C@]6(C)C5C[C@@H](O)C7[C@@]6(C)CCC7[C@@](C/C=C/C(C)(O)C)(C)O[C@@H]8[C@@H](O)[C@H](O)[C@@H](O)[C@H](CO[C@@H]9[C@@H](O)[C@H](O)[C@@H](O)CO9)O8	CC(C)(O)C=CCC(C)(OC1OC(COC2OCC(O)C(O)C2O)C(O)C(O)C1O)C1CCC2(C)C1C(O)CC1C3(C)CCC(OC4OC(CO)C(O)C(O)C4OC4OC(CO)C(O)C(O)C4OC4OCC(O)C(O)C4O)C(C)(C)C3CCC12C	2020					anti-inflammatory activity					Sun et al. (2020)	https://www.mdpi.com/1420-3049/25/1/139
475	notoginsenoside NL-A1	C₄₇H₈₀O₁₉	949.138	C17-side chain varied		PN (leaf)	CC1(C)[C@@H](O[C@H]2[C@H](O)[C@@H](O)[C@H](O)[C@@H](CO)O2)CC[C@@]3(C)C1CC[C@]4(C)C3C[C@@H](O)C5[C@@]4(C)CCC5[C@@](C/C=C/C(C)(OO)C)(C)O[C@H]6[C@H](O)[C@@H](O)[C@H](O)[C@@H](CO[C@H]7[C@H](O)[C@@H](O)[C@H](CO)O7)O6	CC(C)(C=CCC(C)(OC1OC(COC2OC(CO)C(O)C2O)C(O)C(O)C1O)C1CCC2(C)C1C(O)CC1C3(C)CCC(OC4OC(CO)C(O)C(O)C4O)C(C)(C)C3CCC12C)OO	2020					anti-inflammatory activity					Sun et al. (2020)	https://www.mdpi.com/1420-3049/25/1/139
476	notoginsenoside NL-A2	C₄₇H₈₀O₁₉	949.138	C17-side chain varied		PN (leaf)	CC1(C)[C@@H](O[C@H]2[C@H](O)[C@@H](O)[C@H](O)[C@@H](CO)O2)CC[C@@]3(C)C1CC[C@]4(C)C3C[C@@H](O)C5[C@@]4(C)CCC5[C@@](C/C=C/C(C)(OO)C)(C)O[C@H]6[C@H](O)[C@@H](O)[C@H](O)[C@@H](CO[C@H]7[C@H](O)[C@@H](O)[C@H](O)CO7)O6	CC(C)(C=CCC(C)(OC1OC(COC2OCC(O)C(O)C2O)C(O)C(O)C1O)C1CCC2(C)C1C(O)CC1C3(C)CCC(OC4OC(CO)C(O)C(O)C4O)C(C)(C)C3CCC12C)OO	2020					anti-inflammatory activity					Sun et al. (2020)	https://www.mdpi.com/1420-3049/25/1/139
477	notoginsenoside NL-A3	C₅₈H₉₈O₂₈	1243.39	C17-side chain varied		PN (leaf)	CC1(C)[C@@H](O[C@H]2[C@H](O[C@H]3[C@H](O[C@@H]4[C@@H](O)[C@H](O)[C@@H](O)CO4)[C@@H](O)[C@H](O)[C@@H](CO)O3)[C@@H](O)[C@H](O)[C@@H](CO)O2)CC[C@@]5(C)C1CC[C@]6(C)C5C[C@@H](O)C7[C@@]6(C)CCC7[C@@](C/C=C/C(C)(OO)C)(C)O[C@H]8[C@H](O)[C@@H](O)[C@H](O)[C@@H](CO[C@H]9[C@H](O)[C@@H](O)[C@H](CO)O9)O8	CC(C)(C=CCC(C)(OC1OC(COC2OC(CO)C(O)C2O)C(O)C(O)C1O)C1CCC2(C)C1C(O)CC1C3(C)CCC(OC4OC(CO)C(O)C(O)C4OC4OC(CO)C(O)C(O)C4OC4OCC(O)C(O)C4O)C(C)(C)C3CCC12C)OO	2020					nueroprotective effects					Sun et al. (2020)	https://www.mdpi.com/1420-3049/25/1/139
478	notoginsenoside NL-A4	C₄₄H₇₂O₁₇	873.043	C17-side chain varied		PN (leaf)	CC1(C)[C@@H](OC(CC(O)=O)=O)CC[C@@]2(C)C1CC[C@]3(C)C2C[C@@H](O)C4[C@@]3(C)CCC4[C@@](C/C=C/C(C)(OO)C)(C)O[C@H]5[C@H](O)[C@@H](O)[C@H](O)[C@@H](CO[C@H]6[C@H](O)[C@@H](O)[C@H](CO)O6)O5	CC(C)(C=CCC(C)(OC1OC(COC2OC(CO)C(O)C2O)C(O)C(O)C1O)C1CCC2(C)C1C(O)CC1C3(C)CCC(OC(=O)CC(=O)O)C(C)(C)C3CCC12C)OO	2020										Sun et al. (2020)	https://www.mdpi.com/1420-3049/25/1/139
479	3β,6α,12β-trihydroxy-20S,24S-epoxydammar-25-ene	C₃₀H₅₀O₄	474.726	C17-side chain varied		PG (stem and leaf)	CC1(C)[C@@H](O)CC[C@@]2(C)C1[C@@H](O)C[C@]3(C)C2C[C@@H](O)C4[C@@]3(C)CCC4[C@]5(C)CC[C@@H](C(C)=C)O5	C=C(C)C1CCC(C)(C2CCC3(C)C2C(O)CC2C4(C)CCC(O)C(C)(C)C4C(O)CC23C)O1	2015										Ma et al. (2015)	https://www.sciencedirect.com/science/article/pii/S1874390015300446
480	3β,6α,12β-trihydroxy-20S,24R-epoxydammar-25-ene	C₃₀H₅₀O₄	474.726	C17-side chain varied		PG (stem and leaf)	CC1(C)[C@@H](O)CC[C@@]2(C)C1[C@@H](O)C[C@]3(C)C2C[C@@H](O)C4[C@@]3(C)CCC4[C@]5(C)CC[C@H](C(C)=C)O5	C=C(C)C1CCC(C)(C2CCC3(C)C2C(O)CC2C4(C)CCC(O)C(C)(C)C4C(O)CC23C)O1	2015										Ma et al. (2015)	https://www.sciencedirect.com/science/article/pii/S1874390015300446
481	(12R,20S,24S)-20,24-;12,24-diepoxy-dammarane-3β-ol	C₃₀H₅₀O₃	458.727	C17-side chain varied		PG (berry)	CC1(C)[C@@H](O)CC[C@@]2(C)C1CC[C@]3(C)C2C[C@@H](O4)C5[C@@]3(C)CCC5C6(C)CCC4(O6)C(C)C	CC(C)C12CCC(C)(O1)C1CCC3(C)C1C(CC1C4(C)CCC(O)C(C)(C)C4CCC13C)O2	2011					anti-cancer					Zhao et al. (2011)	https://pubmed.ncbi.nlm.nih.gov/21216145/
482	(20S,24S,25R)-6-O-[β-D-glucopyranosyl-(1→2)-β-D-glucopyranosyl]-dammar-20,24-epoxy-3β,6α,12β,25,26-pentaol	C₄₂H₇₂O₁₆	833.022	C17-side chain varied		Panacis majoris (rhizome)	CC1(C)[C@@H](O)CC[C@@]2(C)C1[C@@H](O[C@H]3[C@H](O[C@H]4[C@H](O)[C@@H](O)[C@H](O)[C@@H](CO)O4)[C@@H](O)[C@H](O)[C@@H](CO)O3)C[C@]5(C)C2C[C@@H](O)C6[C@@]5(C)CCC6[C@]7(C)CC[C@@H](C(C)(O)CO)O7	CC(O)(CO)C1CCC(C)(C2CCC3(C)C2C(O)CC2C4(C)CCC(O)C(C)(C)C4C(OC4OC(CO)C(O)C(O)C4OC4OC(CO)C(O)C(O)C4O)CC23C)O1	2017					Antiplatelet Aggregation Activity					Li et al. (2017)	https://pubmed.ncbi.nlm.nih.gov/27676700/
483	(20S,24R,25R)-6-O-[β-D-glucopyranosyl-(1→2)-β-D-glucopyranosyl]-dammar-20,24-epoxy-3β,6α,12β,25,26-pentaol	C₄₂H₇₂O₁₆	833.022	C17-side chain varied		Panacis majoris (rhizome)	CC1(C)[C@@H](O)CC[C@@]2(C)C1[C@@H](O[C@H]3[C@H](O[C@H]4[C@H](O)[C@@H](O)[C@H](O)[C@@H](CO)O4)[C@@H](O)[C@H](O)[C@@H](CO)O3)C[C@]5(C)C2C[C@@H](O)C6[C@@]5(C)CCC6[C@]7(C)CC[C@H](C(C)(O)CO)O7	CC(O)(CO)C1CCC(C)(C2CCC3(C)C2C(O)CC2C4(C)CCC(O)C(C)(C)C4C(OC4OC(CO)C(O)C(O)C4OC4OC(CO)C(O)C(O)C4O)CC23C)O1	2017					Antiplatelet Aggregation Activity					Li et al. (2017)	https://pubmed.ncbi.nlm.nih.gov/27676700/
484	ginsenoside Rh25	C₅₂H₈₈O₂₁	1049.26	C17-side chain varied		PG (flower bud)	CC1(C)[C@@H](O[C@H]2[C@H](O[C@H]3[C@H](O)[C@@H](O)[C@@H](O)CO3)[C@@H](O)[C@H](O)[C@@H](CO)O2)CC[C@@]4(C)C1CC([H])[C@]5(C)C4C[C@@H](O)C6[C@@]5(C)CCC6[C@@](CC/C=C(C)/C)(C)O[C@H]7[C@H](O)[C@@H](O)[C@H](O)[C@@H](CO[C@H]8[C@H](O)[C@@H](O)[C@H](CO)O8)O7	CC(C)=CCCC(C)(OC1OC(COC2OC(CO)C(O)C2O)C(O)C(O)C1O)C1CCC2(C)C1C(O)CC1C3(C)CCC(OC4OC(CO)C(O)C(O)C4OC4OCC(O)C(O)C4O)C(C)(C)C3CCC12C	2020					anti-cancer					Li et al. (2020)	https://pubmed.ncbi.nlm.nih.gov/32148402/
485	7-β-hydroxyl ginsenoside Rd	C₄₈H₈₂O₁₉	963.165	C17-side chain varied		PG (flower bud)	CC1(C)[C@@H](O[C@H]2[C@H](O[C@H]3[C@H](O)[C@@H](O)[C@H](O)[C@@H](CO)O3)[C@@H](O)[C@H](O)[C@@H](CO)O2)CC[C@@]4(C)C1C[C@H](O[H])[C@]5(C)C4C[C@@H](O)C6[C@@]5(C)CCC6[C@@](CC/C=C(C)/C)(C)O[C@H]7[C@H](O)[C@@H](O)[C@H](O)[C@@H](CO)O7	CC(C)=CCCC(C)(OC1OC(CO)C(O)C(O)C1O)C1CCC2(C)C1C(O)CC1C3(C)CCC(OC4OC(CO)C(O)C(O)C4OC4OC(CO)C(O)C(O)C4O)C(C)(C)C3CC(O)C12C	2020					anti-cancer					Li et al. (2020)	https://pubmed.ncbi.nlm.nih.gov/32148402/
486	ginsenoside Rh26	C₅₂H₈₆O₁₉	1015.24	C17-side chain varied		PG (flower bud)	CC1(C)[C@@H](O[C@H]2[C@H](O[C@H]3[C@H](O)[C@@H](O)[C@H](O)[C@@H](CO)O3)[C@@H](O)[C@H](O)[C@@H](COC(/C=C/C)=O)O2)CC[C@@]4(C)C1CC([H])[C@]5(C)C4C[C@@H](O)C6[C@@]5(C)CCC6[C@@](CC/C=C(C)/C)(C)O[C@H]7[C@H](O)[C@@H](O)[C@H](O)[C@@H](CO)O7	CC=CC(=O)OCC1OC(OC2CCC3(C)C(CCC4(C)C3CC(O)C3C(C(C)(CCC=C(C)C)OC5OC(CO)C(O)C(O)C5O)CCC34C)C2(C)C)C(OC2OC(CO)C(O)C(O)C2O)C(O)C1O	2020					anti-cancer					Li et al. (2020)	https://pubmed.ncbi.nlm.nih.gov/32148402/
487	notoginsenoside LK2	C₅₈H₉₆O₂₆	1209.38	C17-side chain varied		PN (stem and leaf)	CC1(C)[C@@H](O[C@H]2[C@H](O[C@H]3[C@H](O[C@@H]4[C@@H](O)[C@H](O)[C@@H](O)CO4)[C@@H](O)[C@H](O)[C@@H](CO)O3)[C@@H](O)[C@H](O)[C@@H](CO)O2)CC[C@@]5(C)C1CC[C@]6(C)C5C[C@@H](O)C7[C@@]6(C)CCC7[C@@](C/C=C/C(C)=C)(C)O[C@H]8[C@H](O)[C@@H](O)[C@H](O)[C@@H](CO[C@H]9[C@H](O)[C@@H](O)[C@H](CO)O9)O8	C=C(C)C=CCC(C)(OC1OC(COC2OC(CO)C(O)C2O)C(O)C(O)C1O)C1CCC2(C)C1C(O)CC1C3(C)CCC(OC4OC(CO)C(O)C(O)C4OC4OC(CO)C(O)C(O)C4OC4OCC(O)C(O)C4O)C(C)(C)C3CCC12C	2019					anti-inflammatory					Li et al. (2019)	https://pubmed.ncbi.nlm.nih.gov/31308809/
488	notoginsenoside LK3	C₅₉H₉₈O₂₇	1239.41	C17-side chain varied		PN (stem and leaf)	CC1(C)[C@@H](O[C@H]2[C@H](O[C@H]3[C@H](O[C@@H]4[C@@H](O)[C@H](O)[C@@H](O)CO4)[C@@H](O)[C@H](O)[C@@H](CO)O3)[C@@H](O)[C@H](O)[C@@H](CO)O2)CC[C@@]5(C)C1CC[C@]6(C)C5C[C@@H](O)C7[C@@]6(C)CCC7[C@@](C/C=C/C(C)=C)(C)O[C@H]8[C@H](O)[C@@H](O)[C@H](O)[C@@H](CO[C@H]9[C@H](O)[C@@H](O)[C@H](O)[C@@H](CO)O9)O8	C=C(C)C=CCC(C)(OC1OC(COC2OC(CO)C(O)C(O)C2O)C(O)C(O)C1O)C1CCC2(C)C1C(O)CC1C3(C)CCC(OC4OC(CO)C(O)C(O)C4OC4OC(CO)C(O)C(O)C4OC4OCC(O)C(O)C4O)C(C)(C)C3CCC12C	2019					anti-inflammatory					Li et al. (2019)	https://pubmed.ncbi.nlm.nih.gov/31308809/
489	5,6-didehydroginsenoside Rg3	C₄₂H₇₀O₁₃	783.009	C17-side chain varied		PG (leaf)	CC1(C)[C@@H](O[C@H]2[C@H](O[C@H]3[C@H](O)[C@@H](O)[C@H](O)[C@@H](CO)O3)[C@@H](O)[C@H](O)[C@@H](CO)O2)CC[C@@]4(C)C1=CC[C@]5(C)C4C[C@@H](O)C6[C@@]5(C)CCC6[C@@](CC/C=C(C)/C)(C)O	CC(C)=CCCC(C)(O)C1CCC2(C)C1C(O)CC1C3(C)CCC(OC4OC(CO)C(O)C(O)C4OC4OC(CO)C(O)C(O)C4O)C(C)(C)C3=CCC12C	2019					anti-inflammatory					Li et al. (2019)	https://pubmed.ncbi.nlm.nih.gov/31695566/
490	notoginsenoside SY1	C₄₁H₆₈O₁₇	832.978	C17-side chain varied		PN (stem and leaf)	CC1(C)[C@@H](O[C@H]2[C@H](O[C@H]3[C@H](O[C@H]4[C@H](O)[C@@H](O)[C@H](O)CO4)[C@@H](O)[C@H](O)[C@@H](CO)O3)[C@@H](O)[C@H](O)[C@@H](CO)O2)CC[C@@]5(C)C1CC[C@]6(C)C5C[C@@H](O)C7[C@@]6(C)CCC7C(C)=O	CC(=O)C1CCC2(C)C1C(O)CC1C3(C)CCC(OC4OC(CO)C(O)C(O)C4OC4OC(CO)C(O)C(O)C4OC4OCC(O)C(O)C4O)C(C)(C)C3CCC12C	2021										Yang et al. (2021)	https://pubmed.ncbi.nlm.nih.gov/32124646/
491	20Z-ginsenoside Rs4	C₄₄H₇₂O₁₃	809.047	C17-side chain varied		RG	CC1(C)[C@@H](O[C@H]2[C@H](O[C@H]3[C@H](O)[C@@H](O)[C@H](O)[C@@H](COC(C)=O)O3)[C@@H](O)[C@H](O)[C@@H](CO)O2)CC[C@@]4(C)C1CC[C@]5(C)C4C[C@@H](O)C6[C@@]5(C)CC[C@@H]6/C(C)=C\C/C=C(C)/C	CC(=O)OCC1OC(OC2C(OC3CCC4(C)C(CCC5(C)C4CC(O)C4C(C(C)=CCC=C(C)C)CCC45C)C3(C)C)OC(CO)C(O)C2O)C(O)C(O)C1O	2015					melanogenesis inhibitor					Zhou et al. (2015)	https://pubmed.ncbi.nlm.nih.gov/26087936/
492	notoginsenoside LK6	C₅₃H₉₀O₂₃	1095.28	C17-side chain varied		PN (stem and leaf)	CC1(C)[C@@H](O[C@H]2[C@H](O[C@H]3[C@H](O)[C@@H](O)[C@H](O)[C@@H](CO)O3)[C@@H](O)[C@H](O)[C@@H](CO)O2)CC[C@@]4(C)C1CC[C@]5(C)C4C[C@@H](O)C6[C@@]5(C)CCC6[C@@](CC[C@@H](O)C(C)=C)(C)O[C@H]7[C@H](O)[C@@H](O)[C@H](O)[C@@H](CO[C@H]8[C@H](O)[C@@H](O)[C@H](O)CO8)O7	C=C(C)C(O)CCC(C)(OC1OC(COC2OCC(O)C(O)C2O)C(O)C(O)C1O)C1CCC2(C)C1C(O)CC1C3(C)CCC(OC4OC(CO)C(O)C(O)C4OC4OC(CO)C(O)C(O)C4O)C(C)(C)C3CCC12C	2019										Li et al. (2019)	https://pubmed.ncbi.nlm.nih.gov/31308809/
493	notoginsenoside LK7	C₅₃H₉₀O₂₃	1095.28	C17-side chain varied		PN (stem and leaf)	CC1(C)[C@@H](O[C@H]2[C@H](O[C@H]3[C@H](O)[C@@H](O)[C@H](O)[C@@H](CO)O3)[C@@H](O)[C@H](O)[C@@H](CO)O2)CC[C@@]4(C)C1CC[C@]5(C)C4C[C@@H](O)C6[C@@]5(C)CCC6[C@@](CC[C@@H](O)C(C)=C)(C)O[C@H]7[C@H](O)[C@@H](O)[C@H](O)[C@@H](CO[C@H]8[C@H](O)[C@@H](O)[C@H](CO)O8)O7	C=C(C)C(O)CCC(C)(OC1OC(COC2OC(CO)C(O)C2O)C(O)C(O)C1O)C1CCC2(C)C1C(O)CC1C3(C)CCC(OC4OC(CO)C(O)C(O)C4OC4OC(CO)C(O)C(O)C4O)C(C)(C)C3CCC12C	2019										Li et al. (2019)	https://pubmed.ncbi.nlm.nih.gov/31308809/
494	notoginsenoside LK8	C₄₇H₈₀O₁₈	933.139	C17-side chain varied		PN (stem and leaf)	CC1(C)[C@@H](O[C@H]2[C@H](O[C@H]3[C@H](O[C@H]4[C@H](O)[C@@H](O)[C@H](O)CO4)[C@@H](O)[C@H](O)[C@@H](CO)O3)[C@@H](O)[C@H](O)[C@@H](CO)O2)CC[C@@]5(C)C1CC[C@]6(C)C5C[C@@H](O)C7[C@@]6(C)CCC7[C@@](CC[C@H](O)C(C)=C)(C)O[H]	C=C(C)C(O)CCC(C)(O)C1CCC2(C)C1C(O)CC1C3(C)CCC(OC4OC(CO)C(O)C(O)C4OC4OC(CO)C(O)C(O)C4OC4OCC(O)C(O)C4O)C(C)(C)C3CCC12C	2019										Li et al. (2019)	https://pubmed.ncbi.nlm.nih.gov/31308809/
495	notoginsenoside NL-G1	C₄₇H₈₀O₁₈	933.139	C17-side chain varied		PN (leaf)	CC1(C)[C@@H](O[C@H]2[C@H](O)[C@@H](O)[C@H](O)[C@@H](CO)O2)CC[C@@]3(C)C1CC[C@]4(C)C3C[C@@H](O)C5[C@@]4(C)CCC5[C@@](CC[C@@H](O)C(C)=C)(C)O[C@H]6[C@H](O)[C@@H](O)[C@H](O)[C@@H](CO[C@H]7[C@H](O)[C@@H](O)[C@H](O)CO7)O6	C=C(C)C(O)CCC(C)(OC1OC(COC2OCC(O)C(O)C2O)C(O)C(O)C1O)C1CCC2(C)C1C(O)CC1C3(C)CCC(OC4OC(CO)C(O)C(O)C4O)C(C)(C)C3CCC12C	2020					anti-inflammatory					Ruan et al. (2020)	https://pubmed.ncbi.nlm.nih.gov/32649999/
496	notoginsenoside NL-G2	C₅₈H₉₈O₂₇	1227.39	C17-side chain varied		PN (leaf)	CC1(C)[C@@H](O[C@H]2[C@H](O[C@H]3[C@H](O[C@H]4[C@H](O)[C@@H](O)[C@H](O)CO4)[C@@H](O)[C@H](O)[C@@H](CO)O3)[C@@H](O)[C@H](O)[C@@H](CO)O2)CC[C@@]5(C)C1CC[C@]6(C)C5C[C@@H](O)C7[C@@]6(C)CCC7[C@@](CC[C@@H](O)C(C)=C)(C)O[C@H]8[C@H](O)[C@@H](O)[C@H](O)[C@@H](CO[C@H]9[C@H](O)[C@@H](O)[C@H](O)CO9)O8	C=C(C)C(O)CCC(C)(OC1OC(COC2OCC(O)C(O)C2O)C(O)C(O)C1O)C1CCC2(C)C1C(O)CC1C3(C)CCC(OC4OC(CO)C(O)C(O)C4OC4OC(CO)C(O)C(O)C4OC4OCC(O)C(O)C4O)C(C)(C)C3CCC12C	2020										Ruan et al. (2020)	https://pubmed.ncbi.nlm.nih.gov/32649999/
497	notoginsenoside NL-H1	C₄₇H₈₀O₁₈	933.139	C17-side chain varied		PN (leaf)	CC1(C)[C@@H](O[C@H]2[C@H](O)[C@@H](O)[C@H](O)[C@@H](CO)O2)CC[C@@]3(C)C1CC[C@]4(C)C3C[C@@H](O)C5[C@@]4(C)CCC5[C@@](CC[C@H](O)C(C)=C)(C)O[C@H]6[C@H](O)[C@@H](O)[C@H](O)[C@@H](CO[C@H]7[C@H](O)[C@@H](O)[C@H](CO)O7)O6	C=C(C)C(O)CCC(C)(OC1OC(COC2OC(CO)C(O)C2O)C(O)C(O)C1O)C1CCC2(C)C1C(O)CC1C3(C)CCC(OC4OC(CO)C(O)C(O)C4O)C(C)(C)C3CCC12C	2020	977.531	19.97	324.16	[M−H+HCOOH]−	protective effect (nerve cell injury)					Ruan et al. (2020)	https://pubmed.ncbi.nlm.nih.gov/32649999/
498	notoginsenoside NL-H2	C₄₇H₈₀O₁₈	933.139	C17-side chain varied		PN (leaf)	CC1(C)[C@@H](O[C@H]2[C@H](O)[C@@H](O)[C@H](O)[C@@H](CO)O2)CC[C@@]3(C)C1CC[C@]4(C)C3C[C@@H](O)C5[C@@]4(C)CCC5[C@@](CC[C@H](O)C(C)=C)(C)O[C@H]6[C@H](O)[C@@H](O)[C@H](O)[C@@H](CO[C@H]7[C@H](O)[C@@H](O)[C@H](O)CO7)O6	C=C(C)C(O)CCC(C)(OC1OC(COC2OCC(O)C(O)C2O)C(O)C(O)C1O)C1CCC2(C)C1C(O)CC1C3(C)CCC(OC4OC(CO)C(O)C(O)C4O)C(C)(C)C3CCC12C	2020	977.531	20.75	316.72	[M−H+HCOOH]−	protective effect (nerve cell injury)					Ruan et al. (2020)	https://pubmed.ncbi.nlm.nih.gov/32649999/
499	notoginsenoside NL-H3	C₅₈H₉₈O₂₇	1227.39	C17-side chain varied		PN (leaf)	CC1(C)[C@@H](O[C@H]2[C@H](O[C@H]3[C@H](O[C@H]4[C@H](O)[C@@H](O)[C@H](O)CO4)[C@@H](O)[C@H](O)[C@@H](CO)O3)[C@@H](O)[C@H](O)[C@@H](CO)O2)CC[C@@]5(C)C1CC[C@]6(C)C5C[C@@H](O)C7[C@@]6(C)CCC7[C@@](CC[C@H](O)C(C)=C)(C)O[C@H]8[C@H](O)[C@@H](O)[C@H](O)[C@@H](CO[C@H]9[C@H](O)[C@@H](O)[C@H](O)CO9)O8	C=C(C)C(O)CCC(C)(OC1OC(COC2OCC(O)C(O)C2O)C(O)C(O)C1O)C1CCC2(C)C1C(O)CC1C3(C)CCC(OC4OC(CO)C(O)C(O)C4OC4OC(CO)C(O)C(O)C4OC4OCC(O)C(O)C4O)C(C)(C)C3CCC12C	2020	1225.62	14.96	358.85	[M−H]−						Ruan et al. (2020)	https://pubmed.ncbi.nlm.nih.gov/32649999/
500	dammar-25-ene-3α,6α,12β,20S-tetraol (ginsengenin S2)	C₃₀H₅₂O₄	476.742	C17-side chain varied		PG	CC1(C)[C@@H](O)CC[C@@]2(C)C1[C@@H](O)C[C@]3(C)C2C[C@@H](O)C4[C@@]3(C)CCC4[C@@](CCCC(C)=C)(C)O	C=C(C)CCCC(C)(O)C1CCC2(C)C1C(O)CC1C3(C)CCC(O)C(C)(C)C3C(O)CC12C	2019					protective effect (oxidative stress)					Qi et al. (2019)	https://pubmed.ncbi.nlm.nih.gov/30909565/
501	Ginsenoside Rh17	C₄₂H₇₀O₁₃	783.009	Miscellaneous		PG (stems and leaves)	CC1(C)C(CC[C@@]2(C)C1[C@@H](O[C@H]3[C@H](O[C@H]4[C@H](O)[C@H](O)[C@@H](O)[C@H](C)O4)[C@@H](O)[C@H](O)[C@@H](CO)O3)C[C@]5(C)C2C[C@@H](O)C6[C@@]5(C)CCC6[C@](O)(C)CC/C=C(C)\C)=O	CC(C)=CCCC(C)(O)C1CCC2(C)C1C(O)CC1C3(C)CCC(=O)C(C)(C)C3C(OC3OC(CO)C(O)C(O)C3OC3OC(C)C(O)C(O)C3O)CC12C	2012					anti-leukemia					Li et al. (2012b)	https://www.scopus.com/record/display.uri?eid=2-s2.0-84856294949&origin=inward&txGid=5a02d381c7fa4a6a0fb510377b750917
502	Ginsenoside Rh8	C₃₆H₆₀O₉	636.867	Miscellaneous	3,6-dihydroxy-4,4,8,10,14-pentamethyl-17-[6-methyl-2-[3,4,5-trihydroxy-6-(hydroxymethyl)oxan-2-yl]oxyhept-5-en-2-yl]-1,2,3,5,6,7,9,11,13,15,16,17-dodecahydrocyclopenta[a]phenanthren-12-one	PG (leaves)	CC1(C)[C@@H](O)CC[C@@]2(C)C1[C@@H](O)C[C@]([C@@]3(C)C4C([C@@](C)(O[C@H]5[C@H](O)[C@@H](O)[C@H](O)[C@@H](CO)O5)CC/C=C(C)\C)CC3)(C)C2CC4=O	CC(C)=CCCC(C)(OC1OC(CO)C(O)C(O)C1O)C1CCC2(C)C1C(=O)CC1C3(C)CCC(O)C(C)(C)C3C(O)CC12C	2001	681.422	21.44	278.98	[M−H+HCOOH]−	effect on sedation and amnesia					Dou et al. (2001)	https://www.scopus.com/record/display.uri?eid=2-s2.0-0035064619&origin=inward&txGid=63bdfed00db861f7ef45e14cd5ad500b
503	Chikusetsusaponin FK2	C₄₈H₈₀O₁₉	961.149	Miscellaneous		PJ (fruits)	CC1(C)[C@@H](O[C@H]2[C@H](O[C@H]3[C@H](O)[C@@H](O)[C@H](O)[C@@H](CO)O3)[C@@H](O)[C@H](O)[C@@H](CO)O2)CC[C@@]4(C)C1[C@@H](O)C[C@]([C@@]5(C)C6C([C@@](C)(O[C@H]7[C@H](O)[C@@H](O)[C@H](O)[C@@H](CO)O7)CC/C=C(C)\C)CC5)(C)C4CC6=O	CC(C)=CCCC(C)(OC1OC(CO)C(O)C(O)C1O)C1CCC2(C)C1C(=O)CC1C3(C)CCC(OC4OC(CO)C(O)C(O)C4OC4OC(CO)C(O)C(O)C4O)C(C)(C)C3C(O)CC12C	2012										Yoshizaki et al. (2012)	https://www.scopus.com/record/display.uri?eid=2-s2.0-84862312045&origin=inward&txGid=c3f17320d985f9985363860178018a25
504	Chikusetsusaponin FK3	C₅₃H₈₈O₂₃	1093.26	Miscellaneous		PJ (fruits)	CC1(C)[C@@H](O[C@H]2[C@H](O[C@H]3[C@H](O)[C@@H](O)[C@H](O)[C@@H](CO)O3)[C@@H](O)[C@H](O)[C@@H](CO[C@H]4[C@H](O)[C@@H](O)[C@H](O)CO4)O2)CC[C@@]5(C)C1[C@@H](O)C[C@]([C@@]6(C)C7C([C@@](C)(O[C@H]8[C@H](O)[C@@H](O)[C@H](O)[C@@H](CO)O8)CC/C=C(C)\C)CC6)(C)C5CC7=O	CC(C)=CCCC(C)(OC1OC(CO)C(O)C(O)C1O)C1CCC2(C)C1C(=O)CC1C3(C)CCC(OC4OC(COC5OCC(O)C(O)C5O)C(O)C(O)C4OC4OC(CO)C(O)C(O)C4O)C(C)(C)C3C(O)CC12C	2012										Yoshizaki et al. (2012)	https://www.scopus.com/record/display.uri?eid=2-s2.0-84862312045&origin=inward&txGid=c3f17320d985f9985363860178018a25
505	5,6-Didehydroginsenoside Rd	C₄₈H₈₀O₁₈	945.15	Miscellaneous	(2S,3R,4S,5S,6R)-2-[(2R,3R,4S,5S,6R)-4,5-dihydroxy-6-(hydroxymethyl)-2-[[(3S,8R,9S,10R,12R,13R,14R,17S)-12-hydroxy-4,4,8,10,14-pentamethyl-17-[(2S)-6-methyl-2-[(2S,3R,4S,5S,6R)-3,4,5-trihydroxy-6-(hydroxymethyl)oxan-2-yl]oxyhept-5-en-2-yl]-2,3,7,9,11,12,13,15,16,17-decahydro-1H-cyclopenta[a]phenanthren-3-yl]oxy]oxan-3-yl]oxy-6-(hydroxymethyl)oxane-3,4,5-triol	PN (roots)	CC1(C)[C@@H](O[C@H]2[C@H](O[C@H]3[C@H](O)[C@@H](O)[C@H](O)[C@@H](CO)O3)[C@@H](O)[C@H](O)[C@@H](CO)O2)CC[C@@]4(C)C1=CC[C@]5(C)C4CC(O)C6[C@@]5(C)CCC6[C@@](C)(O[C@H]7[C@H](O)[C@@H](O)[C@H](O)[C@@H](CO)O7)CC/C=C(C)\C	CC(C)=CCCC(C)(OC1OC(CO)C(O)C(O)C1O)C1CCC2(C)C1C(O)CC1C3(C)CCC(OC4OC(CO)C(O)C(O)C4OC4OC(CO)C(O)C(O)C4O)C(C)(C)C3=CCC12C	2010	943.526	30.57	326.55	[M−H]−						Wan et al. (2010)	https://www.scopus.com/record/display.uri?eid=2-s2.0-78649463959&origin=inward&txGid=9610fea5a3becd8b48b550d616a9531a
506	5,6-Didehydroginsenoside Rb1	C₅₄H₉₀O₂₃	1107.29	Miscellaneous		PN (roots)	CC1(C)[C@@H](O[C@H]2[C@H](O[C@H]3[C@H](O)[C@@H](O)[C@H](O)[C@@H](CO)O3)[C@@H](O)[C@H](O)[C@@H](CO)O2)CC[C@@]4(C)C1=CC[C@]5(C)C4CC(O)C6[C@@]5(C)CCC6[C@@](C)(O[C@H]7[C@H](O)[C@@H](O)[C@H](O)[C@@H](CO[C@@H]8[C@@H](O)[C@H](O)[C@@H](O)[C@H](CO)O8)O7)CC/C=C(C)\C	CC(C)=CCCC(C)(OC1OC(COC2OC(CO)C(O)C(O)C2O)C(O)C(O)C1O)C1CCC2(C)C1C(O)CC1C3(C)CCC(OC4OC(CO)C(O)C(O)C4OC4OC(CO)C(O)C(O)C4O)C(C)(C)C3=CCC12C	2010					Anti-inflammatory effects, Anti-angiogenetic effects					Wan et al. (2010)	https://www.scopus.com/record/display.uri?eid=2-s2.0-78649463959&origin=inward&txGid=9610fea5a3becd8b48b550d616a9531a
507	Ginsenoside Rh7	C₃₆H₆₀O₉	636.867	Miscellaneous	(2R,3S,4S,5R,6S)-2-(hydroxymethyl)-6-[(2S)-6-methyl-2-[(3S,7S,8R,9R,10R,12R,13R,14R,17S)-3,7,12-trihydroxy-4,4,8,10,14-pentamethyl-2,3,7,9,11,12,13,15,16,17-decahydro-1H-cyclopenta[a]phenanthren-17-yl]hept-5-en-2-yl]oxyoxane-3,4,5-triol	PG (leaves)	CC1(C)[C@@H](O)CC[C@@]2(C)C1=C[C@H](O)[C@]3(C)C2C[C@@H](O)C4[C@@]3(C)CCC4[C@@](C)(O[C@H]5[C@H](O)[C@@H](O)[C@H](O)[C@@H](CO)O5)CC/C=C(C)\C	CC(C)=CCCC(C)(OC1OC(CO)C(O)C(O)C1O)C1CCC2(C)C1C(O)CC1C3(C)CCC(O)C(C)(C)C3=CC(O)C12C	2001	681.421	23.78	274.31	[M−H+HCOOH]−	anti-cancer					Dou et al. (2001)	https://www.scopus.com/record/display.uri?eid=2-s2.0-0035064619&origin=inward&txGid=054b56fb457512a640fac9e33cc51717
508	Yesanchinoside G	C₅₃H₈₈O₂₃	1093.26	Miscellaneous		PJ (roots)	CC1(C)[C@@H](O[C@H]2[C@H](O[C@H]3[C@H](O)[C@@H](O)[C@H](O)[C@@H](CO)O3)[C@@H](O)[C@H](O)[C@@H](CO)O2)CC[C@@]4(C)C1=C[C@H](O)[C@]5(C)C4C[C@@H](O)C6[C@@]5(C)CCC6[C@@](C)(O[C@H]7[C@H](O)[C@@H](O)[C@H](O)[C@@H](CO[C@H]8[C@H](O)[C@@H](O)[C@H](O)CO8)O7)CC/C=C(C)\C	CC(C)=CCCC(C)(OC1OC(COC2OCC(O)C(O)C2O)C(O)C(O)C1O)C1CCC2(C)C1C(O)CC1C3(C)CCC(OC4OC(CO)C(O)C(O)C4OC4OC(CO)C(O)C(O)C4O)C(C)(C)C3=CC(O)C12C	2002										Zou et al. (2002a)	https://www.scopus.com/record/display.uri?eid=2-s2.0-0036743094&origin=inward&txGid=13803c5730c3db6ab10b42552117c136
509	Notoginsenoside G	C₄₈H₈₀O₁₉	961.149	Miscellaneous	(2S,3R,4S,5S,6R)-2-[(2R,3R,4S,5S,6R)-2-[[(3S,7S,8R,9R,10R,12R,13R,14R,17S)-7,12-dihydroxy-4,4,8,10,14-pentamethyl-17-[(2S)-6-methyl-2-[(2S,3R,4S,5S,6R)-3,4,5-trihydroxy-6-(hydroxymethyl)oxan-2-yl]oxyhept-5-en-2-yl]-2,3,7,9,11,12,13,15,16,17-decahydro-1H-cyclopenta[a]phenanthren-3-yl]oxy]-4,5-dihydroxy-6-(hydroxymethyl)oxan-3-yl]oxy-6-(hydroxymethyl)oxane-3,4,5-triol	PN (roots)	CC1(C)[C@@H](O[C@H]2[C@H](O[C@H]3[C@H](O)[C@@H](O)[C@H](O)[C@@H](CO)O3)[C@@H](O)[C@H](O)[C@@H](CO)O2)CC[C@@]4(C)C1=C[C@H](O)[C@]5(C)C4C[C@@H](O)C6[C@@]5(C)CCC6[C@@](C)(O[C@H]7[C@H](O)[C@@H](O)[C@H](O)[C@@H](CO)O7)CC/C=C(C)\C	CC(C)=CCCC(C)(OC1OC(CO)C(O)C(O)C1O)C1CCC2(C)C1C(O)CC1C3(C)CCC(OC4OC(CO)C(O)C(O)C4OC4OC(CO)C(O)C(O)C4O)C(C)(C)C3=CC(O)C12C	1997					immunological adjuvant activity					Yoshikawa et al. (1997b)	https://www.scopus.com/record/display.uri?eid=2-s2.0-0030753079&origin=inward&txGid=d2b64fc7612d946c68278cd43f260d63
510	Quinquenoside IV	C₅₄H₉₀O₂₄	1123.29	Miscellaneous	2-[[6-[2-[3-[4,5-dihydroxy-6-(hydroxymethyl)-3-[3,4,5-trihydroxy-6-(hydroxymethyl)oxan-2-yl]oxyoxan-2-yl]oxy-7,12-dihydroxy-4,4,8,10,14-pentamethyl-2,3,7,9,11,12,13,15,16,17-decahydro-1H-cyclopenta[a]phenanthren-17-yl]-6-methylhept-5-en-2-yl]oxy-3,4,5-trihydroxyoxan-2-yl]methoxy]-6-(hydroxymethyl)oxane-3,4,5-triol	PQ (roots)	CC1(C)[C@@H](O[C@H]2[C@H](O[C@H]3[C@H](O)[C@@H](O)[C@H](O)[C@@H](CO)O3)[C@@H](O)[C@H](O)[C@@H](CO)O2)CC[C@@]4(C)C1=C[C@H](O)[C@]5(C)C4C[C@@H](O)C6[C@@]5(C)CCC6[C@@](C)(O[C@H]7[C@H](O)[C@@H](O)[C@H](O)[C@@H](CO[C@@H]8[C@@H](O)[C@H](O)[C@@H](O)[C@H](CO)O8)O7)CC/C=C(C)\C	CC(C)=CCCC(C)(OC1OC(COC2OC(CO)C(O)C(O)C2O)C(O)C(O)C1O)C1CCC2(C)C1C(O)CC1C3(C)CCC(OC4OC(CO)C(O)C(O)C4OC4OC(CO)C(O)C(O)C4O)C(C)(C)C3=CC(O)C12C	1998										Yoshikawa et al. (1998)	https://www.scopus.com/record/display.uri?eid=2-s2.0-0031954961&origin=inward&txGid=7d69884ccd5c90641c4da86d9a15480c
511	Vinaginsenoside R3	C₄₈H₈₂O₁₇	931.167	Miscellaneous	(2S,3R,4S,5S,6R)-2-[(2R,3R,4S,5S,6R)-4,5-dihydroxy-6-(hydroxymethyl)-2-[[(3S,5R,8R,9R,10R,13R,14R,17S)-4,4,8,10,14-pentamethyl-17-[(2S)-6-methyl-2-[(2S,3R,4S,5S,6R)-3,4,5-trihydroxy-6-(hydroxymethyl)oxan-2-yl]oxyhept-5-en-2-yl]-2,3,5,6,7,9,11,12,13,15,16,17-dodecahydro-1H-cyclopenta[a]phenanthren-3-yl]oxy]oxan-3-yl]oxy-6-(hydroxymethyl)oxane-3,4,5-triol	PV (rhizomes and roots)	CC1(C)[C@@H](O[C@H]2[C@H](O[C@H]3[C@H](O)[C@@H](O)[C@H](O)[C@@H](CO)O3)[C@@H](O)[C@H](O)[C@@H](CO)O2)CC[C@@]4(C)C1CC[C@]5(C)C4CCC6[C@@]5(C)CCC6[C@@](C)(O[C@H]7[C@H](O)[C@@H](O)[C@H](O)[C@@H](CO)O7)CC/C=C(C)\C	CC(C)=CCCC(C)(OC1OC(CO)C(O)C(O)C1O)C1CCC2(C)C1CCC1C3(C)CCC(OC4OC(CO)C(O)C(O)C4OC4OC(CO)C(O)C(O)C4O)C(C)(C)C3CCC12C	1994					Tonic, anti-fatigue, anti-gastric ulcer					Duc et al. (1994a)	https://www.scopus.com/record/display.uri?eid=2-s2.0-0028140345&origin=inward&txGid=e59c3be3dd1448544cbe62bb98f8b6df
512	Yesanchinoside I	C₅₉H₁₀₀O₂₆	1225.42	Miscellaneous		PJ (roots)	CC1(C)[C@@H](O[C@H]2[C@H](O[C@H]3[C@H](O)[C@@H](O)[C@H](O)[C@@H](CO)O3)[C@@H](O)[C@H](O)[C@@H](CO)O2)CC[C@@]4(C)C1CC[C@]5(C)C4CCC6[C@@]5(C)CCC6[C@@](CC/C=C(C)/C)(C)O[C@H]7[C@H](O)[C@@H](O)[C@H](O)[C@@H](CO[C@H]8[C@H](O)[C@@H](O)[C@H](O)[C@@H](CO[C@H]9[C@H](O)[C@@H](O)[C@H](O)CO9)O8)O7	CC(C)=CCCC(C)(OC1OC(COC2OC(COC3OCC(O)C(O)C3O)C(O)C(O)C2O)C(O)C(O)C1O)C1CCC2(C)C1CCC1C3(C)CCC(OC4OC(CO)C(O)C(O)C4OC4OC(CO)C(O)C(O)C4O)C(C)(C)C3CCC12C	2002					Antiinflammatory					Zou et al. (2002a)	https://www.scopus.com/record/display.uri?eid=2-s2.0-0036743094&origin=inward&txGid=d3c5103c4a5bae4cd1095ddf5fdb31be
513	Notoginsenoside I	C₅₄H₉₂O₂₂	1093.31	Miscellaneous	(2R,3R,4S,5S,6R)-2-[[(2R,3S,4S,5R,6S)-6-[(2S)-2-[(3S,5R,8R,9R,10R,13R,14R,17S)-3-[(2R,3R,4S,5S,6R)-4,5-dihydroxy-6-(hydroxymethyl)-3-[(2S,3R,4S,5S,6R)-3,4,5-trihydroxy-6-(hydroxymethyl)oxan-2-yl]oxyoxan-2-yl]oxy-4,4,8,10,14-pentamethyl-2,3,5,6,7,9,11,12,13,15,16,17-dodecahydro-1H-cyclopenta[a]phenanthren-17-yl]-6-methylhept-5-en-2-yl]oxy-3,4,5-trihydroxyoxan-2-yl]methoxy]-6-(hydroxymethyl)oxane-3…	PN (roots)	CC1(C)[C@@H](O[C@H]2[C@H](O[C@H]3[C@H](O)[C@@H](O)[C@H](O)[C@@H](CO)O3)[C@@H](O)[C@H](O)[C@@H](CO)O2)CC[C@@]4(C)C1CC[C@]5(C)C4CCC6[C@@]5(C)CCC6[C@@](C)(O[C@H]7[C@H](O)[C@@H](O)[C@H](O)[C@@H](CO[C@@H]8[C@@H](O)[C@H](O)[C@@H](O)[C@H](CO)O8)O7)CC/C=C(C)\C	CC(C)=CCCC(C)(OC1OC(COC2OC(CO)C(O)C(O)C2O)C(O)C(O)C1O)C1CCC2(C)C1CCC1C3(C)CCC(OC4OC(CO)C(O)C(O)C4OC4OC(CO)C(O)C(O)C4O)C(C)(C)C3CCC12C	1997										Yoshikawa et al. (1997b)	https://www.scopus.com/record/display.uri?eid=2-s2.0-0030753079&origin=inward&txGid=8e46ce27fe142bc3748d70aa7e5b6bc1
514	(cis)-7β,11α,19,21-tetra-O-decanoy-18,22β-dihydroxy-dammar-1-en-3-one	C₇₀H₁₂₂O₁₁	1139.73	Miscellaneous		RG	CC1(C)C(C=C[C@@]2(COOC(CCCCCCCC)=C)C1C[C@H](OC(CCCCCCCCC)=O)[C@]3(CO)C2[C@H](OOC(CCCCCCCC)=C)CC4[C@@]3(C)CCC4[C@H](COOC(CCCCCCCC)=C)[C@@H](O)CCC(C)C)=O	C=C(CCCCCCCC)OOCC(C(O)CCC(C)C)C1CCC2(C)C1CC(OOC(=C)CCCCCCCC)C1C3(COOC(=C)CCCCCCCC)C=CC(=O)C(C)(C)C3CC(OC(=O)CCCCCCCCC)C12CO	2016										Chung et al. (2016)	https://pubmed.ncbi.nlm.nih.gov/28725154/
515	3β,4α,12β-trihydroxystigmast-5-en-21-yloctadecan-9′,12′-dienoate	C₄₇H₈₀O₅	725.152	Miscellaneous		RG	C[C@]12C([C@H](O)[C@@H](O)CC2)=CCC3C1C[C@@H](O)[C@@]4(C)C3CCC4[C@@H](CC[C@@H](CC)C(C)C)CC(OCCCCCCCC=CCC=CCCCCC)=O	CCCCCC=CCC=CCCCCCCCOC(=O)CC(CCC(CC)C(C)C)C1CCC2C3CC=C4C(O)C(O)CCC4(C)C3CC(O)C12C	2016										Chung et al. (2016)	https://pubmed.ncbi.nlm.nih.gov/28725154/
516	dammar-9(11),24-dien-3β-ol-3α-L-arabinosyl-7α-octanoate	C₄₃H₇₅O₇		Miscellaneous		PG (steamed root)			2013					anti-inflammatory					Chung et al. (2013)	https://asianpubs.org/index.php/ajchem/article/view/25_8_129
517	6-O-β-D-glucopyranosyl-20-O-β-D-glucopyranosyl-20(S)-protopanaxadiol-3-one	C₄₂H₇₀O₁₄	799.008	Miscellaneous		PN (root)	C[C@@]12C([C@@H](O[C@H]3[C@H](O)[C@@H](O)[C@H](O)[C@@H](CO)O3)C[C@]4(C)C2C[C@@H](O)C5[C@@]4(C)CCC5[C@@](C)(O[C@H]6[C@H](O)[C@@H](O)[C@H](O)[C@@H](CO)O6)CC/C=C(C)/C)C(C)(C)C(CC1)=O	CC(C)=CCCC(C)(OC1OC(CO)C(O)C(O)C1O)C1CCC2(C)C1C(O)CC1C3(C)CCC(=O)C(C)(C)C3C(OC3OC(CO)C(O)C(O)C3O)CC12C	2013					anti-cancer					Fu et al. (2013)	https://pubmed.ncbi.nlm.nih.gov/23869513/
518	lanost-5,24-dien-3β-ol-3-O-β-D-glucopyranosyl-(6′→1′′)-β-D-glucopyranosyl-(6′′→1′′′)-β-D-glucopyranoside	C₄₈H₈₁O₁₆		Miscellaneous		RG			2014					anti-inflammatory activities					Chung et al. (2014)	https://pubmed.ncbi.nlm.nih.gov/25106885/
519	3β-cis-feruloyloxy-16β-hydroxylup-20(29)-ene	C₄₀H₅₈O₅	618.899	Miscellaneous		PG (seed)	C[C@@]12C(CC[C@]3(C)C2CCC4[C@@]3(C)C[C@H](O)[C@]5(C)C4[C@H](C(C)=C)CC5)C(C)(C)[C@@H](OC(/C=C\C6=CC(OC)=C(O)C=C6)=O)CC1	C=C(C)C1CCC2(C)C(O)CC3(C)C(CCC4C5(C)CCC(OC(=O)C=Cc6ccc(O)c(OC)c6)C(C)(C)C5CCC43C)C12	2012					Antiinflammatory					Kim et al. (2012)	https://pubmed.ncbi.nlm.nih.gov/22553057/
520	6α,20(S)-dihydroxydammar-3,12-dione-24-ene	C₃₀H₄₈O₄	472.71	Miscellaneous		PG (leaf)	C[C@@]12C([C@@H](O)C[C@]([C@@]3(C)C4C([C@@](CC/C=C(C)/C)(C)O)CC3)(C)C2CC4=O)C(C)(C)C(CC1)=O	CC(C)=CCCC(C)(O)C1CCC2(C)C1C(=O)CC1C3(C)CCC(=O)C(C)(C)C3C(O)CC12C	2014					antiaging					Yang et al. (2014)	https://pubmed.ncbi.nlm.nih.gov/24968750/
521	6α,20(S),24(S)-trihydroxydammar-3,12-dione-25-ene	C₃₀H₄₈O₅	488.709	Miscellaneous		PG (leaf)	C[C@@]12C([C@@H](O)C[C@]([C@@]3(C)C4C([C@@](CC[C@H](O)C(C)=C)(C)O)CC3)(C)C2CC4=O)C(C)(C)C(CC1)=O	C=C(C)C(O)CCC(C)(O)C1CCC2(C)C1C(=O)CC1C3(C)CCC(=O)C(C)(C)C3C(O)CC12C	2014					anti-aging					Yang et al. (2014)	https://pubmed.ncbi.nlm.nih.gov/24968750/
522	6α,20(S),25-trihydroxydammar-3,12-dione-23-ene	C₃₀H₄₈O₅	488.709	Miscellaneous		PG (leaf)	C[C@@]12C([C@@H](O)C[C@]([C@@]3(C)C4C([C@@](C/C=C/C(C)(O)C)(C)O)CC3)(C)C2CC4=O)C(C)(C)C(CC1)=O	CC(C)(O)C=CCC(C)(O)C1CCC2(C)C1C(=O)CC1C3(C)CCC(=O)C(C)(C)C3C(O)CC12C	2014					anti-aging					Yang et al. (2014)	https://pubmed.ncbi.nlm.nih.gov/24968750/
523	dammar-12,24-dien-3α,6β,15α-triol-3α-D-arabinopyra-nosyl-6β-L-arabinopyranoside	C₄₀H₆₆O₁₁	722.957	Miscellaneous		RG	C[C@@]12C([C@@H](O[C@H]3[C@H](O)[C@@H](O)[C@@H](O)CO3)C[C@]4(C)C2CC=C5[C@@]4(C)[C@@H](O)CC5[C@H](C)CC/C=C(C)/C)C(C)(C)[C@@H](O[C@H]6[C@H](O)[C@@H](O)[C@@H](O)CO6)CC1	CC(C)=CCCC(C)C1CC(O)C2(C)C1=CCC1C3(C)CCC(OC4OCC(O)C(O)C4O)C(C)(C)C3C(OC3OCC(O)C(O)C3O)CC12C	2016					Antioxidant activity					Chung et al. (2016)	https://pubmed.ncbi.nlm.nih.gov/28725154/
524	dammar-24-en-3α,6β,16α,20β-tetraol-3α-D-arabinopy-ranosyl-6β-D-arabinopyranoside	C₄₀H₆₆O₁₂		Miscellaneous		RG			2016					Antioxidant activity					Chung et al. (2016)	https://pubmed.ncbi.nlm.nih.gov/28725154/
525	pseudoginsenoside G1	C₄₂H₇₀O₁₄	799.008	Miscellaneous		RG	C[C@@]12C(C([H])C[C@]([C@@]3(C)C4C([C@]5(C)CC[C@H](C(C)(O)C)O5)CC3)(C)C2CC4=O)C(C)(C)[C@@H](O[C@H]6[C@H](O[C@H]7[C@H](O)[C@@H](O)[C@H](O)[C@@H](CO)O7)[C@@H](O)[C@H](O)[C@@H](CO)O6)CC1	CC(C)(O)C1CCC(C)(C2CCC3(C)C2C(=O)CC2C4(C)CCC(OC5OC(CO)C(O)C(O)C5OC5OC(CO)C(O)C(O)C5O)C(C)(C)C4CCC23C)O1	2011										Liu et al. (2011)	https://pubmed.ncbi.nlm.nih.gov/21409680/
526	pseudoginsenoside G2	C₄₂H₇₀O₁₄	799.008	Miscellaneous		RG	C[C@@]12C(C([H])C[C@]([C@@]3(C)C4C([C@]5(C)CC[C@@H](C(C)(O)C)O5)CC3)(C)C2CC4=O)C(C)(C)[C@@H](O[C@H]6[C@H](O[C@H]7[C@H](O)[C@@H](O)[C@H](O)[C@@H](CO)O7)[C@@H](O)[C@H](O)[C@@H](CO)O6)CC1	CC(C)(O)C1CCC(C)(C2CCC3(C)C2C(=O)CC2C4(C)CCC(OC5OC(CO)C(O)C(O)C5OC5OC(CO)C(O)C(O)C5O)C(C)(C)C4CCC23C)O1	2011					anti-cancer					Liu et al. (2011)	https://pubmed.ncbi.nlm.nih.gov/21409680/
527	12-one-pseudoginsenoside F11	C₄₂H₇₀O₁₄	799.008	Miscellaneous		PQ (stem and leaf)	C[C@@]12C(C(O[H])C[C@]([C@@]3(C)C4C([C@]5(C)CC[C@H](C(C)(O)C)O5)CC3)(C)C2CC4=O)C(C)(C)[C@@H](O[C@H]6[C@H](O[C@H]7[C@H](O)[C@H](O)[C@@H](O)[C@H](C)O7)[C@@H](O)[C@H](O)[C@@H](CO)O6)CC1	CC1OC(OC2C(OC3CCC4(C)C(C(O)CC5(C)C4CC(=O)C4C(C6(C)CCC(C(C)(C)O)O6)CCC45C)C3(C)C)OC(CO)C(O)C2O)C(O)C(O)C1O	2020	843.472	16.36	298.71	[M−H+HCOOH]−	type 2 diabetes.					Qi et al. (2020)	https://pubmed.ncbi.nlm.nih.gov/30602312/
528	pseudoginsenoside RT6	C₃₆H₆₀O₁₀	652.866	Miscellaneous		PQ (stem and leaf)	C[C@@]12C([C@@H](O[C@H]3[C@H](O)[C@@H](O)[C@H](O)[C@@H](CO)O3)C[C@]4(C)C2C[C@@H](O)C5[C@@]4(C)CCC5[C@]6(C)CCC(C(C)(O)C)O6)C(C)(C)C(CC1)=O	CC(C)(O)C1CCC(C)(C2CCC3(C)C2C(O)CC2C4(C)CCC(=O)C(C)(C)C4C(OC4OC(CO)C(O)C(O)C4O)CC23C)O1	2013					diabetes, cancers,					Liu et al. (2013)	https://pubmed.ncbi.nlm.nih.gov/24266579/
529	pseudoginsengenin R1	C₃₀H₅₀O₅	490.725	Miscellaneous		PQ (stem and leaf)	C[C@@]12C([C@@H](O[H])C[C@]3(C)C2C[C@@H](O)C4[C@@]3(C)CCC4[C@]5(C)CCC(C(C)(O)C)O5)C(C)(C)C(CC1)=O	CC(C)(O)C1CCC(C)(C2CCC3(C)C2C(O)CC2C4(C)CCC(=O)C(C)(C)C4C(O)CC23C)O1	2013					Tumorigenesis:					Liu et al. (2013)	https://pubmed.ncbi.nlm.nih.gov/24266579/
530	pseudoginsenoside RT8	C₄₂H₇₀O₁₅	815.007	Miscellaneous		PG (seed)	C[C@@]12C([C@@H](O[C@H]3[C@H](O[C@H]4[C@H](O)[C@@H](O)[C@H](O)[C@@H](CO)O4)[C@@H](O)[C@H](O)[C@@H](CO)O3)C[C@]5(C)C2C[C@@H](O)C6[C@@]5(C)CCC6[C@]7(C)CCC(C(C)(O)C)O7)C(C)(C)C(CC1)=O	CC(C)(O)C1CCC(C)(C2CCC3(C)C2C(O)CC2C4(C)CCC(=O)C(C)(C)C4C(OC4OC(CO)C(O)C(O)C4OC4OC(CO)C(O)C(O)C4O)CC23C)O1	2020					Antiinflammatory activity					Rho et al. (2020)	https://pubmed.ncbi.nlm.nih.gov/32148397/
531	ursan-3β,19α,22β-triol-3-O-β-D-glucopyranosyl-(2′→1″)-β-D-glucopyranoside	C₄₂H₇₃O₁₃		Miscellaneous		RG			2014					Antiinflammatory activity					Chung et al. (2014)	https://pubmed.ncbi.nlm.nih.gov/25106885/
532	ursan-3α,11β-diol-3-O-α-D-glucopyranosyl-(6′→1′′)-α-D-glucopyranosyl-(6′′→1′′′)-α-D glucopyranosyl-(6′′′→1′′′′)-α-D-glucopyranoside	C₅₄H₉₃O₂₂		Miscellaneous		RG			2014					Antiinflammatory activity					Chung et al. (2014)	https://pubmed.ncbi.nlm.nih.gov/25106885/
533	chikusetsusaponin FT1	C₄₁H₆₈O₁₃	768.982	Miscellaneous		PJ (fruit)	C[C@@]12C([C@@H](O[H])C[C@]([C@@]3(C)C4C([C@@](CC/C=C(C)/C)(C)O[C@H]5[C@H](O)[C@@H](O)[C@H](O)[C@@H](CO[C@H]6[C@H](O)[C@@H](O)[C@@H](O)CO6)O5)CC3)(C)C2CC4=O)C(C)(C)C(O[H])CC1	CC(C)=CCCC(C)(OC1OC(COC2OCC(O)C(O)C2O)C(O)C(O)C1O)C1CCC2(C)C1C(=O)CC1C3(C)CCC(O)C(C)(C)C3C(O)CC12C	2012										Yoshizaki et al. (2012)	https://pubmed.ncbi.nlm.nih.gov/22689423/
534	chikusetsusaponin FT2	C₅₉H₉₈O₂₇	1239.41	Miscellaneous		PJ (fruit)	C[C@@]12C(C([H])C[C@]([C@@]3(C)C4C([C@@](CC/C=C(C)/C)(C)O[C@H]5[C@H](O)[C@@H](O)[C@H](O)[C@@H](CO[C@H]6[C@H](O)[C@@H](O)[C@H](O)[C@@H](CO)O6)O5)CC3)(C)C2CC4=O)C(C)(C)C(O[C@H]7[C@H](O)[C@@H](O)[C@H](O)[C@@H](CO[C@H]8[C@H](O[C@H]9[C@H](O)[C@@H](O)[C@H](O)[C@@H](CO)O9)[C@@H](O)[C@H](O)CO8)O7)CC1	CC(C)=CCCC(C)(OC1OC(COC2OC(CO)C(O)C(O)C2O)C(O)C(O)C1O)C1CCC2(C)C1C(=O)CC1C3(C)CCC(OC4OC(COC5OCC(O)C(O)C5OC5OC(CO)C(O)C(O)C5O)C(O)C(O)C4O)C(C)(C)C3CCC12C	2012										Yoshizaki et al. (2012)	https://pubmed.ncbi.nlm.nih.gov/22689423/
535	chikusetsusaponin FT3	C₅₈H₉₆O₂₆	1209.38	Miscellaneous		PJ (fruit)	C[C@@]12C(C([H])C[C@]([C@@]3(C)C4C([C@@](CC/C=C(C)/C)(C)O[C@H]5[C@H](O)[C@@H](O)[C@H](O)[C@@H](CO[C@H]6[C@H](O)[C@@H](O)[C@@H](O)CO6)O5)CC3)(C)C2CC4=O)C(C)(C)C(O[C@H]7[C@H](O)[C@@H](O)[C@H](O)[C@@H](CO[C@H]8[C@H](O[C@H]9[C@H](O)[C@@H](O)[C@H](O)[C@@H](CO)O9)[C@@H](O)[C@H](O)CO8)O7)CC1	CC(C)=CCCC(C)(OC1OC(COC2OCC(O)C(O)C2O)C(O)C(O)C1O)C1CCC2(C)C1C(=O)CC1C3(C)CCC(OC4OC(COC5OCC(O)C(O)C5OC5OC(CO)C(O)C(O)C5O)C(O)C(O)C4O)C(C)(C)C3CCC12C	2012										Yoshizaki et al. (2012)	https://pubmed.ncbi.nlm.nih.gov/22689423/
536	chikusetsusaponin FT4	C₄₇H₇₈O₁₇	915.124	Miscellaneous		PJ (fruit)	C[C@@]12C(C([H])C[C@]([C@@]3(C)C4C([C@@](CC/C=C(C)/C)(C)O[C@H]5[C@H](O)[C@@H](O)[C@H](O)[C@@H](CO)O5)CC3)(C)C2CC4=O)C(C)(C)C(O[C@H]6[C@H](O)[C@@H](O)[C@H](O)[C@@H](CO[C@H]7[C@H](O)[C@@H](O)[C@H](O)CO7)O6)CC1	CC(C)=CCCC(C)(OC1OC(CO)C(O)C(O)C1O)C1CCC2(C)C1C(=O)CC1C3(C)CCC(OC4OC(COC5OCC(O)C(O)C5O)C(O)C(O)C4O)C(C)(C)C3CCC12C	2012										Yoshizaki et al. (2012)	https://pubmed.ncbi.nlm.nih.gov/22689423/
537	chikusetsusaponin FH1	C₄₁H₆₈O₁₃	768.982	Miscellaneous		PJ (fruit)	C[C@@]12C([C@@H](O[H])C[C@]([C@@]3(C)C4C([C@@](CC/C=C(C)/C)(C)O[C@H]5[C@H](O)[C@@H](O)[C@H](O)[C@@H](CO[C@H]6[C@H](O)[C@@H](O)[C@H](CO)O6)O5)CC3)(C)C2CC4=O)C(C)(C)C(O[H])CC1	CC(C)=CCCC(C)(OC1OC(COC2OC(CO)C(O)C2O)C(O)C(O)C1O)C1CCC2(C)C1C(=O)CC1C3(C)CCC(O)C(C)(C)C3C(O)CC12C	2012										Yoshizaki et al. (2012)	https://pubmed.ncbi.nlm.nih.gov/22689423/
538	chikusetsusaponin FH2	C₅₈H₉₆O₂₆	1209.38	Miscellaneous		PJ (fruit)	C[C@@]12C(C([H])C[C@]([C@@]3(C)C4C([C@@](CC/C=C(C)/C)(C)O[C@H]5[C@H](O)[C@@H](O)[C@H](O)[C@@H](CO[C@H]6[C@H](O)[C@@H](O)[C@H](CO)O6)O5)CC3)(C)C2CC4=O)C(C)(C)C(O[C@H]7[C@H](O)[C@@H](O)[C@H](O)[C@@H](CO[C@H]8[C@H](O[C@H]9[C@H](O)[C@@H](O)[C@H](O)[C@@H](CO)O9)[C@@H](O)[C@H](O)CO8)O7)CC1	CC(C)=CCCC(C)(OC1OC(COC2OC(CO)C(O)C2O)C(O)C(O)C1O)C1CCC2(C)C1C(=O)CC1C3(C)CCC(OC4OC(COC5OCC(O)C(O)C5OC5OC(CO)C(O)C(O)C5O)C(O)C(O)C4O)C(C)(C)C3CCC12C	2012					cardiovascular; anti-inflammatory					Yoshizaki et al. (2012)	https://pubmed.ncbi.nlm.nih.gov/22689423/
539	nototronesides A	C₅₄H₉₀O₂₇	1171.29	Miscellaneous		PN (leaf)	C[C@@]12C(CC[C@]3(C)C2C[C@@H](O)C(C(C(C)(O[C@H]4[C@H](O)[C@@H](O)[C@H](O)[C@@H](CO[C@H]5[C@H](O)[C@@H](O)[C@H](O)CO5)O4)CC)CCC3=C)=O)C(C)(C)C(O[C@H]6[C@H](O[C@H]7[C@H](O[C@H]8[C@H](O)[C@@H](O)[C@H](O)CO8)[C@@H](O)[C@H](O)[C@@H](CO)O7)[C@@H](O)[C@H](O)[C@@H](CO)O6)CC1	C=C1CCC(C(C)(CC)OC2OC(COC3OCC(O)C(O)C3O)C(O)C(O)C2O)C(=O)C(O)CC2C1(C)CCC1C(C)(C)C(OC3OC(CO)C(O)C(O)C3OC3OC(CO)C(O)C(O)C3OC3OCC(O)C(O)C3O)CCC21C	2018					cardiovascular; anti-inflammatory					Liu et al. (2018)	https://pubmed.ncbi.nlm.nih.gov/30020793/
540	nototronesides B	C₄₉H₈₂O₂₃	1039.17	Miscellaneous		PN (leaf)	C[C@@]12C(CC[C@]3(C)C2C[C@@H](O)C(C(C(C)(O[C@H]4[C@H](O)[C@@H](O)[C@H](O)[C@@H](CO[C@H]5[C@H](O)[C@@H](O)[C@H](O)CO5)O4)CC)CCC3=C)=O)C(C)(C)C(O[C@H]6[C@H](O[C@H]7[C@H](O)[C@@H](O)[C@H](O)[C@@H](CO)O7)[C@@H](O)[C@H](O)[C@@H](CO)O6)CC1	C=C1CCC(C(C)(CC)OC2OC(COC3OCC(O)C(O)C3O)C(O)C(O)C2O)C(=O)C(O)CC2C1(C)CCC1C(C)(C)C(OC3OC(CO)C(O)C(O)C3OC3OC(CO)C(O)C(O)C3O)CCC21C	2018					cardiovascular; anti-inflammatory					Liu et al. (2018)	https://pubmed.ncbi.nlm.nih.gov/30020793/
541	nototronesides C	C₅₄H₉₀O₂₇	1171.29	Miscellaneous		PN (leaf)	C[C@@]12C(CC[C@]3(C)C2C[C@@H](O)C(C(C(C)(O[C@H]4[C@H](O)[C@@H](O)[C@H](O)[C@@H](CO[C@H]5[C@H](O)[C@@H](O)[C@@H](O)CO5)O4)CC)CCC3=C)=O)C(C)(C)C(O[C@H]6[C@H](O[C@H]7[C@H](O[C@H]8[C@H](O)[C@@H](O)[C@H](O)CO8)[C@@H](O)[C@H](O)[C@@H](CO)O7)[C@@H](O)[C@H](O)[C@@H](CO)O6)CC1	C=C1CCC(C(C)(CC)OC2OC(COC3OCC(O)C(O)C3O)C(O)C(O)C2O)C(=O)C(O)CC2C1(C)CCC1C(C)(C)C(OC3OC(CO)C(O)C(O)C3OC3OC(CO)C(O)C(O)C3OC3OCC(O)C(O)C3O)CCC21C	2018					cardiovascular; anti-inflammatory					Liu et al. (2018)	https://pubmed.ncbi.nlm.nih.gov/30020793/
542	pseudoginsenoside RT1 butyl ester	C₅₁H₈₂O₁₈	983.199	Miscellaneous	butyl (2S,3S,4S,5R,6R)-6-[[(3S,4aR,6aR,6bS,8aS,12aS,14aR,14bR)-4,4,6a,6b,11,11,14b-heptamethyl-8a-[(2S,3R,4S,5S,6R)-3,4,5-trihydroxy-6-(hydroxymethyl)oxan-2-yl]oxycarbonyl-1,2,3,4a,5,6,7,8,9,10,12,12a,14,14a-tetradecahydropicen-3-yl]oxy]-3,4-dihydroxy-5-[(2S,3R,4S,5R)-3,4,5-trihydroxyoxan-2-yl]oxyoxane-2-carboxylate	PJm (root)	C[C@@]12C(CC[C@]3(C)C2CC=C4[C@@]3(C)CC[C@]5(C(O[C@H]6[C@H](O)[C@@H](O)[C@H](O)[C@@H](CO)O6)=O)C4CC(C)(C)CC5)C(C)(C)[C@@H](O[C@H]7[C@H](O[C@H]8[C@H](O)[C@@H](O)[C@H](O)CO8)[C@@H](O)[C@H](O)[C@@H](C(OCCCC)=O)O7)CC1	CCCCOC(=O)C1OC(OC2CCC3(C)C(CCC4(C)C3CC=C3C5CC(C)(C)CCC5(C(=O)OC5OC(CO)C(O)C(O)C5O)CCC34C)C2(C)C)C(OC2OCC(O)C(O)C2O)C(O)C1O	2011					anticancer; anti-inflammatory;					Chan et al. (2011)	https://pubmed.ncbi.nlm.nih.gov/21417387/
543	3-O-{β-D-xylopyranosyl(1→3)-[α-l-arabinofuranosyl(1→4)]-β-D-glucopyranosyl}oleanolic acid 28-O-β-D-glucopyranosyl ester	C₅₂H₈₄O₂₁	1045.22	Miscellaneous		Panax bipinnatifidus	C[C@@]12C(CC[C@]3(C)C2CC=C4[C@@]3(C)CC[C@]5(C(O[C@H]6[C@H](O)[C@@H](O)[C@H](O)[C@@H](CO)O6)=O)C4CC(C)(C)CC5)C(C)(C)[C@@H](O[C@H]7[C@H](O)[C@@H](O)[C@H](O[C@H]8[C@H](O)[C@@H](O[C@H]9[C@H](O)[C@@H](O)[C@H](O)CO9)[C@H](CO)O8)[C@@H](CO)O7)CC1	CC1(C)CCC2(C(=O)OC3OC(CO)C(O)C(O)C3O)CCC3(C)C(=CCC4C5(C)CCC(OC6OC(CO)C(OC7OC(CO)C(OC8OCC(O)C(O)C8O)C7O)C(O)C6O)C(C)(C)C5CCC43C)C2C1	2020					anticancer; anti-inflammatory;					Tung et al. (2020)	https://journals.sagepub.com/doi/10.1177/1934578X20926278
544	20(S),24(R)-epoxy-3,4-seco-dammar-25-hydroxy-12-one-3-oic acid	C₃₀H₅₀O₆	506.724	Miscellaneous		PN (root)	OC(C)(C)C(CC[C@]([C@@]1(C)C2C([C@]3(C)CC[C@H](C(C)(O)C)O3)CC1)(C)C4CC2=O)[C@]4(C)CCC(O[H])=O	CC(C)(O)C1CCC(C)(C2CCC3(C)C2C(=O)CC2C(C)(CCC(=O)O)C(C(C)(C)O)CCC23C)O1	2020					anticancer; anti-inflammatory;					Shang et al. (2020)	https://pubmed.ncbi.nlm.nih.gov/32372862/
545	20(S),24(R)-epoxy-3,4-seco-dammar-25-hydroxy-12-one-3-oic acid methyl ester	C₃₁H₅₂O₆	520.751	Miscellaneous		PN (root)	OC(C)(C)C(CC[C@]([C@@]1(C)C2C([C@]3(C)CC[C@H](C(C)(O)C)O3)CC1)(C)C4CC2=O)[C@]4(C)CCC(OC)=O	COC(=O)CCC1(C)C(C(C)(C)O)CCC2(C)C1CC(=O)C1C(C3(C)CCC(C(C)(C)O)O3)CCC12C	2020					anticancer; anti-inflammatory;					Shang et al. (2020)	https://pubmed.ncbi.nlm.nih.gov/32372862/
546	6α-hydroxy-22,23,24,25,26,27-hexanordammar-3,12,20-trione	C₂₄H₃₆O₄	388.548	Miscellaneous		PN (root)	C[C@@]12C([C@@H](O)C[C@]([C@@]3(C)C4[C@@H](C(C)=O)CC3)(C)C2CC4=O)C(C)(C)C(CC1)=O	CC(=O)C1CCC2(C)C1C(=O)CC1C3(C)CCC(=O)C(C)(C)C3C(O)CC12C	2020					anticancer; anti-inflammatory;					Shang et al. (2020)	https://pubmed.ncbi.nlm.nih.gov/32372862/
547	notoginsenoside SY2	C₄₇H₇₈O₁₇	915.124	Miscellaneous		PN (stem and leaf)	C[C@@]12C(CC[C@]3(C)C2C[C@@H](O)C4[C@@]3(C)CC[C@@H]4[C@]5(C)CC[C@H](C(C)=C)O5)C(C)(C)C(O[C@H]6[C@H](O[C@H]7[C@H](O[C@@H]8[C@@H](O)[C@H](O)[C@@H](O)CO8)[C@@H](O)[C@H](O)[C@@H](CO)O7)[C@@H](O)[C@H](O)[C@@H](CO)O6)CC1	C=C(C)C1CCC(C)(C2CCC3(C)C2C(O)CC2C4(C)CCC(OC5OC(CO)C(O)C(O)C5OC5OC(CO)C(O)C(O)C5OC5OCC(O)C(O)C5O)C(C)(C)C4CCC23C)O1	2021					cardiovascular; anti-inflammatory					Yang et al. (2021)	https://pubmed.ncbi.nlm.nih.gov/32124646/
548	Panaxindole	C₁₈H₂₃NO₈	381.381	Miscellaneous		VG (leaves)	O[C@H]1[C@H](N2C=C(C[C@H](O)C(OC)=O)C3=C2C=CC=C3)O[C@H](CO)[C@@H](O)[C@@H]1O	COC(=O)C(O)Cc1cn(C2OC(CO)C(O)C(O)C2O)c2ccccc12	2023					anti-inflammatory;anti-oxidation;					Vu et al. (2023)	https://pubmed.ncbi.nlm.nih.gov/37432537/
549	22(R)-notoginsenoside Ab1	C₃₆H₆₀O₉	636.867	Miscellaneous		Black ginseng	O[C@H]1CC[C@@]2(C)C([C@@H](O[C@H]3[C@H](O)[C@@H](O)[C@H](O)[C@@H](CO)O3)C[C@]4(C)C2C[C@@H](O)C5[C@@]4(C)CC[C@@H]5C([C@H](O)C/C=C(C)/C)=C)C1(C)C	C=C(C(O)CC=C(C)C)C1CCC2(C)C1C(O)CC1C3(C)CCC(O)C(C)(C)C3C(OC3OC(CO)C(O)C(O)C3O)CC12C	2023					anti-inflammatory					Li et al. (2023)	https://pmc.ncbi.nlm.nih.gov/articles/PMC7471129/
550	panaxolide	C₁₅H₂₂O₄	266.337	Miscellaneous		VG (leaves)	O[C@H]1CC[C@@](O[C@]2([H])C(C(OC2)=O)=CC3)(C)[C@]3([H])C1(C)C	CC12CCC(O)C(C)(C)C1CC=C1C(=O)OCC1O2	2023					anti-cancerous (HepG2)					Le et al. (2023)	https://www.sciencedirect.com/org/science/article/abs/pii/S1478641922069923
551	(3R)-falcarinol	C₁₇H₂₄O	244.378	Miscellaneous		PJvm;PQ	C=C[C@H](C#CC#CC/C([H])=C([H])\CCCCCCC)O[H]	C=CC(O)C#CC#CCC=CCCCCCCC	2006					Antioxidant, anti-inflammatory, antimicrobial					Chan et al. (2006)	https://pubmed.ncbi.nlm.nih.gov/21417387/
552	(3S,10S)-panaxydiol	C₁₇H₂₄O₂	260.377	Miscellaneous	(3S,8E,10S)-heptadeca-1,8-dien-4,6-diyne-3,10-diol	PJvm	CCCCCCC[C@H](O[H])/C([H])=C([H])/C#CC#C[C@@H](O[H])C=C	C=CC(O)C#CC#CC=CC(O)CCCCCCC	2011					adaptogenic properties; anti-inflammatory					Chan et al. (2011)	https://pubmed.ncbi.nlm.nih.gov/21417387/
553	(S)-tryptophan	C₁₁H₁₂N₂O₂	204.229	Miscellaneous	(2S)-2-amino-3-(1H-indol-3-yl)propanoic acid	PN	OC([C@@H](N)CC1=CNC2=CC=CC=C21)=O	NC(Cc1c[nH]c2ccccc12)C(=O)O	2008					protein synthesis; niacin; precursor to neurotransmitters;	rat, rat, mouse, bird - domestic	LD50	oral, intraperitoneal, intraperitoneal, intraperitoneal	>16 gm/kg, 1634 mg/kg, 15gm/kg, 4800mg/kg	Wang et al. (2008)	https://onlinelibrary.wiley.com/doi/abs/10.1002/hlca.200890013
554	(Z,Z)-9,12-octadecadienoic acid 2-hydroxy-1,3-propanedinyl ester	C₃₉H₆₈O₅	616.968	Miscellaneous		PN	OC(COC(CCCCCCC/C=C/C/C=C/CCCCC)=O)COC(CCCCCCC/C=C/C/C=C/CCCCC)=O	CCCCCC=CCC=CCCCCCCCC(=O)OCC(O)COC(=O)CCCCCCCC=CCC=CCCCCC	2008					skin moisturizing; anti-inflammatory; barrier function;					Liao et al. (2008)	https://pubmed.ncbi.nlm.nih.gov/18254595/
555	1,8-heptadecadiene-4,6-diyne-3,10-diol	C₁₇H₂₄O₂	260.377	Miscellaneous	(8E)-heptadeca-1,8-dien-4,6-diyne-3,10-diol	PG,PQ,PN;PJ	OC(CCCCCCC)C=CC#CC#CC(C=C)O	C=CC(O)C#CC#CC=CC(O)CCCCCCC	2003					antimicrobial; anti-inflammatory;					Washida et al. (2003)	https://pubmed.ncbi.nlm.nih.gov/14600381/
556	12,23-Epoxyginsenoside Rg1	C₄₂H₇₀O₁₄	799.008	PPD		PG	O[C@H]1CC[C@@]2(C)C([C@@H](O[C@H]3[C@H](O)[C@@H](O)[C@H](O)[C@@H](CO)O3)C[C@]4(C)C2C[C@@H]5[C@@]6([H])[C@@]4(C)CC[C@@H]6[C@](O[C@H]7[C@H](O)[C@@H](O)[C@H](O)[C@@H](CO)O7)(C)C[C@H](/C=C(C)/C)O5)C1(C)C	CC(C)=CC1CC(C)(OC2OC(CO)C(O)C(O)C2O)C2CCC3(C)C2C(CC2C4(C)CCC(O)C(C)(C)C4C(OC4OC(CO)C(O)C(O)C4O)CC23C)O1	2008					neuroprotective; anti-inflammatory; cardiovascular;					Wang et al. (2008)	http://www.ccspublishing.org.cn/article/doi/10.1016/j.cclet.2008.05.017?pageType=en&viewType=HTML
557	12β-acetoxy-3β,6α,25-trihydroxy-24,25-dihydrodammar-(E)-20(22)-ene	C₃₂H₅₄O₅	518.779	PPT		PG	O[C@H]1CC[C@@]2(C)C([C@@H](O)C[C@]3(C)C2C[C@@H](OC(C)=O)C4[C@@]3(C)CCC4/C(C)=C/CCC(C)(O)C)C1(C)C	CC(=O)OC1CC2C3(C)CCC(O)C(C)(C)C3C(O)CC2(C)C2(C)CCC(C(C)=CCCC(C)(C)O)C12	2015					anticancer; anti-inflammatory;					Ma et al. (2015)	https://www.sciencedirect.com/science/article/pii/S1874390015300446
558	2,6-dimethoxyphenol	C₈H₁₀O₃	154.165	Miscellaneous	2,6-dimethoxyphenol	PJvm	OC1=C(OC)C=CC=C1OC	COc1cccc(OC)c1O	2011					antioxidant; antimicrobial;	rat, mouse	LD50	oral, oral	550 mg/kg, 2500mg/kg	Chan et al. (2011)	https://pubs.acs.org/doi/10.1021/np100851s
559	2′-deoxyadenosine	C₁₀H₁₃N₅O₃	251.246	Miscellaneous		PQ	NC1=C2C(N(C3CC(O)C(CO)O3)C=N2)=NC=N1	Nc1ncnc2c1ncn2C1CC(O)C(CO)O1	2008					DNA synthesis; antiviral; anticancer	rat	LD50	intraperitoneal	>800 mg/kg
560	2′-deoxythymidine	C₁₀H₁₄N₂O₅	242.231	Miscellaneous		PQ	O=C1NC(C(C)=CN1C2OC(CO)C(O)C2)=O	Cc1cn(C2CC(O)C(CO)O2)c(=O)[nH]c1=O	2008					DNA synthesis; antiviral; anticancer	mouse	LD50	intraperitoneal	2512 mg/kg
561	2′-deoxyuridine	C₉H₁₂N₂O₅	228.204	Miscellaneous		PQ	O=C1NC(C=CN1C2OC(CO)C(O)C2)=O	O=c1ccn(C2CC(O)C(CO)O2)c(=O)[nH]1	2008					antiviral; anticancer; DNA synthesis
562	20(R)-6"-O-Acetyl-ginsenoside Rg2	C₄₄H₇₄O₁₄	827.062	PPT		PQ	O[C@H]1CC[C@@]2(C)C([C@@H](O[C@H]3[C@H](O[C@H]4[C@H](O)[C@H](O)[C@@H](O)[C@H](C)O4)[C@@H](O)[C@H](O)[C@@H](COC(C)=O)O3)C[C@]5(C)C2C[C@@H](O)C6[C@@]5(C)CCC6[C@@](CC/C=C(C)/C)(O)C)C1(C)C	CC(=O)OCC1OC(OC2CC3(C)C(CC(O)C4C(C(C)(O)CCC=C(C)C)CCC43C)C3(C)CCC(O)C(C)(C)C23)C(OC2OC(C)C(O)C(O)C2O)C(O)C1O	2008					neuroprotective; cognitive;					Jia et al. (2008)	https://www.sciencedirect.com/science/article/pii/S1001841708002738
563	20(R)-ginsenoside Rs3	C₄₄H₇₄O₁₄	827.062	PPD		PG	CC1(C)[C@@H](O[C@H]2[C@H](O[C@H]3[C@H](O)[C@@H](O)[C@H](O)[C@@H](COC(C)=O)O3)[C@@H](O)[C@H](O)[C@@H](CO)O2)CC[C@@]4(C)C1CC[C@]5(C)C4C[C@@H](O)C6[C@@]5(C)CCC6[C@@](O)(C)CC/C=C(C)/C	CC(=O)OCC1OC(OC2C(OC3CCC4(C)C(CCC5(C)C4CC(O)C4C(C(C)(O)CCC=C(C)C)CCC45C)C3(C)C)OC(CO)C(O)C2O)C(O)C(O)C1O	2016					anticancer					Zhou et al. (2016)	https://pubmed.ncbi.nlm.nih.gov/28861969/
564	20(R)-protopanaxadiol	C₃₀H₅₂O₃	460.743	PPD	(3S,5R,8R,9R,10R,12R,13R,14R,17S)-17-[(2R)-2-hydroxy-6-methylhept-5-en-2-yl]-4,4,8,10,14-pentamethyl-2,3,5,6,7,9,11,12,13,15,16,17-dodecahydro-1H-cyclopenta[a]phenanthrene-3,12-diol	PV;PG;PN	O[C@H]1CC[C@@]2(C)C(CC[C@]3(C)C2C[C@@H](O)[C@@]4([H])[C@@]3(C)CCC4[C@](CC/C=C(C)/C)(C)O)C1(C)C	CC(C)=CCCC(C)(O)C1CCC2(C)C1C(O)CC1C3(C)CCC(O)C(C)(C)C3CCC12C	2007					anti-diabetic, anti-obesity, anti-tumor, antibacterial					NGUYEN et al. (2007)	https://www.jstage.jst.go.jp/article/cpb1958/42/3/42_3_634/_article
565	20(R)-protopanaxtriol	C₃₀H₅₂O₄	476.742	PPT		PG;PN;PQ	O[C@H]1CC[C@@]2(C)C([C@@H](O)C[C@]3(C)C2C[C@@H](O)C4[C@@]3(C)CCC4[C@@](CC/C=C(C)/C)(O)C)C1(C)C	CC(C)=CCCC(C)(O)C1CCC2(C)C1C(O)CC1C3(C)CCC(O)C(C)(C)C3C(O)CC12C	1979					anti-tumor, antibacterial					Liao et al. (1979)	https://pubs.acs.org/doi/10.1021/jf073000s
566	20(R),22(ξ),24(S)-dammar-25(26)-ene-3β,6α,12β,20,22,24-hexanol	C₃₀H₅₂O₆	508.74	PPT		PG	O[C@H]1CC[C@@]2(C)C([C@@H](O)C[C@]3(C)C2C[C@@H](O)C4[C@@]3(C)CCC4[C@@](C(O)C[C@H](O)C(C)=C)(C)O)C1(C)C	C=C(C)C(O)CC(O)C(C)(O)C1CCC2(C)C1C(O)CC1C3(C)CCC(O)C(C)(C)C3C(O)CC12C	2008					antineoplastic agent, anti-tumor					Huang et al. (2008)	https://link.springer.com/article/10.1007/s12272-001-1159-8
567	20(S)-6"-O-Acetyl-ginsenoside Rg2	C₄₄H₇₄O₁₄	827.062	PPT		PQ	O[C@H]1CC[C@@]2(C)C([C@@H](O[C@H]3[C@H](O[C@H]4[C@H](O)[C@H](O)[C@@H](O)[C@H](C)O4)[C@@H](O)[C@H](O)[C@@H](COC(C)=O)O3)C[C@]5(C)C2C[C@@H](O)C6[C@@]5(C)CCC6[C@@](CC/C=C(C)/C)(C)O)C1(C)C	CC(=O)OCC1OC(OC2CC3(C)C(CC(O)C4C(C(C)(O)CCC=C(C)C)CCC43C)C3(C)CCC(O)C(C)(C)C23)C(OC2OC(C)C(O)C(O)C2O)C(O)C1O	2008					cardioprotective, cerebrovascular protective					Jia et al. (2008)	https://www.sciencedirect.com/science/article/pii/S1001841708002738
568	20(S)-Ginsenoside Rg2	C₄₂H₇₂O₁₃	785.025	PPT	(2R,3R,4R,5R,6S)-2-[(2R,3R,4S,5S,6R)-2-[[(3S,5R,6S,8R,9R,10R,12R,13R,14R,17S)-3,12-dihydroxy-17-[(2S)-2-hydroxy-6-methylhept-5-en-2-yl]-4,4,8,10,14-pentamethyl-2,3,5,6,7,9,11,12,13,15,16,17-dodecahydro-1H-cyclopenta[a]phenanthren-6-yl]oxy]-4,5-dihydroxy-6-(hydroxymethyl)oxan-3-yl]oxy-6-methyloxane-3,4,5-triol	PG;PN;PQ;PB;PBa;PJ;PZ;PJvm	O[C@H]1CC[C@@]2(C)C([C@@H](O[C@H]3[C@H](O[C@H]4[C@H](O)[C@H](O)[C@@H](O)[C@H](C)O4)[C@@H](O)[C@H](O)[C@@H](CO)O3)C[C@]5(C)C2C[C@@H](O)C6[C@@]5(C)CCC6[C@@](CC/C=C(C)/C)(C)O)C1(C)C	CC(C)=CCCC(C)(O)C1CCC2(C)C1C(O)CC1C3(C)CCC(O)C(C)(C)C3C(OC3OC(CO)C(O)C(O)C3OC3OC(C)C(O)C(O)C3O)CC12C	1974					anti-viral, cardioprotective, cerebrovascular protective					SANADA et al. (1974)	https://www.jstage.jst.go.jp/article/cpb1958/22/10/22_10_2407/_article
569	20(S)-protopanaxadiol	C₃₀H₅₂O₃	460.743	PPD	(3S,5R,8R,9R,10R,12R,13R,14R,17S)-17-[(2S)-2-hydroxy-6-methylhept-5-en-2-yl]-4,4,8,10,14-pentamethyl-2,3,5,6,7,9,11,12,13,15,16,17-dodecahydro-1H-cyclopenta[a]phenanthrene-3,12-diol	PV,PG,PN;PJ;PJvm;PQ	O[C@H]1CC[C@@]2(C)C(CC[C@]3(C)C2C[C@@H](O)C4[C@@]3(C)CCC4[C@@](CC/C=C(C)/C)(C)O)C1(C)C	CC(C)=CCCC(C)(O)C1CCC2(C)C1C(O)CC1C3(C)CCC(O)C(C)(C)C3CCC12C	2014					hemostatic, anti-diabetic, anti-obesity, Anti-tumor, anti-cell proliferation					Xu et al. (2014)	https://www.tandfonline.com/doi/abs/10.1080/14786419.2014.957698
570	20(S)-protopanaxtriol	C₃₀H₅₂O₄	476.742	PPT		PG;PN;PV;PJ;PJvm;PZ	O[C@H]1CC[C@@]2(C)C([C@@H](O)C[C@]3(C)C2C[C@@H](O)C4[C@@]3(C)CCC4[C@@](CC/C=C(C)/C)(C)O)C1(C)C	CC(C)=CCCC(C)(O)C1CCC2(C)C1C(O)CC1C3(C)CCC(O)C(C)(C)C3C(O)CC12C	2014	521.386	49.67	228.62	[M−H+HCOOH]−	Anti-tumor					Xu et al. (2014)	https://www.tandfonline.com/doi/abs/10.1080/14786419.2014.957698
571	24(R),20(R)-Pseudoginsenoside F11	C₄₂H₇₂O₁₄	801.024	OT		PQ	O[C@H]1CC[C@@]2(C)[C@]([C@@H](OC[C@@H]3[C@@H](O)[C@H](O)[C@@H](O[C@H]4[C@H](O)[C@H](O)[C@@H](O)[C@H](C)O4)[C@H](O)O3)C[C@]5(C)C2C[C@@H](O)C6[C@@]5(C)CCC6[C@]7(C)O[C@@H](C(C)(O)C)CC7)([H])C1(C)C	CC1OC(OC2C(O)OC(COC3CC4(C)C(CC(O)C5C(C6(C)CCC(C(C)(C)O)O6)CCC54C)C4(C)CCC(O)C(C)(C)C34)C(O)C2O)C(O)C(O)C1O	2012					Protect cardiovascular and central nervous systems					Liu et al. (2012)	https://www.tandfonline.com/doi/full/10.1080/14786419.2010.551644
572	24(R),20(S)-Pseudoginsenoside F11	C₄₂H₇₂O₁₄	801.024	OT		PB;PQ	O[C@H]1CC[C@@]2(C)[C@]([C@@H](OC[C@@H]3[C@@H](O)[C@H](O)[C@@H](O[C@H]4[C@H](O)[C@H](O)[C@@H](O)[C@H](C)O4)[C@H](O)O3)C[C@]5(C)C2C[C@@H](O)C6[C@@]5(C)CCC6[C@@]7(C)O[C@@H](C(C)(O)C)CC7)([H])C1(C)C	CC1OC(OC2C(O)OC(COC3CC4(C)C(CC(O)C5C(C6(C)CCC(C(C)(C)O)O6)CCC54C)C4(C)CCC(O)C(C)(C)C34)C(O)C2O)C(O)C(O)C1O	1978					Protect cardiovascular and central nervous systems					Tanaka et al. (1978)	https://www.sciencedirect.com/science/article/pii/S0031942200945886
573	24(R)Protopanaxatriol oxide II	C₃₀H₅₂O₅	492.741	PPT		PQ	O[C@H]1CC[C@@]2(C)C([C@@H](O)C[C@]3(C)C2C[C@@H](O)C4[C@@]3(C)CCC4[C@@]5(C)O[C@@H](C(C)(O)C)CC5)C1(C)C	CC(C)(O)C1CCC(C)(C2CCC3(C)C2C(O)CC2C4(C)CCC(O)C(C)(C)C4C(O)CC23C)O1	2014					Anti-inflammatory activity					Han et al. (2014)	https://pubmed.ncbi.nlm.nih.gov/24730645/
574	24(S),20(S)-Pseudoginsenoside F11	C₄₂H₇₂O₁₄	801.024	OT		PP;PV;PJ;PJvm	O[C@H]1CC[C@@]2(C)[C@]([C@@H](OC[C@@H]3[C@@H](O)[C@H](O)[C@@H](O[C@H]4[C@H](O)[C@H](O)[C@@H](O)[C@H](C)O4)[C@H](O)O3)C[C@]5(C)C2C[C@@H](O)C6[C@@]5(C)CCC6[C@@]7(C)O[C@H](C(C)(O)C)CC7)([H])C1(C)C	CC1OC(OC2C(O)OC(COC3CC4(C)C(CC(O)C5C(C6(C)CCC(C(C)(C)O)O6)CCC54C)C4(C)CCC(O)C(C)(C)C34)C(O)C2O)C(O)C(O)C1O	1986					Protect cardiovascular and central nervous systems					Duc et al. (1986)	https://www.jstage.jst.go.jp/article/cpb1958/41/11/41_11_2010/_article/-char/ja/
575	24(S)Protopanaxatriol oxide II	C₃₀H₅₂O₅	492.741	PPT		PN;PV	O[C@H]1CC[C@@]2(C)C([C@@H](O)C[C@]3(C)C2C[C@@H](O)C4[C@@]3(C)CCC4[C@@]5(C)O[C@H](C(C)(O)C)CC5)C1(C)C	CC(C)(O)C1CCC(C)(C2CCC3(C)C2C(O)CC2C4(C)CCC(O)C(C)(C)C4C(O)CC23C)O1	2000					Anti-inflammatory activity					Shang et al. (2000)	https://www.sciencedirect.com/science/article/pii/S122684531830366X
576	25-Hydroxy protopanaxadiol	C₃₀H₅₄O₄	478.758	PPD		PG	O[C@H]1CC[C@@]2(C)C(CC[C@]3(C)C2C[C@@H](O)C4[C@@]3(C)CCC4C(CCCC(C)(O)C)(O)C)C1(C)C	CC(C)(O)CCCC(C)(O)C1CCC2(C)C1C(O)CC1C3(C)CCC(O)C(C)(C)C3CCC12C	2007					Anticanter,Treating heart disease associated with connexin dysregulation					Wang et al. (2007)	https://pubmed.ncbi.nlm.nih.gov/16924497/
577	25-hydroxy-20(R)-ginsenoside Rh1	C₃₆H₆₄O₁₀	656.898	PPT		PN	O[C@H]1CC[C@@]2(C)C([C@@H](O[C@H]3[C@H](O)[C@@H](O)[C@H](O)[C@@H](CO)O3)C[C@]4(C)C2C[C@@H](O)C5[C@@]4(C)CCC5[C@](CCCC(C)(O)C)(O)C)C1(C)C	CC(C)(O)CCCC(C)(O)C1CCC2(C)C1C(O)CC1C3(C)CCC(O)C(C)(C)C3C(OC3OC(CO)C(O)C(O)C3O)CC12C	2008					Antitumor, antioxidant, anti-photoaging, anti-inflammatory, anti-diabetic and neuroprotective activities					Liao et al. (2008)	https://pubs.acs.org/doi/10.1021/jf073000s
578	3-O-glucopyranoside sitosterol	C₃₅H₅₈O₆	574.843	Miscellaneous		PJ	C[C@]12C(C[C@@H](O[C@H]3[C@H](O)[C@@H](O)[C@H](O)[C@@H](CO)O3)CC2)=CC[C@]4([H])C1CC[C@@]5(C)[C@@]4([H])CCC5[C@@H](C)/C=C/[C@@H](CC)C(C)C	CCC(C=CC(C)C1CCC2C3CC=C4CC(OC5OC(CO)C(O)C(O)C5O)CCC4(C)C3CCC12C)C(C)C	2011					Antibacterial					Zhou et al. (2011)	https://onlinelibrary.wiley.com/doi/abs/10.1002/hlca.201100085
579	3-O-glucosylginsenoside Rh1	C₄₂H₇₂O₁₄	801.024	PPT		PN	C[C@@]12C([C@@H](O[C@H]3[C@H](O)[C@@H](O)[C@H](O)[C@@H](CO)O3)C[C@]4(C)C2C[C@@H](O)C5[C@@]4(C)CCC5[C@](O)(C)CC/C=C(C)/C)C(C)(C)[C@@H](O[C@H]6[C@H](O)[C@@H](O)[C@H](O)[C@@H](CO)O6)CC1	CC(C)=CCCC(C)(O)C1CCC2(C)C1C(O)CC1C3(C)CCC(OC4OC(CO)C(O)C(O)C4O)C(C)(C)C3C(OC3OC(CO)C(O)C(O)C3O)CC12C	2013					Matrix metalloproteinase inhibition, anti-inflammatory and antioxidant activities，angiotensin-converting enzyme (ACE) inhibitory activity					Luo et al. (2013)	https://pubmed.ncbi.nlm.nih.gov/24243611/
580	3-O-β-D-glucopyranosyl-(1→2)-β-D-glucopyrano-side-12β,25-dihydroxydammar-(E)-20(22)-ene	C₄₂H₇₂O₁₃	785.025	PPD		PN	C[C@@]12C(CC[C@]3(C)C2C[C@@H](O)C4[C@@]3(C)CCC4/C(C)=C\CCC(C)(O)C)C(C)(C)[C@@H](O[C@H]5[C@H](O[C@H]6[C@H](O)[C@@H](O)[C@H](O)[C@@H](CO)O6)[C@@H](O)[C@H](O)[C@@H](CO)O5)CC1	CC(=CCCC(C)(C)O)C1CCC2(C)C1C(O)CC1C3(C)CCC(OC4OC(CO)C(O)C(O)C4OC4OC(CO)C(O)C(O)C4O)C(C)(C)C3CCC12C	2011					Protects against free radical damage, maintains normal cholesterol and blood pressure					Li-min et al. (2011)	http://zgykdxxb.cpu.edu.cn/jcpuen/article/abstract/20110204
581	3,4,5-trimethoxybenzoic acid	C₁₀H₁₂O₅		Miscellaneous	3,4,5-trimethoxybenzoic acid	PJvm			2011					Anti-inflammatory activity					Chan et al. (2011)	https://pubs.acs.org/doi/10.1021/np100851s
582	3β-acetoxyl ginsenoside F1	C₃₈H₆₄O₁₀	680.92	PPT		PG	CC1(C)[C@@H](OC(C)=O)CC[C@@]2(C)C1[C@@H](O)C[C@]3(C)C2C[C@@H](O)C4[C@@]3(C)CCC4[C@@](CC/C=C(C)/C)(C)O[C@H]5[C@H](O)[C@@H](O)[C@H](O)[C@@H](CO)O5	CC(=O)OC1CCC2(C)C(C(O)CC3(C)C2CC(O)C2C(C(C)(CCC=C(C)C)OC4OC(CO)C(O)C(O)C4O)CCC23C)C1(C)C	2020	725.447	48.68	286.08	[M−H+HCOOH]−	Antitumor, antidiabetic, antioxidant, and cardiovascular system-protective effects					Li et al. (2020)	https://pmc.ncbi.nlm.nih.gov/articles/PMC7031747/
583	3β,6α,12β-trihydroxydammar-20(21),24-diene	C₃₀H₅₀O₃	458.727	PPD		PN	O[C@H]1CC[C@@]2(C)C([C@@H](O)C[C@]3(C)C2C[C@@H](O)C4[C@@]3(C)CCC4C(CC/C=C(C)/C)=C)C1(C)C	C=C(CCC=C(C)C)C1CCC2(C)C1C(O)CC1C3(C)CCC(O)C(C)(C)C3C(O)CC12C	2008					Antitumor, antidiabetic, antioxidant, and cardiovascular system-protective effects					Liao et al. (2008)	https://pubs.acs.org/doi/10.1021/jf073000s
584	4,4",8"-trihydroxyl-3,3"-dimenthoxyl-9"-lignanolide	CH₃O		Miscellaneous		PQ			2008					Strong protective effect on PC-12 cell damage induced by hypoxia/reoxygenation					Changda et al. (2008)	https://wf.pub/thesis/article:Y1281178
585	5-hydroxy-methyl-2-furancarboxaldehyde	C₆H₆O₃	126.111	Miscellaneous		PN	O=CC1=CC=C(CO)O1	O=Cc1ccc(CO)o1	2008										Liao et al. (2008)	https://pubs.acs.org/doi/10.1021/jf073000s
586	5,6-Didehydroginsenoside Rd/Vinaginsenoside R23	C₄₈H₈₀O₁₈	945.15	PPD		PN;PV	CC1(C)[C@@H](O[C@H]2[C@H](O[C@H]3[C@H](O)[C@@H](O)[C@H](O)[C@@H](CO)O3)[C@@H](O)[C@H](O)[C@@H](CO)O2)CC[C@@]4(C)C1=CC[C@]5(C)C4CC(O)C6[C@@]5(C)CCC6[C@](CC/C=C(C)/C)(O[C@H]7[C@H](O)[C@@H](O)[C@H](O)[C@@H](CO)O7)C	CC(C)=CCCC(C)(OC1OC(CO)C(O)C(O)C1O)C1CCC2(C)C1C(O)CC1C3(C)CCC(OC4OC(CO)C(O)C(O)C4OC4OC(CO)C(O)C(O)C4O)C(C)(C)C3=CCC12C	2010					Anti-tumor，Anti-inflammatory activity，Treating acute lung injury					Wan et al. (2010)	https://pmc.ncbi.nlm.nih.gov/articles/PMC6259094/
587	6-O-(β-D-glucopyranosyl)-20-O-(β-D-xylopyranosyl)-3β,6α,12β,20(S)-tetrahydroxydammar-24-ene	C₄₁H₇₀O₁₃	770.998	PPT		PN	O[C@H]1CC[C@@]2(C)C([C@@H](O[C@H]3[C@H](O)[C@@H](O)[C@H](O)[C@@H](CO)O3)C[C@]4(C)C2C[C@@H](O)C5[C@@]4(C)CCC5[C@](O[C@H]6[C@H](O)[C@@H](O)[C@H](O)CO6)(C)CC/C=C(C)/C)C1(C)C	CC(C)=CCCC(C)(OC1OCC(O)C(O)C1O)C1CCC2(C)C1C(O)CC1C3(C)CCC(O)C(C)(C)C3C(OC3OC(CO)C(O)C(O)C3O)CC12C	2011					Antihypertensive, antithrombotic, antiatherosclerotic and neuroprotective effects					Li-min et al. (2011)	http://zgykdxxb.cpu.edu.cn/jcpuen/article/abstract/20110204
588	6"-acetyl-ginsenoside F1	C₃₈H₆₄O₁₀	680.92	PPT		PN;PJ;PJvm	O[C@H]1CC[C@@]2(C)C([C@@H](O)C[C@]3(C)C2C[C@@H](O)C4[C@@]3(C)CCC4[C@](O[C@H]5[C@H](O)[C@@H](O)[C@H](O)[C@@H](COC(C)=O)O5)(C)CC/C=C(C)/C)C1(C)C	CC(=O)OCC1OC(OC(C)(CCC=C(C)C)C2CCC3(C)C2C(O)CC2C4(C)CCC(O)C(C)(C)C4C(O)CC23C)C(O)C(O)C1O	2010					Tyrosinase inhibitory activity					Tung et al. (2010)	https://www.semanticscholar.org/paper/Dammarane-Type-Glycosides-from-the-Steamed-of-Panax-Tung-Cho/95e7de129b54b7a9e78af1fc72ae378c4959db5a
589	6""-O-acetylginsenoside Rg3	C₅₀H₈₃O₁₉		PPD		PN;PG			2008	1033.56	43.91	339.94		Inhibits inflammation					Liao et al. (2008)	https://pubs.acs.org/doi/10.1021/jf073000s
590	9-octaddecenoic acid	C₁₈H₃₄O₂	282.468	Miscellaneous		PQ	CCCCCCCC/C=C\CCCCCCCC(O)=O	CCCCCCCCC=CCCCCCCCC(=O)O	2008										Changda et al. (2008)	https://wf.pub/thesis/article:Y1281178
591	Acety-ginsenoside Rh1	C₃₈H₆₄O₁₀	680.92	PPT		PJ;PJvm	O[C@H]1CC[C@@]2(C)C([C@@H](O[C@H]3[C@H](O)[C@@H](O)[C@H](O)[C@@H](COC(C)=O)O3)C[C@]4(C)C2C[C@@H](O)C5[C@@]4(C)CCC5[C@@](CC/C=C(C)/C)(C)O)C1(C)C	CC(=O)OCC1OC(OC2CC3(C)C(CC(O)C4C(C(C)(O)CCC=C(C)C)CCC43C)C3(C)CCC(O)C(C)(C)C23)C(O)C(O)C1O	2018					Antitumor, antidiabetic, antioxidant, and cardiovascular system-protective effects					Du et al. (2018)	https://www.mdpi.com/1420-3049/23/11/2988
592	Acetyl-ginsenoside Rb3	C₅₅H₉₂O₂₃	1121.32	PPD		PG	CC1(C)[C@@H](O[C@@H]2[C@@H](O[C@H]3[C@H](O)[C@@H](O)[C@H](O)[C@@H](COC(C)=O)O3)[C@H](O)[C@@H](O)[C@H](CO)O2)CC[C@@]4(C)C1CC[C@]5(C)C4C[C@@H](O)C6[C@@]5(C)CCC6[C@](O[C@H]7[C@H](O)[C@@H](O)[C@H](O)[C@@H](CO[C@H]8[C@H](O)[C@@H](O)[C@H](O)CO8)O7)(C)CC/C=C(C)/C	CC(=O)OCC1OC(OC2C(OC3CCC4(C)C(CCC5(C)C4CC(O)C4C(C(C)(CCC=C(C)C)OC6OC(COC7OCC(O)C(O)C7O)C(O)C(O)C6O)CCC45C)C3(C)C)OC(CO)C(O)C2O)C(O)C(O)C1O	2020										Chen et al. (2020)	https://www.sciencedirect.com/science/article/pii/S1226845319300041
593	Acetyl-ginsenoside Rc	C₅₅H₉₂O₂₃	1121.32	PPD		PG	C[C@@]12C(CC[C@]3(C)C2C[C@@H](O)[C@@]4([H])[C@@]3(C)CCC4[C@@](CC/C=C(C)/C)(C)O[C@H]5[C@H](O)[C@@H](O)[C@H](O)[C@@H](CO[C@H]6[C@H](O)[C@@H](O)[C@H](CO)O6)O5)C(C)(C)[C@@H](O[C@H]7[C@H](O[C@H]8[C@H](O)[C@@H](O)[C@H](O)[C@@H](COC(C)=O)O8)[C@@H](O)[C@H](O)[C@@H](CO)O7)CC1	CC(=O)OCC1OC(OC2C(OC3CCC4(C)C(CCC5(C)C4CC(O)C4C(C(C)(CCC=C(C)C)OC6OC(COC7OC(CO)C(O)C7O)C(O)C(O)C6O)CCC45C)C3(C)C)OC(CO)C(O)C2O)C(O)C(O)C1O	2020										Chen et al. (2020)	https://www.sciencedirect.com/science/article/pii/S1226845319300041
594	Acetyl-ginsenoside Rd	C₅₀H₈₄O₁₉	989.203	PPD		PJ;PJvm;PG	C[C@@]12C(CC[C@]3(C)C2C[C@@H](O)[C@@]4([H])[C@@]3(C)CCC4[C@@](CC/C=C(C)/C)(C)O[C@H]5[C@H](O)[C@@H](O)[C@H](O)[C@@H](CO)O5)C(C)(C)[C@@H](O[C@H]6[C@H](O[C@H]7[C@H](O)[C@@H](O)[C@H](O)[C@@H](COC(C)=O)O7)[C@@H](O)[C@H](O)[C@@H](CO)O6)CC1	CC(=O)OCC1OC(OC2C(OC3CCC4(C)C(CCC5(C)C4CC(O)C4C(C(C)(CCC=C(C)C)OC6OC(CO)C(O)C(O)C6O)CCC45C)C3(C)C)OC(CO)C(O)C2O)C(O)C(O)C1O	2018										Chen et al. (2020)	https://www.sciencedirect.com/science/article/pii/S1226845319300041
595	Acetyl-ginsenoside Rf	C₄₄H₇₄O₁₅	843.061	PPT		PJ;PZ;PJvm	O[C@H]1CC[C@@]2(C)C([C@@H](O[C@H]3[C@H](O)[C@@H](O)[C@H](O)[C@@H](CO[C@H]4[C@H](O)[C@@H](O)[C@H](O)[C@@H](COC(C)=O)O4)O3)C[C@]5(C)C2C[C@@H](O)C6[C@@]5(C)CCC6[C@@](CC/C=C(C)/C)(C)O)C1(C)C	CC(=O)OCC1OC(OCC2OC(OC3CC4(C)C(CC(O)C5C(C(C)(O)CCC=C(C)C)CCC54C)C4(C)CCC(O)C(C)(C)C34)C(O)C(O)C2O)C(O)C(O)C1O	2018										Du et al. (2018)	https://www.mdpi.com/1420-3049/23/11/2988
596	Acetyl-yesanchinoside E	C₅₆H₉₄O₂₄	1151.34	PPT		PJvm	O[C@H]1CC[C@@]2(C)C([C@@H](O[C@H]3[C@H](O[C@H]4[C@H](O)[C@H](O)[C@@H](O)[C@H](C)O4)[C@@H](O)[C@H](O)[C@@H](COC(C)=O)O3)C[C@]5(C)C2C[C@@H](O)C6[C@@]5(C)CCC6[C@@](CC/C=C(C)/C)(C)O[C@H]7[C@H](O)[C@@H](O)[C@H](O)[C@@H](CO[C@@H]8[C@@H](O)[C@H](O)[C@@H](O)[C@H](CO)O8)O7)C1(C)C	CC(=O)OCC1OC(OC2CC3(C)C(CC(O)C4C(C(C)(CCC=C(C)C)OC5OC(COC6OC(CO)C(O)C(O)C6O)C(O)C(O)C5O)CCC43C)C3(C)CCC(O)C(C)(C)C23)C(OC2OC(C)C(O)C(O)C2O)C(O)C1O	2018										Du et al. (2018)	https://www.mdpi.com/1420-3049/23/11/2988
597	Adenine	C₅H₅N₅	135.13	Miscellaneous	7H-purin-6-amine	PQ	NC1=C2C(NC=N2)=NC=N1	Nc1ncnc2[nH]cnc12	2008						rat, mouse, mouse, mouse, rat	LD50	intraperitoneal, oral, intraperitoneal, intravenous, oral	198 mg/kg, 783 mg/kg, 100 mg/kg, >30 mg/kg, 227 mg/kg	Changda et al. (2008)	https://wf.pub/thesis/article:Y1281178
598	Benzyl-β-primeveroside	C₁₈H₂₆O₁₀	402.396	Miscellaneous		PN	O[C@H]1[C@H](OCC2=CC=CC=C2)O[C@H](CO[C@@H]3[C@@H](O)[C@H](O)[C@@H](O)CO3)[C@@H](O)[C@@H]1O	OC1COC(OCC2OC(OCc3ccccc3)C(O)C(O)C2O)C(O)C1O	2008										Wang et al. (2008)	https://onlinelibrary.wiley.com/doi/abs/10.1002/hlca.200890013
599	Calenduloside B	C₄₈H₇₈O₁₈	943.134	OA	[(2R,3R,4S,5S,6R)-3,4,5-trihydroxy-6-(hydroxymethyl)oxan-2-yl] (4aS,6aR,6aS,6bR,10S,12aR,14bR)-10-[(2R,3R,4R,5S,6R)-3,4-dihydroxy-6-(hydroxymethyl)-5-[(2S,3R,4S,5R,6R)-3,4,5-trihydroxy-6-(hydroxymethyl)oxan-2-yl]oxyoxan-2-yl]oxy-2,2,6a,6b,9,9,12a-heptamethyl-1,3,4,5,6,6a,7,8,8a,10,11,12,13,14b-tetradecahydropicene-4a-carboxylate	PG	CC1(C)[C@@H](O[C@H]2[C@H](O)[C@@H](O)[C@H](O[C@@H]3[C@H](O)[C@H](O)[C@@H](O)[C@H](CO)O3)[C@@H](CO)O2)CC[C@@]4(C)C1CC[C@]5(C)C4CC=C6[C@@]5(C)CC[C@]7(C(O[C@H]8[C@H](O)[C@@H](O)[C@H](O)[C@@H](CO)O8)=O)C6CC(C)(C)CC7	CC1(C)CCC2(C(=O)OC3OC(CO)C(O)C(O)C3O)CCC3(C)C(=CCC4C5(C)CCC(OC6OC(CO)C(OC7OC(CO)C(O)C(O)C7O)C(O)C6O)C(C)(C)C5CCC43C)C2C1	2015					Antiulcer, anti-inflammatory, sedative,antiphlogistic	mouse, mouse, mouse	LD, LDLo, LD	oral, intraperitoneal, subcutaneous	>1 gm/kg, 600 mg/kg, >1 gm/kg	LEE et al. (2015)	https://pesquisa.bvsalud.org/portal/resource/pt/wpr-182832
600	Catechin	C₁₅H₁₄O₆	290.271	Miscellaneous	(2R,3S)-2-(3,4-dihydroxyphenyl)-3,4-dihydro-2H-chromene-3,5,7-triol	PG	[H]OC1=CC(O[H])=C2C(O[C@H](C3=CC(O[H])=C(O[H])C=C3)[C@@H](O[H])C2)=C1	Oc1cc(O)c2c(c1)OC(c1ccc(O)c(O)c1)C(O)C2	2021					anti-oxidant	rat, rat, rat, rat, mouse, mouse, mouse, mouse	LD50, LD50,LD50,LD50,LD50,LD50,LD50,LD50	oral, intraperitoneal, subcutaneous, intravenous, oral, intraperitoneal, subcutaneous, intravenous	>10 gm/kg, 1084 mg/kg, >5 gm/kg, >100 mg/kg, >10 gm/kg, 68 mg/kg, >5 gm/kg, >100 mg/kg	Yanyang et al. (2021)	https://www.spkx.net.cn/EN/10.7506/spkx1002-6630-20200214-140
601	Chikusetsusaponin Ib	C₄₇H₇₄O₁₈	927.091	OA	(4aS,6aR,6aS,6bR,8aR,10S,12aR,14bS)-10-[(2R,3R,4R,5S,6S)-5-[(2S,3R,4R,5S)-3,4-dihydroxy-5-(hydroxymethyl)oxolan-2-yl]oxy-3,4-dihydroxy-6-[(2S,3R,4S,5S,6R)-3,4,5-trihydroxy-6-(hydroxymethyl)oxan-2-yl]oxycarbonyloxan-2-yl]oxy-2,2,6a,6b,9,9,12a-heptamethyl-1,3,4,5,6,6a,7,8,8a,10,11,12,13,14b-tetradecahydropicene-4a-carboxylic acid	PJvm;PJ,PZ	CC1(C)CC[C@]2(C(O)=O)CC[C@@]3(C)[C@]4(C)CCC5C(C)(C)[C@@H](O[C@H]6[C@H](O)[C@@H](O)[C@H](O[C@@H]7[C@@H](O)[C@H](O)[C@@H](CO)O7)[C@@H](C(O[C@H]8[C@H](O)[C@@H](O)[C@H](O)[C@@H](CO)O8)=O)O6)CC[C@]5(C)C4CC=C3C2C1	CC1(C)CCC2(C(=O)O)CCC3(C)C(=CCC4C5(C)CCC(OC6OC(C(=O)OC7OC(CO)C(O)C(O)C7O)C(OC7OC(CO)C(O)C7O)C(O)C6O)C(C)(C)C5CCC43C)C2C1	2011					anti-inflammatory, treatment of Alzheimer's					Chan et al. (2011)	https://pubs.acs.org/doi/10.1021/np100851s
602	Chikusetsusaponin III	C₄₇H₈₀O₁₇	917.14	PPD	(2S,3R,4S,5S,6R)-2-[(2R,3R,4S,5S,6R)-4,5-dihydroxy-2-[[(3S,5R,8R,9R,10R,12R,13R,14R,17S)-12-hydroxy-17-[(2S)-2-hydroxy-6-methylhept-5-en-2-yl]-4,4,8,10,14-pentamethyl-2,3,5,6,7,9,11,12,13,15,16,17-dodecahydro-1H-cyclopenta[a]phenanthren-3-yl]oxy]-6-[[(2S,3R,4S,5R)-3,4,5-trihydroxyoxan-2-yl]oxymethyl]oxan-3-yl]oxy-6-(hydroxymethyl)oxane-3,4,5-triol	PJ;PB;PZ	C[C@]12[C@]3(C)CCC4C(C)(C)[C@@H](O[C@H]5[C@H](O[C@H]6[C@H](O)[C@@H](O)[C@H](O)[C@@H](CO)O6)[C@@H](O)[C@H](O)[C@@H](CO[C@H]7[C@H](O)[C@@H](O)[C@H](O)CO7)O5)CC[C@]4(C)C3C[C@@H](O)C1C([C@@](CC/C=C(C)/C)(C)O)CC2	CC(C)=CCCC(C)(O)C1CCC2(C)C1C(O)CC1C3(C)CCC(OC4OC(COC5OCC(O)C(O)C5O)C(O)C(O)C4OC4OC(CO)C(O)C(O)C4O)C(C)(C)C3CCC12C	1977					antiulcer					LEE et al. (1977)	https://www.jstage.jst.go.jp/article/cpb1958/25/6/25_6_1391/_article
603	Chikusetsusaponin IV	C₄₇H₇₄O₁₈	927.091	OA	(2S,3S,4R,5R,6R)-6-[[(3S,4aR,6aR,6bS,8aS,12aS,14aR,14bR)-4,4,6a,6b,11,11,14b-heptamethyl-8a-[(2S,3R,4S,5S,6R)-3,4,5-trihydroxy-6-(hydroxymethyl)oxan-2-yl]oxycarbonyl-1,2,3,4a,5,6,7,8,9,10,12,12a,14,14a-tetradecahydropicen-3-yl]oxy]-3-[(2S,3R,4R,5S)-3,4-dihydroxy-5-(hydroxymethyl)oxolan-2-yl]oxy-4,5-dihydroxyoxane-2-carboxylic acid	PJ;PJvm;PZ;PBa;PB;PP	C[C@@]12[C@](CC[C@]3(C)[C@]2([H])CC=C4[C@@]3(C)CC[C@]5(C(O[C@H]6[C@H](O)[C@@H](O)[C@H](O)[C@@H](CO)O6)=O)[C@@]4([H])CC(C)(C)CC5)([H])C(C)(C)[C@@H](O[C@H]7[C@H](O)[C@@H](O)[C@H](O[C@@H]8[C@@H](O)[C@H](O)[C@@H](CO)O8)[C@@H](C(O[H])=O)O7)CC1	CC1(C)CCC2(C(=O)OC3OC(CO)C(O)C(O)C3O)CCC3(C)C(=CCC4C5(C)CCC(OC6OC(C(=O)O)C(OC7OC(CO)C(O)C7O)C(O)C6O)C(C)(C)C5CCC43C)C2C1	2006	925.48	33.11	322.97	[M−H]−	anti-cancer, treatment of gastrointestinal diseases					Hosono-Nishiyama et al. (2006)	https://pubmed.ncbi.nlm.nih.gov/16534721/
604	Chikusetsusaponin L9bc	C₃₆H₆₂O₉	638.883	PPD		PJ;PG	O[C@H]1CC[C@@]2(C)[C@](CC[C@]3(C)[C@]2([H])C[C@@H](O[C@H]4[C@H](O)[C@@H](O)[C@H](O)[C@@H](CO)O4)[C@@]5([H])[C@@]3(C)CCC5[C@](CCC(O)C(C)=C)(O)C)([H])C1(C)C	C=C(C)C(O)CCC(C)(O)C1CCC2(C)C1C(OC1OC(CO)C(O)C(O)C1O)CC1C3(C)CCC(O)C(C)(C)C3CCC12C	1977										YAHARA et al. (1977)	https://pascal-francis.inist.fr/vibad/index.php?action=getRecordDetail&idt=PASCAL7850231501
605	Chikusetsusaponin la	C₄₁H₇₀O₁₂	754.999	PPD		PJ	CC1(C)[C@@H](O[C@H]2[C@H](O[C@H]3[C@H](O)[C@@H](O)[C@H](O)CO3)[C@@H](O)[C@H](O)[C@@H](CO)O2)CC[C@@]4(C)C1CC[C@]5(C)C4C[C@@H](O)C6[C@@]5(C)CCC6[C@@](CC/C=C(C)/C)(C)O	CC(C)=CCCC(C)(O)C1CCC2(C)C1C(O)CC1C3(C)CCC(OC4OC(CO)C(O)C(O)C4OC4OCC(O)C(O)C4O)C(C)(C)C3CCC12C	1976										Kondo et al. (1976)	https://www.mendeley.com/catalogue/c11fc441-55b8-3eeb-b722-a972c11176de/
606	Chikusetsusaponin lb	C₄₇H₇₄O₁₈	927.091	OA		PJ	CC1(C)[C@@H](O[C@H]2[C@H](O)[C@@H](O)[C@H](O[C@H]3[C@H](O)[C@@H](O)[C@H](CO)O3)[C@@H](C(O[C@H]4[C@H](O)[C@@H](O)[C@H](O)[C@@H](CO)O4)=O)O2)CC[C@@]5(C)C1CC[C@]6(C)C5CC=C7[C@]6(CC[C@]8(C(O)=O)C7CC(C)(C)CC8)C	CC1(C)CCC2(C(=O)O)CCC3(C)C(=CCC4C5(C)CCC(OC6OC(C(=O)OC7OC(CO)C(O)C(O)C7O)C(OC7OC(CO)C(O)C7O)C(O)C6O)C(C)(C)C5CCC43C)C2C1	1976										Lin et al. (1976)	https://www.semanticscholar.org/paper/Studies-on-the-Constituents-of-Panacis-Japonici-V.-Lin-Kondo/360e4f36d45e3a2b6bf388561c28303ce8dd76df
607	Chikusetsusaponin LN4	C₅₂H₈₆O₂₁	1047.24	PPD		PJ	CC1(C)[C@@H](O[C@H]2[C@H](O[C@H]3[C@H](O)[C@@H](O)[C@H](O)CO3)[C@@H](O)[C@H](O)[C@@H](CO)O2)CC[C@@]4(C)C1CC[C@]([C@@]5(C)C6C([C@](O[C@H]7[C@H](O)[C@@H](O)[C@H](O)[C@@H](CO[C@H]8[C@H](O)[C@@H](O)[C@@H](O)CO8)O7)(C)CC/C=C(C)/C)CC5)(C)C4CC6=O	CC(C)=CCCC(C)(OC1OC(COC2OCC(O)C(O)C2O)C(O)C(O)C1O)C1CCC2(C)C1C(=O)CC1C3(C)CCC(OC4OC(CO)C(O)C(O)C4OC4OCC(O)C(O)C4O)C(C)(C)C3CCC12C	2012										Yoshizaki et al. (2012)	https://pubmed.ncbi.nlm.nih.gov/22689423/
608	Chikusetsusaponin LT5	C₄₈H₈₀O₁₈	945.15	PPD		PJ	CC1(C)[C@@H](O[C@H]2[C@H](O)[C@@H](O)[C@H](O)[C@@H](CO)O2)CC[C@@]3(C)C1CC[C@]([C@@]4(C)C5C([C@](O[C@H]6[C@H](O)[C@@H](O)[C@H](O)[C@@H](CO[C@H]7[C@H](O)[C@@H](O)[C@H](O)[C@@H](CO)O7)O6)(C)CC/C=C(C)/C)CC4)(C)C3CC5=O	CC(C)=CCCC(C)(OC1OC(COC2OC(CO)C(O)C(O)C2O)C(O)C(O)C1O)C1CCC2(C)C1C(=O)CC1C3(C)CCC(OC4OC(CO)C(O)C(O)C4O)C(C)(C)C3CCC12C	1978										YAHARA et al. (1978)	https://eurekamag.com/research/061/495/061495264.php?srsltid=AfmBOopnN203O0h5UPpfjs9a4d70ZvTIV5DBb5KSaITs2MSPtrQCNzVV
609	Chikusetsusaponin LT8	C₄₂H₇₀O₁₃	783.009	PPD		PJ	CC1(C)[C@@H](O[C@H]2[C@H](O)[C@@H](O)[C@H](O)[C@@H](CO)O2)CC[C@@]3(C)C1CC[C@]([C@@]4(C)C5C([C@](O[C@H]6[C@H](O)[C@@H](O)[C@H](O)[C@@H](CO)O6)(C)CC/C=C(C)/C)CC4)(C)C3CC5=O	CC(C)=CCCC(C)(OC1OC(CO)C(O)C(O)C1O)C1CCC2(C)C1C(=O)CC1C3(C)CCC(OC4OC(CO)C(O)C(O)C4O)C(C)(C)C3CCC12C	1978										YAHARA et al. (1978)	https://eurekamag.com/research/061/495/061495264.php?srsltid=AfmBOoqaCI0tYjciJnHcXsDRD2JTqHv77jAJ2c0JLW5s3AHcjfLn58yF
610	Chikusetsusaponin-IV methyl ester	C₄₈H₇₆O₁₈	941.118	OA	methyl (2S,3S,4R,5R,6R)-6-[[(3S,4aR,6aR,6bS,8aS,12aS,14aR,14bR)-4,4,6a,6b,11,11,14b-heptamethyl-8a-[(2S,3R,4S,5S,6R)-3,4,5-trihydroxy-6-(hydroxymethyl)oxan-2-yl]oxycarbonyl-1,2,3,4a,5,6,7,8,9,10,12,12a,14,14a-tetradecahydropicen-3-yl]oxy]-3-[(2S,3R,4R,5S)-3,4-dihydroxy-5-(hydroxymethyl)oxolan-2-yl]oxy-4,5-dihydroxyoxane-2-carboxylate	PJvm;PJ	CC1(C)[C@@H](O[C@H]2[C@H](O[C@@H]3[C@@H](O)[C@H](O)[C@@H](CO)O3)[C@@H](O)[C@H](O)[C@@H](C(OC)=O)O2)CC[C@@]4(C)C1CC[C@]5(C)C4CC=C6[C@]5(CC[C@]7(C(O[C@H]8[C@H](O)[C@@H](O)[C@H](O)[C@@H](CO)O8)=O)C6CC(C)(C)CC7)C	COC(=O)C1OC(OC2CCC3(C)C(CCC4(C)C3CC=C3C5CC(C)(C)CCC5(C(=O)OC5OC(CO)C(O)C(O)C5O)CCC34C)C2(C)C)C(OC2OC(CO)C(O)C2O)C(O)C1O	2011					anti-cancer					Chan et al. (2011)	https://pubs.acs.org/doi/10.1021/np100851s
611	Chikusetsusaponin-IVa butyl ester	C₄₆H₇₄O₁₄	851.084	OA	butyl (2S,3S,4S,5R,6R)-6-[[(3S,4aR,6aR,6bS,8aS,12aS,14aR,14bR)-4,4,6a,6b,11,11,14b-heptamethyl-8a-[(2S,3R,4S,5S,6R)-3,4,5-trihydroxy-6-(hydroxymethyl)oxan-2-yl]oxycarbonyl-1,2,3,4a,5,6,7,8,9,10,12,12a,14,14a-tetradecahydropicen-3-yl]oxy]-3,4,5-trihydroxyoxane-2-carboxylate	PJvm	CC1(C)[C@@H](O[C@H]2[C@H](O)[C@@H](O)[C@H](O)[C@@H](C(OCCCC)=O)O2)CC[C@@]3(C)C1CC[C@]4(C)C3CC=C5[C@]4(CC[C@]6(C(O[C@H]7[C@H](O)[C@@H](O)[C@H](O)[C@@H](CO)O7)=O)C5CC(C)(C)CC6)C	CCCCOC(=O)C1OC(OC2CCC3(C)C(CCC4(C)C3CC=C3C5CC(C)(C)CCC5(C(=O)OC5OC(CO)C(O)C(O)C5O)CCC34C)C2(C)C)C(O)C(O)C1O	2011										Chan et al. (2011)	https://pubs.acs.org/doi/10.1021/np100851s
612	Chikusetsusaponin-IVa methyl ester	C₄₃H₆₈O₁₄	809.003	OA	methyl (2S,3S,4S,5R,6R)-6-[[(3S,4aR,6aR,6bS,8aS,12aS,14aR,14bR)-4,4,6a,6b,11,11,14b-heptamethyl-8a-[(2S,3R,4S,5S,6R)-3,4,5-trihydroxy-6-(hydroxymethyl)oxan-2-yl]oxycarbonyl-1,2,3,4a,5,6,7,8,9,10,12,12a,14,14a-tetradecahydropicen-3-yl]oxy]-3,4,5-trihydroxyoxane-2-carboxylate	PJvm;PJ;PZ	CC1(C)[C@@H](O[C@H]2[C@H](O)[C@@H](O)[C@H](O)[C@@H](C(OC)=O)O2)CC[C@@]3(C)C1CC[C@]4(C)C3CC=C5[C@]4(CC[C@]6(C(O[C@H]7[C@H](O)[C@@H](O)[C@H](O)[C@@H](CO)O7)=O)C5CC(C)(C)CC6)C	COC(=O)C1OC(OC2CCC3(C)C(CCC4(C)C3CC=C3C5CC(C)(C)CCC5(C(=O)OC5OC(CO)C(O)C(O)C5O)CCC34C)C2(C)C)C(O)C(O)C1O	2011					anti-inflammatory					Chan et al. (2011)	https://pubs.acs.org/doi/10.1021/np100851s
613	Chlorogenic acid	C₁₆H₁₈O₉	354.311	Miscellaneous	(1S,3R,4R,5R)-3-[(E)-3-(3,4-dihydroxyphenyl)prop-2-enoyl]oxy-1,4,5-trihydroxycyclohexane-1-carboxylic acid	PG	[H]OC1=C(O[H])C=CC(/C([H])=C([H])/C(O[C@@H]2C[C@](O[H])(C(O[H])=O)C[C@@H](O)[C@H]2O)=O)=C1	O=C(C=Cc1ccc(O)c(O)c1)OC1CC(O)(C(=O)O)CC(O)C1O	2021					anti-cancer(Tyrosine kinase inhibitors), Anti-diabetic, anti-inflammatory, anti-oxidant, nueroprotective agent, antibacterial, hepatoprotective, cardioprotective, antipyretic, anti-obesity, antiviral, anti-microbial, anti-hypertension					Yanyang et al. (2021)	https://www.spkx.net.cn/EN/10.7506/spkx1002-6630-20200214-140
614	Choline	C₅H₁₄NO		Miscellaneous	2-hydroxyethyl(trimethyl)azanium	PG	C[N](C)(C)CCO[H]		1963					nuerotransmitter, decreases swelling, anti-inflammatory
615	Daucosterol	C₂₉H₄₉O		Miscellaneous	(2R,3R,4S,5S,6R)-2-[[(3S,8S,9S,10R,13R,14S,17R)-17-[(2R,5R)-5-ethyl-6-methylheptan-2-yl]-10,13-dimethyl-2,3,4,7,8,9,11,12,14,15,16,17-dodecahydro-1H-cyclopenta[a]phenanthren-3-yl]oxy]-6-(hydroxymethyl)oxane-3,4,5-triol	PQ			2008					thrombopoietic	mouse	LD50	intraperitoneal	62 mg/kg	Changda et al. (2008)	https://wf.pub/thesis/article:Y1281178
616	Dehydroprotopanaxadiol I	C₃₀H₅₀O₂	442.728	PPD		PG	C/C(C1CC[C@@]2(C)[C@]3(C)CCC4C(C)(C)[C@@H](O)CC[C@]4(C)C3C[C@@H](O)C21)=C/C/C=C(C)/C	CC(C)=CCC=C(C)C1CCC2(C)C1C(O)CC1C3(C)CCC(O)C(C)(C)C3CCC12C	2014										Yang et al. (2014)	https://pubmed.ncbi.nlm.nih.gov/25108743/
617	Dehydroprotopanaxadiol II	C₃₀H₅₀O₂	442.728	PPD		PG	C/C(C)=C/CCC(C1CC[C@@]2(C)[C@]3(C)CCC4C(C)(C)[C@@H](O)CC[C@]4(C)C3C[C@@H](O)C21)=C	C=C(CCC=C(C)C)C1CCC2(C)C1C(O)CC1C3(C)CCC(O)C(C)(C)C3CCC12C	2014										Yang et al. (2014)	https://pubmed.ncbi.nlm.nih.gov/25108743/
618	Dehydroprotopanaxatriol I	C₃₀H₅₀O₃	458.727	PPT		PG	C/C(C)=C/C/C=C(C)\C1CC[C@@]2(C)[C@]3(C)C[C@H](O)C4C(C)(C)[C@@H](O)CC[C@]4(C)C3C[C@@H](O)C21	CC(C)=CCC=C(C)C1CCC2(C)C1C(O)CC1C3(C)CCC(O)C(C)(C)C3C(O)CC12C	2014										Yang et al. (2014)	https://pubmed.ncbi.nlm.nih.gov/25108743/
619	Dehydroprotopanaxatriol II	C₃₀H₅₀O₃	458.727	PPT		PG	C/C(C)=C/CCC(C1CC[C@@]2(C)[C@]3(C)C[C@H](O)C4C(C)(C)[C@@H](O)CC[C@]4(C)C3C[C@@H](O)C21)=C	C=C(CCC=C(C)C)C1CCC2(C)C1C(O)CC1C3(C)CCC(O)C(C)(C)C3C(O)CC12C	2014										Yang et al. (2014)	https://pubmed.ncbi.nlm.nih.gov/25108743/
620	Dencichine	C₅H₈N₂O₅	176.128	Miscellaneous	(2S)-2-amino-3-(oxaloamino)propanoic acid	PN;PG;PQ	OC(C(NC[C@H](N)C(O)=O)=O)=O	NC(CNC(=O)C(=O)O)C(=O)O	2005					hemostatic, treatment of diabetes	mouse, mammal (species unspecified)	LD50	intraperitoneal, unreported	301 mg/kg, 1043 mg/kg	Koh et al. (2005)	https://pubmed.ncbi.nlm.nih.gov/15838924/
621	Desglucosylchikusetsusaponin IV	C₄₁H₆₄O₁₃	764.95	OA		PJ	CC1(C)CC[C@]2(C(O)=O)CC[C@@]3(C)[C@]4(C)CCC5C(C)(C)[C@@H](O[C@H]6[C@H](O)[C@@H](O)[C@H](O[C@@H]7[C@@H](O)[C@H](O)[C@@H](CO)O7)[C@@H](C(O)=O)O6)CC[C@]5(C)C4CC=C3C2C1	CC1(C)CCC2(C(=O)O)CCC3(C)C(=CCC4C5(C)CCC(OC6OC(C(=O)O)C(OC7OC(CO)C(O)C7O)C(O)C6O)C(C)(C)C5CCC43C)C2C1	2011										Zhou et al. (2011)	https://onlinelibrary.wiley.com/doi/10.1002/hlca.201100085
622	Docosyl trans-ferulate	C₃₂H₅₄O₄	502.78	Miscellaneous	docosyl 3-(4-hydroxy-3-methoxyphenyl)prop-2-enoate	PJvm	COC1=C(O)C=CC(/C=C/C(OC#CC#CC#CC#CC#CC#CC#CC#CC#CC#CC#C)=O)=C1.[HH].[HH].[HH].[HH].[HH].[HH].[HH].[HH].[HH].[HH].[HH].[HH].[HH].[HH].[HH].[HH].[HH].[HH].[HH].[HH].[HH].[HH]	C#CC#CC#CC#CC#CC#CC#CC#CC#CC#CC#COC(=O)C=Cc1ccc(O)c(OC)c1.[HH].[HH].[HH].[HH].[HH].[HH].[HH].[HH].[HH].[HH].[HH].[HH].[HH].[HH].[HH].[HH].[HH].[HH].[HH].[HH].[HH].[HH]	2011					anti-oxidant, anti-inflammation					Chan et al. (2011)	https://pubs.acs.org/doi/10.1021/np100851s
623	Ecdysterone	C₂₈H₄₆O₇	494.669	Miscellaneous	(2S,3R,5R,9R,10R,13R,14S,17S)-2,3,14-trihydroxy-10,13-dimethyl-17-[(2R,3R)-2,3,6-trihydroxy-6-methylheptan-2-yl]-2,3,4,5,9,11,12,15,16,17-decahydro-1H-cyclopenta[a]phenanthren-6-one	PJ	O[C@@H]1[C@H](O)C[C@](C(C=C2C3CC[C@@]4(C)[C@@]2(O)CCC4[C@@]([C@H](O)CCC(C)(O)C)(C)O)=O)(C)[C@]3(C)C1	CC(C)(O)CCC(O)C(C)(O)C1CCC2(O)C3=CC(=O)C4(C)CC(O)C(O)CC4(C)C3CCC12C	2011					anabolic agent, cardiovascular protective, suppress neurodegenerative process	mouse, mouse	LD50	oral, intraperitoneal	>9 gm/kg, 6400 mg/kg	Zhou et al. (2011)	https://onlinelibrary.wiley.com/doi/abs/10.1002/hlca.201100085
624	Epoxynotoginsenoside A	C₅₄H₉₀O₂₃	1107.29	PPD		PN	C[C@@]12C(CC[C@]3(C)C2C[C@@H](O[C@@H](/C=C(C)/C)C[C@]4(C)O[C@H]5[C@H](O)[C@@H](O)[C@H](O)[C@@H](CO[C@@H]6[C@@H](O)[C@H](O)[C@@H](O)[C@H](CO)O6)O5)[C@@]7([H])[C@@]3(C)CC[C@@]74[H])C(C)(C)[C@@H](O[C@H]8[C@H](O[C@H]9[C@H](O)[C@@H](O)[C@H](O)[C@@H](CO)O9)[C@@H](O)[C@H](O)[C@@H](CO)O8)CC1	CC(C)=CC1CC(C)(OC2OC(COC3OC(CO)C(O)C(O)C3O)C(O)C(O)C2O)C2CCC3(C)C2C(CC2C4(C)CCC(OC5OC(CO)C(O)C(O)C5OC5OC(CO)C(O)C(O)C5O)C(C)(C)C4CCC23C)O1	2015										YUAN et al. (2015)	https://www.sciencedirect.com/science/article/pii/S1875536415300194
625	Ethyl β-carboline-1-carboxylate	C₁₄H₁₂N₂O₂	240.262	Miscellaneous		PG	[H]N1C2=C(C=CN=C2C(OCC)=O)C3=CC=CC=C31	CCOC(=O)c1nccc2c1[nH]c1ccccc12	1986										Han et al. (1986)	https://link.springer.com/article/10.1007/BF02857702
626	Ferulic acid	C₁₀H₁₀O₄	194.186	Miscellaneous	(E)-3-(4-hydroxy-3-methoxyphenyl)prop-2-enoic acid	PG	COC1=C(O[H])C=CC(/C([H])=C(C(O[H])=O)\[H])=C1	COc1cc(C=CC(=O)O)ccc1O	2021					Antioxidant, Anti-inflammatory, Apoptosis inhibor, protect vascular endothelial injury, anti-fibrosis, anti-platelet	mouse, mouse	LD50	intraperitoneal, intravenous	>194 mg/kg, 857 mg/kg	Yanyang et al. (2021)	https://www.spkx.net.cn/EN/10.7506/spkx1002-6630-20200214-140
627	Formonoetin	C₁₆H₁₂O₄	268.268	Miscellaneous		PG	[H]OC1=CC(OC=C(C2=CC=C(OC)C=C2)C3=O)=C3C=C1	COc1ccc(-c2coc3cc(O)ccc3c2=O)cc1	2021					anti-inflammation, anti-oxidant, anti-hypertensive, anti-tumor, anti-infection					Yanyang et al. (2021)	https://www.spkx.net.cn/EN/10.7506/spkx1002-6630-20200214-140
628	Gentisic acid	C₇H₆O₄	154.121	Miscellaneous	2,5-dihydroxybenzoic acid	PG	[H]OC1=C(C(O[H])=O)C=C(O[H])C=C1	O=C(O)c1cc(O)ccc1O	2021					keratinocyte proliferation, anti-inflammation, anti-mutagenicity, hepatoprotection, neuroprotection, anti-microbial, anti-oxidant	rat, mouse, mouse	LD50,LD50,LD50	intraperitoneal, intravenous, oral	3 gm/kg, 374 mg/kg, 4500 mg/kg	Yanyang et al. (2021)	https://www.spkx.net.cn/EN/10.7506/spkx1002-6630-20200214-140
629	Ginsenol	C₁₅H₂₆O	222.372	Miscellaneous	(1R,4S,7R,8S)-1,5,5,8-tetramethyltricyclo[5.4.0.04,8]undecan-7-ol	PG	C[C@]1(CC2)CCC[C@]3(C)[C@@]1(O)CC(C)(C)[C@@]32[H]	CC1(C)CC2(O)C3(C)CCCC2(C)C1CC3	1987										IWABUCHI et al. (1987)	https://www.jstage.jst.go.jp/article/cpb1958/35/5/35_5_1975/_article
630	Ginsenoside compound O	C₄₇H₈₀O₁₇	917.14	PPD		PG	CC1(C)[C@@H](O[C@@H]2[C@@H](O)[C@H](O)[C@@H](O)[C@H](CO)O2)CC[C@@]3(C)C1CC[C@]4(C)C3C[C@@H](O)C5[C@@]4(C)CCC5C(CC/C=C(C)/C)(O[C@H]6[C@H](O)[C@@H](O)[C@H](O)[C@@H](CO[C@@H]7[C@@H](O)[C@H](O)[C@H](O)CO7)O6)C	CC(C)=CCCC(C)(OC1OC(COC2OCC(O)C(O)C2O)C(O)C(O)C1O)C1CCC2(C)C1C(O)CC1C3(C)CCC(OC4OC(CO)C(O)C(O)C4O)C(C)(C)C3CCC12C	2015										Sun et al. (2015)	https://pubs.rsc.org/en/content/articlelanding/2015/ay/c5ay00117j
631	Ginsenoside compound Y	C₄₁H₇₀O₁₂	754.999	PPD	(2S,3R,4S,5S,6R)-2-[(2S)-2-[(3S,5R,8R,9R,10R,12R,13R,14R,17S)-3,12-dihydroxy-4,4,8,10,14-pentamethyl-2,3,5,6,7,9,11,12,13,15,16,17-dodecahydro-1H-cyclopenta[a]phenanthren-17-yl]-6-methylhept-5-en-2-yl]oxy-6-[[(2S,3R,4S,5S)-3,4,5-trihydroxyoxan-2-yl]oxymethyl]oxane-3,4,5-triol	PG	O[C@H]1CC[C@@]2(C)C(CC[C@]3(C)C2C[C@@H](O)C4[C@@]3(C)CCC4C(CC/C=C(C)/C)(O[C@H]5[C@H](O)[C@@H](O)[C@H](O)[C@@H](CO[C@@H]6[C@@H](O)[C@H](O)[C@H](O)CO6)O5)C)C1(C)C	CC(C)=CCCC(C)(OC1OC(COC2OCC(O)C(O)C2O)C(O)C(O)C1O)C1CCC2(C)C1C(O)CC1C3(C)CCC(O)C(C)(C)C3CCC12C	2017					anti-photoagaing, anti-melanogenesis					Lee et al. (2017)	https://www.mdpi.com/1420-3049/22/12/2147
632	Ginsenoside DM1	C₄₈H₈₄O₉	805.191	PPD		Synthesis	O[C@H]1CC[C@@]2(C)C(CC[C@]3(C)C2C[C@@H](O)C4[C@@]3(C)CCC4[C@@](CC/C=C(C)/C)(C)O[C@H]5[C@H](O)[C@@H](O)[C@H](O)[C@@H](COC(CCCCCCCCCCC)=O)O5)C1(C)C	CCCCCCCCCCCC(=O)OCC1OC(OC(C)(CCC=C(C)C)C2CCC3(C)C2C(O)CC2C4(C)CCC(O)C(C)(C)C4CCC23C)C(O)C(O)C1O	2007										Lei et al. (2007)	https://pubmed.ncbi.nlm.nih.gov/17962732/
633	Ginsenoside IV	C₅₈H₉₆O₂₄	1177.38	PPD		PG	CC1(C)[C@@H](O[C@H]2[C@H](O[C@H]3[C@H](O)[C@@H](O)[C@H](O)[C@@H](COC(/C=C/C)=O)O3)[C@@H](O)[C@H](O)[C@@H](CO)O2)CC[C@@]4(C)C1CC[C@]5(C)C4C[C@@H](O)C6[C@@]5(C)CCC6[C@@](CC/C=C(C)/C)(C)O[C@H]7[C@H](O)[C@@H](O)[C@H](O)[C@@H](CO[C@H]8[C@H](O)[C@@H](O)[C@H](O)[C@@H](CO)O8)O7	CC=CC(=O)OCC1OC(OC2C(OC3CCC4(C)C(CCC5(C)C4CC(O)C4C(C(C)(CCC=C(C)C)OC6OC(COC7OC(CO)C(O)C(O)C7O)C(O)C(O)C6O)CCC45C)C3(C)C)OC(CO)C(O)C2O)C(O)C(O)C1O	2012										Yang et al. (2012)	https://www.sciencedirect.com/science/article/pii/S0003267012008847
634	Ginsenoside La*	C₄₂H₇₀O₁₃	783.009	PPD		PG	CC1(C)[C@@H](O[C@H]2[C@H](O)[C@@H](O)[C@H](O)[C@@H](CO)O2)CC[C@@]3(C)C1CC[C@]4(C)C3C[C@@H]5C6[C@@]4(C)CCC6C(O[C@H]7[C@H](O)[C@@H](O)[C@H](O)[C@@H](CO)O7)(C)C[C@H](/C=C(C)/C)O5	CC(C)=CC1CC(C)(OC2OC(CO)C(O)C(O)C2O)C2CCC3(C)C2C(CC2C4(C)CCC(OC5OC(CO)C(O)C(O)C5O)C(C)(C)C4CCC23C)O1	1990										Chen et al. (1990)	https://pubmed.ncbi.nlm.nih.gov/2284960/
635	Ginsenoside Mc	C₄₁H₇₀O₁₂	754.999	PPD	(2R,3S,4S,5R,6S)-2-[[(2R,3R,4R,5S)-3,4-dihydroxy-5-(hydroxymethyl)oxolan-2-yl]oxymethyl]-6-[(2S)-2-[(3S,5R,8R,9R,10R,12R,13R,14R,17S)-3,12-dihydroxy-4,4,8,10,14-pentamethyl-2,3,5,6,7,9,11,12,13,15,16,17-dodecahydro-1H-cyclopenta[a]phenanthren-17-yl]-6-methylhept-5-en-2-yl]oxyoxane-3,4,5-triol	Metabolization	O[C@H]1CC[C@@]2(C)C(CC[C@]3(C)C2C[C@@H](O)C4[C@@]3(C)CCC4[C@@](CC/C=C(C)/C)(O[C@H]5[C@H](O)[C@@H](O)[C@H](O)[C@@H](CO[C@@H]6[C@@H](O)[C@H](O)[C@@H](CO)O6)O5)C)C1(C)C	CC(C)=CCCC(C)(OC1OC(COC2OC(CO)C(O)C2O)C(O)C(O)C1O)C1CCC2(C)C1C(O)CC1C3(C)CCC(O)C(C)(C)C3CCC12C	2008	799.486	50.49	302.62	[M−H+HCOOH]−	antineoplastic agent, anti-diabetic, anti-obesity					Shao-ping et al. (2008)	https://catalogue.nla.gov.au/catalog/4557364
636	Ginsenoside PM1	C₅₂H₉₂O₉	861.299	PPD		Synthesis	O[C@H]1CC[C@@]2(C)C(CC[C@]3(C)C2C[C@@H](O)C4[C@@]3(C)CCC4[C@](O[C@H]5[C@H](O)[C@@H](O)[C@H](O)[C@@H](COC(CCCCCCCCCCCCCCC)=O)O5)(C)CC/C=C(C)/C)C1(C)C	CCCCCCCCCCCCCCCC(=O)OCC1OC(OC(C)(CCC=C(C)C)C2CCC3(C)C2C(O)CC2C4(C)CCC(O)C(C)(C)C4CCC23C)C(O)C(O)C1O	2007										Lei et al. (2007)	https://pubmed.ncbi.nlm.nih.gov/17962732/
637	Ginsenoside Ra0	C₆₀H₁₀₂O₂₈	1271.45	PPD	2-[[6-[2-[3-[3-[4,5-dihydroxy-6-(hydroxymethyl)-3-[3,4,5-trihydroxy-6-(hydroxymethyl)oxan-2-yl]oxyoxan-2-yl]oxy-4,5-dihydroxy-6-(hydroxymethyl)oxan-2-yl]oxy-12-hydroxy-4,4,8,10,14-pentamethyl-2,3,5,6,7,9,11,12,13,15,16,17-dodecahydro-1H-cyclopenta[a]phenanthren-17-yl]-6-methylhept-5-en-2-yl]oxy-3,4,5-trihydroxyoxan-2-yl]methoxy]-6-(hydroxymethyl)oxane-3,4,5-triol	PN	C[C@@]12[C@](CC[C@]3(C)[C@]2([H])C[C@@H](O)[C@@]4([H])[C@@]3(C)CC[C@@H]4C(C)(O[C@H]5[C@H](O)[C@@H](O)[C@H](O)[C@@H](CO[C@@H]6[C@@H](O)[C@H](O)[C@@H](O)[C@H](CO)O6)O5)CC/C=C(C)/C)([H])C(C)(C)[C@@H](O[C@H]7[C@H](O[C@H]8[C@H](O[C@H]9[C@H](O)[C@@H](O)[C@H](O)[C@@H](CO)O9)[C@@H](O)[C@H](O)[C@@H](CO)O8)[C@@H](O)[C@H](O)[C@@H](CO)O7)CC1	CC(C)=CCCC(C)(OC1OC(COC2OC(CO)C(O)C(O)C2O)C(O)C(O)C1O)C1CCC2(C)C1C(O)CC1C3(C)CCC(OC4OC(CO)C(O)C(O)C4OC4OC(CO)C(O)C(O)C4OC4OC(CO)C(O)C(O)C4O)C(C)(C)C3CCC12C	2018	1315.65	18.47	363.43	[M−H+HCOOH]−						Liu et al. (2018)	https://www.sciencedirect.com/science/article/pii/S1226845316302305
638	Ginsenoside Rf3	C₄₂H₇₂O₁₃		PPT		PG;PN			2014										Li et al. (2014)	https://www.sciencedirect.com/science/article/pii/S1226845316301555
639	Ginsenoside Rg10	C₄₂H₇₀O₁₃	783.009	PPT		PG	O[C@H]1CC[C@@]2(C)C([C@@H](O[C@H]3[C@H](O)[C@@H](O)[C@H](O)[C@@H](CO[C@H]4[C@@H](O)[C@@H](O)[C@H](O)[C@@H](CO)O4)O3)C[C@]5(C)C2C[C@@H](O)C6[C@@]5(C)CCC6C(CC/C=C(C)/C)=C)C1(C)C	C=C(CCC=C(C)C)C1CCC2(C)C1C(O)CC1C3(C)CCC(O)C(C)(C)C3C(OC3OC(COC4OC(CO)C(O)C(O)C4O)C(O)C(O)C3O)CC12C	2013	827.481	43.74	310.43	[M−H+HCOOH]−						Lee et al. (2013)	https://www.sciencedirect.com/science/article/pii/S0308814613009333
640	Ginsenoside Rg9	C₄₂H₇₀O₁₃	783.009	PPT		PG	O[C@H]1CC[C@@]2(C)C([C@@H](O[C@H]3[C@H](O)[C@@H](O)[C@H](O)[C@@H](CO[C@H]4[C@@H](O)[C@@H](O)[C@H](O)[C@@H](CO)O4)O3)C[C@]5(C)C2C[C@@H](O)C6[C@@]5(C)CCC6/C(C)=C\C/C=C(C)/C)C1(C)C	CC(C)=CCC=C(C)C1CCC2(C)C1C(O)CC1C3(C)CCC(O)C(C)(C)C3C(OC3OC(COC4OC(CO)C(O)C(O)C4O)C(O)C(O)C3O)CC12C	2013										Lee et al. (2013)	https://www.sciencedirect.com/science/article/pii/S0308814613009333
641	Ginsenoside Rh10	C₃₆H₆₂O₈	622.884	PPD		PG	C[C@@]12C(CC[C@]3(C)C2C[C@@H](O)C4[C@@]3(C)CCC4/C(C)=C\CCC(C)(O)C)C(C)(C)[C@@H](O[C@H]5[C@H](O)[C@@H](O)[C@H](O)[C@@H](CO)O5)CC1	CC(=CCCC(C)(C)O)C1CCC2(C)C1C(O)CC1C3(C)CCC(OC4OC(CO)C(O)C(O)C4O)C(C)(C)C3CCC12C	2013										Cho et al. (2013)	https://link.springer.com/article/10.1007/s10600-013-0769-8
642	Ginsenoside Ro methyl ester	C₅₀H₈₀O₁₈	969.172	OA		PG;PJ;PJvm;PZ	C[C@@]12C(CC[C@]3(C)C2CC=C4[C@]3(CC[C@]5(C(O[C@H]6[C@H](O)[C@@H](O)[C@H](O)[C@@H](CO)O6)=C)C4CC(C)(C)CC5)C)C(C)(C)[C@@H](O[C@H]7[C@H](O[C@H]8[C@H](O)[C@@H](O)[C@H](O)[C@@H](CO)O8)[C@@H](O)[C@H](O)[C@@H](C(OC)=O)O7)CC1	C=C(OC1OC(CO)C(O)C(O)C1O)C12CCC(C)(C)CC1C1=CCC3C4(C)CCC(OC5OC(C(=O)OC)C(O)C(O)C5OC5OC(CO)C(O)C(O)C5O)C(C)(C)C4CCC3(C)C1(C)CC2	2002										Zhang et al. (2002)	https://www.sciencedirect.com/science/article/pii/S0040403901023103
643	Ginsenoside SF	C₃₆H₆₂O₁₁	670.881	PPT	(2R,3R,4S,5S,6R)-2-[[(3S,5R,6S,8R,9R,10R,13R,14R,17S)-17-[(E,2R)-6-hydroperoxy-2-hydroxy-6-methylhept-4-en-2-yl]-3-hydroxy-4,4,8,10,14-pentamethyl-2,3,5,6,7,9,11,12,13,15,16,17-dodecahydro-1H-cyclopenta[a]phenanthren-6-yl]oxy]-6-(hydroxymethyl)oxane-3,4,5-triol	PN	O[C@H]1CC[C@@]2(C)C([C@@H](O[C@H]3[C@H](O)[C@@H](O)[C@H](O)[C@@H](CO)O3)C[C@]4(C)C2C[C@@H](O)C5[C@]4(CCC5[C@@](C/C=C/C(C)(OO)C)(O)C)C)C1(C)C	CC(C)(C=CCC(C)(O)C1CCC2(C)C1C(O)CC1C3(C)CCC(O)C(C)(C)C3C(OC3OC(CO)C(O)C(O)C3O)CC12C)OO	2010										Tung et al. (2010)	https://www.semanticscholar.org/paper/Dammarane-Type-Glycosides-from-the-Steamed-of-Panax-Tung-Cho/95e7de129b54b7a9e78af1fc72ae378c4959db5a
644	Ginsenoside SG2	C₃₆H₆₂O₁₁	670.881	PPT		PG;PN	O[C@H]1CC[C@@]2(C)C([C@@H](O[C@H]3[C@H](O)[C@@H](O)[C@H](O)[C@@H](CO)O3)C[C@]4(C)C2C[C@@H](O)C5[C@]4(CCC5[C@@](CCC(OO)C(C)=C)(C)O)C)C1(C)C	C=C(C)C(CCC(C)(O)C1CCC2(C)C1C(O)CC1C3(C)CCC(O)C(C)(C)C3C(OC3OC(CO)C(O)C(O)C3O)CC12C)OO	2010										Gu et al. (2015)	https://pubmed.ncbi.nlm.nih.gov/25797537/
645	Ginsenoside SM1	C₅₄H₉₆O₉	889.353	PPD		Synthesis	O[C@H]1CC[C@@]2(C)C(CC[C@]3(C)C2C[C@@H](O)C4[C@]3(CCC4[C@@](CC/C=C(C)\C)(C)O[C@H]5[C@H](O)[C@@H](O)[C@H](O)[C@@H](COC(CCCCCCCCCCCCCCCCC)=O)O5)C)C1(C)C	CCCCCCCCCCCCCCCCCC(=O)OCC1OC(OC(C)(CCC=C(C)C)C2CCC3(C)C2C(O)CC2C4(C)CCC(O)C(C)(C)C4CCC23C)C(O)C(O)C1O	2007										Lei et al. (2007)	https://pubmed.ncbi.nlm.nih.gov/17962732/
646	Ginsenoyne A	C₁₇H₂₀O₂	256.345	Miscellaneous	8-(3-hept-6-enyloxiran-2-yl)oct-1-en-4,6-diyn-3-ol	PQ	C=CC(C#CC#CCC1C(CCCCCC=C)O1)=O	C=CCCCCCC1OC1CC#CC#CC(=O)C=C	2008										Changda et al. (2008)	https://wf.pub/thesis/article:Y1281178
647	Ginsenoyne D	C₁₇H₂₂O₂	258.361	Miscellaneous	8-(3-heptyloxiran-2-yl)octa-4,6-diyn-3-ol	PQ	C=CC(C#CC#CCC1C(CCCCCCC)O1)=O	C=CC(=O)C#CC#CCC1OC1CCCCCCC	2008										Changda et al. (2008)	https://wf.pub/thesis/article:Y1281178
648	Ginsinsene	C₁₅H₂₄	204.357	Miscellaneous	4,9,11,11-tetramethyltricyclo[4.3.2.01,5]undec-4-ene	PG	CC1(C)C[C@]23C([C@@H]1CC[C@H]3C)=C(C)CC2	CC1=C2C3CCC(C)C2(CC1)CC3(C)C	2005										Richter et al. (2005)	https://www.sciencedirect.com/science/article/pii/S0031942205004590?via%3Dihub
649	Gypenoside LXIX	C₅₃H₉₀O₂₃	1095.28	PPD		PN	CC1(C)[C@@H](O[C@@H]2[C@H](O[C@H]3[C@H](O)[C@@H](O)[C@H](O)[C@@H](CO)O3)[C@@H](O)[C@H](O)[C@@H](CO)O2)CC[C@@]4(C)C1CC[C@]5(C)C4C[C@@H](O)C6[C@@]5(C)CC[C@@H]6[C@@](C/C=C/C(C)(O)C)(C)O[C@H]7[C@H](O)[C@@H](O)[C@H](O)[C@@H](COC8[C@@H](O)[C@H](O)[C@@H](O)CO8)O7	CC(C)(O)C=CCC(C)(OC1OC(COC2OCC(O)C(O)C2O)C(O)C(O)C1O)C1CCC2(C)C1C(O)CC1C3(C)CCC(OC4OC(CO)C(O)C(O)C4OC4OC(CO)C(O)C(O)C4O)C(C)(C)C3CCC12C	2018										Liu et al. (2018)	https://www.sciencedirect.com/science/article/pii/S1226845316302305
650	Hemsloside G1	C₅₃H₈₄O₂₃	1089.23	OA	(2S,3S,4S,5R,6R)-6-[[(3S,6aR,6bS,8aS,12aS,14bR)-4,4,6a,6b,11,11,14b-heptamethyl-8a-[(2S,3R,4S,5S,6R)-3,4,5-trihydroxy-6-[[(2R,3R,4S,5S,6R)-3,4,5-trihydroxy-6-(hydroxymethyl)oxan-2-yl]oxymethyl]oxan-2-yl]oxycarbonyl-1,2,3,4a,5,6,7,8,9,10,12,12a,14,14a-tetradecahydropicen-3-yl]oxy]-3,5-dihydroxy-4-[(2S,3R,4S,5S)-3,4,5-trihydroxyoxan-2-yl]oxyoxane-2-carboxylic acid	PV	CC1(C)[C@@H](O[C@H]2[C@H](O[C@H]3[C@H](O)[C@@H](O)[C@H](CO)O3)[C@@H](O)[C@H](O)[C@@H](C(O)=O)O2)CC[C@@]4(C)C1CC[C@]5(C)C4CC=C6[C@@]5(C)CC[C@]7(C(O[C@H]8[C@H](O)[C@@H](O)[C@H](O)[C@@H](CO[C@H]9[C@H](O)[C@@H](O)[C@H](O)[C@@H](CO)O9)O8)=O)C6CC(C)(C)CC7	CC1(C)CCC2(C(=O)OC3OC(COC4OC(CO)C(O)C(O)C4O)C(O)C(O)C3O)CCC3(C)C(=CCC4C5(C)CCC(OC6OC(C(=O)O)C(O)C(O)C6OC6OC(CO)C(O)C6O)C(C)(C)C5CCC43C)C2C1	1993										Nguyen et al. (1993)	https://pubmed.ncbi.nlm.nih.gov/8293525/
651	Hemsloside-Ma3	C₅₃H₈₄O₂₃	1089.23	OA		PJ;PV	CC1(C)CC[C@]2(C(O[C@H]3[C@H](O)[C@@H](O)[C@H](O)[C@@H](CO)O3)=O)CC[C@@]4(C)[C@]5(C)CC[C@H]6C(C)(C)[C@@H](O[C@H]7[C@H](O[C@H]8[C@H](O)[C@@H](O)[C@H](O)[C@@H](CO)O8)[C@@H](O[C@H]9[C@H](O)[C@@H](O)[C@@H](O)CO9)[C@H](O)[C@@H](C(O)=O)O7)CC[C@]6(C)[C@H]5CC=C4[C@@H]2C1	CC1(C)CCC2(C(=O)OC3OC(CO)C(O)C(O)C3O)CCC3(C)C(=CCC4C5(C)CCC(OC6OC(C(=O)O)C(O)C(OC7OCC(O)C(O)C7O)C6OC6OC(CO)C(O)C(O)C6O)C(C)(C)C5CCC43C)C2C1	1984										Nie et al. (1984)	https://www.thieme-connect.de/products/ejournals/abstract/10.1055/s-2007-969721
652	Heptadeca-1-ene-4,6-diyn-3,9-diol	C₁₇H₂₆O₂	262.393	Miscellaneous		PG	C=CC(C#CC#CCC(O)CCCCCCCC)O	C=CC(O)C#CC#CCC(O)CCCCCCCC	1980											https://www.cabidigitallibrary.org/doi/full/10.5555/19800389606
653	Hesperetin	C₁₆H₁₄O₆	302.282	Miscellaneous	(2S)-5,7-dihydroxy-2-(3-hydroxy-4-methoxyphenyl)-2,3-dihydrochromen-4-one	PG	[H]OC1=C2C(O[C@H](C3=CC(O[H])=C(OC)C=C3)CC2=O)=CC(O[H])=C1	COc1ccc(C2CC(=O)c3c(O)cc(O)cc3O2)cc1O	2021					lowering cholesterol					Yanyang et al. (2021)	https://www.spkx.net.cn/EN/10.7506/spkx1002-6630-20200214-140
654	Hexadecaoic acid	C₁₆H₃₂O₂	256.43	Miscellaneous		PQ	CCCCCCCCCCCCCCCC(O)=O	CCCCCCCCCCCCCCCC(=O)O	2008					antioxidant, antimicrobial, and anti-inflammatory activities					Changda et al. (2008)	https://wf.pub/thesis/article:Y1281178
655	Hexanordammaran	C₂₄H₄₀O₄	392.58	PPT		PG	O[C@H]1CC[C@@]2(C)C([C@@H](O)C[C@]3(C)C2C[C@@H](O)C4[C@@]3(C)CCC4C(C)=O)C1(C)C	CC(=O)C1CCC2(C)C1C(O)CC1C3(C)CCC(O)C(C)(C)C3C(O)CC12C	2008										Wu et al. (2008)	https://pubmed.ncbi.nlm.nih.gov/17643867/
656	Icariside B6	C₁₉H₃₂O₇	372.458	Miscellaneous		PN	CC1=C(CCC(C)=O)C(C)(C)C[C@@H](O[C@@H]2O[C@H](CO)[C@@H](O)[C@H](O)[C@H]2O)C1	CC(=O)CCC1=C(C)CC(OC2OC(CO)C(O)C(O)C2O)CC1(C)C	2008										Wang et al. (2008)	https://onlinelibrary.wiley.com/doi/abs/10.1002/hlca.200890013
657	Isoorientin 3-neohesperidoside	C₃₉H₄₃O₂₆		Miscellaneous		PQ			2001										Xiang-ying et al. (2001)	https://crcu.jlu.edu.cn/EN/abstract/abstract1351.shtml
658	Isoprotopanaxadiol	C₃₀H₅₂O₃	460.743	PPD		Hydrolysis	O[C@H]1CC[C@@]2(C)C(CC[C@]3(C)C2C[C@@H](O)C4[C@@]3(C)CCC4/C(C)=C/CCC(C)(O)C)C1(C)C	CC(=CCCC(C)(C)O)C1CCC2(C)C1C(O)CC1C3(C)CCC(O)C(C)(C)C3CCC12C	2009										Tao et al. (2009)	https://www.sciencedirect.com/science/article/pii/S100184170900031X
659	Kaempferol	C₁₅H₁₀O₆	286.239	Miscellaneous	3,5,7-trihydroxy-2-(4-hydroxyphenyl)chromen-4-one	PN;PQ;PG	OC1=CC2=C(C(C(O)=C(C3=CC=C(O)C=C3)O2)=O)C(O)=C1	O=c1c(O)c(-c2ccc(O)cc2)oc2cc(O)cc(O)c12	2006					cardio-vascular protectiven, vasorelaxant effects, Anti-apoptotic, Anti-inflammatory					Zheng et al. (2006)	https://www.researchgate.net/publication/289702449_Studies_on_flavonoids_from_stems_and_leaves_of_Panax_notoginseng
660	Kaempferol 3-O-（2"-β-D-glucopyranosyl）-β-D-galactopyranoside	C₂₇H₃₀O₁₆	610.521	Miscellaneous		PN	OC1=CC2=C(C(C(O[C@H]3[C@H](O[C@H]4[C@H](O)[C@@H](O)[C@@H](O)[C@@H](CO)O4)[C@@H](O)[C@H](O)[C@@H](CO)O3)=C(C5=CC=C(O)C=C5)O2)=O)C(O)=C1	O=c1c(OC2OC(CO)C(O)C(O)C2OC2OC(CO)C(O)C(O)C2O)c(-c2ccc(O)cc2)oc2cc(O)cc(O)c12	2006										Zheng et al. (2006)	https://www.researchgate.net/publication/289702449_Studies_on_flavonoids_from_stems_and_leaves_of_Panax_notoginseng
661	Kaempferol 3-O-α-L-rhamnoside	C₂₁H₂₀O₁₀	432.381	Miscellaneous		PQ	OC1=CC(O)=C(C(C(O[C@H]2[C@H](O)[C@H](O)[C@@H](O)[C@H](C)O2)=C(C3=CC=C(O)C=C3)O4)=O)C4=C1	CC1OC(Oc2c(-c3ccc(O)cc3)oc3cc(O)cc(O)c3c2=O)C(O)C(O)C1O	2007										Nakamura et al. (2007)	https://pubmed.ncbi.nlm.nih.gov/17827759/
662	Kaempferol 3-O-β-D-galactoside	C₂₁H₂₀O₁₁	448.38	Miscellaneous		PN	OC1=CC2=C(C(C(O[C@H]3[C@H](O)[C@@H](O)[C@@H](O)[C@@H](CO)O3)=C(C4=CC=C(O)C=C4)O2)=O)C(O)=C1	O=c1c(OC2OC(CO)C(O)C(O)C2O)c(-c2ccc(O)cc2)oc2cc(O)cc(O)c12	2006										Zheng et al. (2006)	https://www.researchgate.net/publication/289702449_Studies_on_flavonoids_from_stems_and_leaves_of_Panax_notoginseng
663	Kaempferol 3-O-β-D-glucopyranosyl-(1→2)-β-D-galactopyranoside	C₂₇H₃₀O₁₆	610.521	Miscellaneous		PN	OC1=CC=C(C=C1)C(O2)=C(O[C@@H]3[C@@H](O[C@H]4[C@H](O)[C@@H](O)[C@H](O)[C@@H](CO)O4)[C@H](O)[C@@H](O)[C@H](CO)O3)C(C5=C2C=C(O)C=C5O)=O	O=c1c(OC2OC(CO)C(O)C(O)C2OC2OC(CO)C(O)C(O)C2O)c(-c2ccc(O)cc2)oc2cc(O)cc(O)c12	2008										Wang et al. (2008)	https://onlinelibrary.wiley.com/doi/abs/10.1002/hlca.200890013
664	Kaempferol 3-O-β-D-sophoroside-7-O-α-L-rhamnoside	C₃₃H₄₀O₂₀	756.663	Miscellaneous		PQ	OC(C=C1)=CC=C1C2=C(O[C@@H]3[C@@H](O[C@H]4[C@H](O)[C@@H](O)[C@H](O)[C@@H](CO)O4)[C@H](O)[C@@H](O)[C@H](CO)O3)C(C5=C(O)C=C(O[C@H]6[C@H](O)[C@H](O)[C@@H](O)[C@H](C)O6)C=C5O2)=O	CC1OC(Oc2cc(O)c3c(=O)c(OC4OC(CO)C(O)C(O)C4OC4OC(CO)C(O)C(O)C4O)c(-c4ccc(O)cc4)oc3c2)C(O)C(O)C1O	2007										Nakamura et al. (2007)	https://pubmed.ncbi.nlm.nih.gov/17827759/
665	Kaempferol 7-O-(2,3-di-E-p-coumaroyl-α-L-rhamnopyranoside)	C₃₉H₃₂O₁₄	724.671	Miscellaneous		PQ	OC(C=C1)=CC=C1C2=C(O)C(C3=C(O)C=C(O[C@H]4[C@H](OC(/C([H])=C([H])/C5=CC=C(O[H])C=C5)=O)[C@H](OC(/C([H])=C([H])/C6=CC=C(O[H])C=C6)=O)[C@@H](O)[C@H](C)O4)C=C3O2)=O	CC1OC(Oc2cc(O)c3c(=O)c(O)c(-c4ccc(O)cc4)oc3c2)C(OC(=O)C=Cc2ccc(O)cc2)C(OC(=O)C=Cc2ccc(O)cc2)C1O	2007										Nakamura et al. (2007)	https://pubmed.ncbi.nlm.nih.gov/17827759/
666	Kaempferol 7-O-α-L-rhamnoside	C₂₁H₂₀O₁₀	432.381	Miscellaneous		PN	OC(C=C1)=CC=C1C(O2)=C(O)C(C3=C2C=C(O[C@H]4[C@H](O)[C@H](O)[C@@H](O)[C@H](C)O4)C=C3O)=O	CC1OC(Oc2cc(O)c3c(=O)c(O)c(-c4ccc(O)cc4)oc3c2)C(O)C(O)C1O	2006										Zheng et al. (2006)	https://www.researchgate.net/publication/289702449_Studies_on_flavonoids_from_stems_and_leaves_of_Panax_notoginseng
667	Kaempferol-3-O-(6-O-Ma-D-glucopyranoside)	C₃₀H₃₂O₁₉	696.567	Miscellaneous		PQ	OC(C=C1)=CC=C1C2=C(O[C@H]3[C@@H](O)[C@@H](O)[C@H](O)[C@@H](COC(CC(O)=O)=O)O3)C(C4=C(O)C=C(O[C@H]5[C@H](O)[C@@H](O)[C@H](O)[C@@H](CO)O5)C=C4O2)=O	O=C(O)CC(=O)OCC1OC(Oc2c(-c3ccc(O)cc3)oc3cc(OC4OC(CO)C(O)C(O)C4O)cc(O)c3c2=O)C(O)C(O)C1O	2001										Xiang-ying et al. (2001)	https://crcu.jlu.edu.cn/EN/abstract/abstract1351.shtml
668	Kaempferol-3-O-(6-O-Ma-D-glucopyranoside),7-O-[-D-Glucopyranosyl-(1-2)-L-rhamnopyranoside]	C₃₆H₄₂O₂₃	842.709	Miscellaneous		PQ	OC(C=C1)=CC=C1C2=C(O[C@H]3[C@@H](O)[C@@H](O)[C@H](O)[C@@H](COC(CC(O)=O)=O)O3)C(C4=C(O)C=C(O[C@H]5[C@H](O[C@H]6[C@H](O)[C@H](O)[C@@H](O)[C@H](C)O6)[C@@H](O)[C@H](O)[C@@H](CO)O5)C=C4O2)=O	CC1OC(OC2C(Oc3cc(O)c4c(=O)c(OC5OC(COC(=O)CC(=O)O)C(O)C(O)C5O)c(-c5ccc(O)cc5)oc4c3)OC(CO)C(O)C2O)C(O)C(O)C1O	2001										Xiang-ying et al. (2001)	https://crcu.jlu.edu.cn/EN/abstract/abstract1351.shtml
669	Kaempferol-3-O-[-D-Glucopyranosyl-(1→2)-L-rhamnopyranoside],7-O-(6-O-malonyl-D-glucopyranoside)	C₃₆H₄₂O₂₃	842.709	Miscellaneous		PQ	OC(C=C1)=CC=C1C2=C(O[C@H]3[C@H](O[C@H]4[C@H](O)[C@H](O)[C@@H](O)[C@H](C)O4)[C@@H](O)[C@H](O)[C@@H](CO)O3)C(C5=C(O)C=C(O[C@H]6[C@@H](O)[C@@H](O)[C@H](O)[C@@H](COC(CC(O)=O)=O)O6)C=C5O2)=O	CC1OC(OC2C(Oc3c(-c4ccc(O)cc4)oc4cc(OC5OC(COC(=O)CC(=O)O)C(O)C(O)C5O)cc(O)c4c3=O)OC(CO)C(O)C2O)C(O)C(O)C1O	2001										Xiang-ying et al. (2001)	https://crcu.jlu.edu.cn/EN/abstract/abstract1351.shtml
670	Koryoginsenoside-R1	C₄₂H₆₈O₁₃	780.99	PPT	[6-[[3,12-dihydroxy-4,4,8,10,14-pentamethyl-17-[6-methyl-2-[3,4,5-trihydroxy-6-(hydroxymethyl)oxan-2-yl]oxyhept-5-en-2-yl]-2,3,5,6,7,9,11,12,13,15,16,17-dodecahydro-1H-cyclopenta[a]phenanthren-6-yl]oxy]-3,4,5-trihydroxyoxan-2-yl]methyl (E)-but-2-enoate	PN	C[C@@]12C([C@@H](O[C@H]3[C@H](O)[C@@H](O)[C@H](O)[C@@H](COC(/C([H])=C([H])/C)=O)O3)C[C@]4(C)C2C[C@@H](O)C5[C@@]4(C)CCC5[C@](CC/C=C(C)/C)(O[C@H]6[C@H](O)[C@@H](O)[C@H](O)[C@@H](CO)O6)C)C(C)(C)[C@@H](O)CC1	CC=CC(=O)OCC1OC(OC2CC3(C)C(CC(O)C4C(C(C)(CCC=C(C)C)OC5OC(CO)C(O)C(O)C5O)CCC43C)C3(C)CCC(O)C(C)(C)C23)C(O)C(O)C1O	2008										Liao et al. (2008)	https://pubs.acs.org/doi/10.1021/jf073000s
671	Lutonarin	C₂₇H₃₀O₁₆	610.521	Miscellaneous	2-(3,4-dihydroxyphenyl)-5-hydroxy-6-[(2S,3R,4R,5S,6R)-3,4,5-trihydroxy-6-(hydroxymethyl)oxan-2-yl]-7-[(2S,3R,4R,5S,6R)-3,4,5-trihydroxy-6-(hydroxymethyl)oxan-2-yl]oxychromen-4-one	PQ	OC1=C(C(O2)=CC(O[C@H]3[C@H](O)[C@@H](O)[C@H](O)[C@@H](CO)O3)=C1[C@H]4[C@H](O)[C@@H](O)[C@H](O)[C@@H](CO)O4)C(C([H])=C2C5=CC=C(O)C(O[H])=C5)=O	O=c1cc(-c2ccc(O)c(O)c2)oc2cc(OC3OC(CO)C(O)C(O)C3O)c(C3OC(CO)C(O)C(O)C3O)c(O)c12	2001					anti-oxidant, anti-inflammatory					Xiang-ying et al. (2001)	https://crcu.jlu.edu.cn/EN/abstract/abstract1351.shtml
672	m-coumaric acid	C₉H₈O₃	164.16	Miscellaneous	(E)-3-(3-hydroxyphenyl)prop-2-enoic acid	PG	OC1=CC=CC(/C([H])=C([H])/C(O)=O)=C1	O=C(O)C=Cc1cccc(O)c1	2021										Yanyang et al. (2021)	https://www.spkx.net.cn/EN/10.7506/spkx1002-6630-20200214-140
673	Ma-Lutonarin	C₅₃H₈₉O₂₄		Miscellaneous		PG			2014										Mao et al. (2014)	https://pubmed.ncbi.nlm.nih.gov/24867296/
674	Ma-Pseudoginsenoside F11	C₄₄H₇₃O₁₅		OT		PG			2003										Kite et al. (2003)	https://pubmed.ncbi.nlm.nih.gov/12539190/
675	Ma-Rutin	C₃₀H₃₂O₁₉	696.567	Miscellaneous		PG	OC1=CC=C(C2=C(O[C@H]3[C@H](O)[C@@H](O)[C@H](O)[C@@H](CO[C@H]4[C@H](OC(CC(O)=O)=O)[C@H](O)[C@@H](O)[C@H](C)O4)O3)C(C5=C(O)C([H])=C(O[H])C=C5O2)=O)C=C1O[H]	CC1OC(OCC2OC(Oc3c(-c4ccc(O)c(O)c4)oc4cc(O)cc(O)c4c3=O)C(O)C(O)C2O)C(OC(=O)CC(=O)O)C(O)C1O	2014										Mao et al. (2014)	https://pubmed.ncbi.nlm.nih.gov/24867296/
676	Majoroside F1	C₄₈H₈₂O₁₉		PPT	2-[4,5-dihydroxy-2-[[12-hydroxy-17-[5-hydroxy-6-methyl-2-[3,4,5-trihydroxy-6-(hydroxymethyl)oxan-2-yl]oxyhept-6-en-2-yl]-4,4,8,10,14-pentamethyl-2,3,5,6,7,9,11,12,13,15,16,17-dodecahydro-1H-cyclopenta[a]phenanthren-3-yl]oxy]-6-(hydroxymethyl)oxan-3-yl]oxy-6-(hydroxymethyl)oxane-3,4,5-triol	PV			1994					Antioxidant					Nguyen et al. (1994)	https://www.jstage.jst.go.jp/article/cpb1958/42/1/42_1_115/_article/-char/ja/
677	Malonyl-floranotoginsenoside B	C₅₆H₉₂O₂₇		PPD		PN			2018										Liu et al. (2018)	https://www.sciencedirect.com/science/article/pii/S1226845316302305
678	Malonyl-floranotoginsenoside C	C₅₆H₉₂O₂₇	1197.33	PPD		PN	CC(C(OO)CC[C@@](O[C@H]1[C@H](O)[C@@H](O)[C@H](O)[C@@H](CO[C@H]2[C@H](O)[C@@H](O)[C@H](CO)O2)O1)(C)C3CC[C@@]4(C)[C@]5(C)CCC6C(C)(C)[C@@H](O[C@H]7[C@H](O[C@H]8[C@H](O)[C@@H](O)[C@H](O)[C@@H](COC(CC(O)=O)=O)O8)[C@@H](O)[C@H](O)[C@@H](CO)O7)CC[C@]6(C)C5C[C@@H](O)C43)=C	C=C(C)C(CCC(C)(OC1OC(COC2OC(CO)C(O)C2O)C(O)C(O)C1O)C1CCC2(C)C1C(O)CC1C3(C)CCC(OC4OC(CO)C(O)C(O)C4OC4OC(COC(=O)CC(=O)O)C(O)C(O)C4O)C(C)(C)C3CCC12C)OO	2018										Liu et al. (2018)	https://www.sciencedirect.com/science/article/pii/S1226845316302305
679	Malonyl-ginsenoside Ra1	C₆₁H₁₀₀O₂₉	1297.44	PPD		PJ	C[C@@]12C(CC[C@]3(C)C2C[C@@H](O)C4[C@@]3(C)CCC4[C@@](CC/C=C(C)/C)(C)O[C@@H]5[C@@H](O)[C@H](O)[C@@H](O)[C@H](CO[C@H]6[C@H](O)[C@@H](O)[C@@H](O[C@H]7[C@H](O)[C@@H](O)[C@H](O)CO7)CO6)O5)C(C)(C)[C@@H](O[C@H]8[C@H](O[C@@H]9[C@@H](O)[C@H](O)[C@@H](O)[C@H](COC(CC(O)=O)=O)O9)[C@@H](O)[C@H](O)[C@@H](CO)O8)CC1	CC(C)=CCCC(C)(OC1OC(COC2OCC(OC3OCC(O)C(O)C3O)C(O)C2O)C(O)C(O)C1O)C1CCC2(C)C1C(O)CC1C3(C)CCC(OC4OC(CO)C(O)C(O)C4OC4OC(COC(=O)CC(=O)O)C(O)C(O)C4O)C(C)(C)C3CCC12C	2018					Anti-cancer					Du et al. (2018)	https://www.mdpi.com/1420-3049/23/11/2988
680	Malonyl-ginsenoside Ra2	C₆₁H₁₀₀O₂₉	1297.44	PPD		PJ;PZ	C[C@@]12C(CC[C@]3(C)C2C[C@@H](O)C4[C@@]3(C)CCC4[C@@](CC/C=C(C)/C)(C)O[C@@H]5[C@@H](O)[C@H](O)[C@@H](O)[C@H](CO[C@H]6[C@H](O[C@H]7[C@H](O)[C@@H](O)[C@H](O)CO7)[C@@H](O)[C@H](CO)O6)O5)C(C)(C)[C@@H](O[C@H]8[C@H](O[C@@H]9[C@@H](O)[C@H](O)[C@@H](O)[C@H](COC(CC(O)=O)=O)O9)[C@@H](O)[C@H](O)[C@@H](CO)O8)CC1	CC(C)=CCCC(C)(OC1OC(COC2OC(CO)C(O)C2OC2OCC(O)C(O)C2O)C(O)C(O)C1O)C1CCC2(C)C1C(O)CC1C3(C)CCC(OC4OC(CO)C(O)C(O)C4OC4OC(COC(=O)CC(=O)O)C(O)C(O)C4O)C(C)(C)C3CCC12C	2018					Anti-cancer					Du et al. (2018)	https://www.mdpi.com/1420-3049/23/11/2988
681	Malonyl-ginsenoside Rb3	C₅₆H₉₂O₂₅	1165.33	PPD		PN;PJvm;PJ;PG;PQ	C[C@@]12[C@](CC[C@]3(C)[C@]2([H])C[C@@H](O)[C@@]4([H])[C@@]3(C)CC[C@]4([C@@](CC/C=C(C)/C)(C)O[C@H]5[C@H](O)[C@@H](O)[C@H](O)[C@@H](CO[C@H]6[C@H](O)[C@@H](O)[C@H](O)CO6)O5)[H])([H])C(C)(C)[C@@H](O[C@@]7([H])[C@H](O[C@@]8([H])[C@H](O)[C@@H](O)[C@H](O)[C@@H](COC(CC(O)=O)=O)O8)[C@@H](O)[C@H](O)[C@@H](CO)O7)CC1	CC(C)=CCCC(C)(OC1OC(COC2OCC(O)C(O)C2O)C(O)C(O)C1O)C1CCC2(C)C1C(O)CC1C3(C)CCC(OC4OC(CO)C(O)C(O)C4OC4OC(COC(=O)CC(=O)O)C(O)C(O)C4O)C(C)(C)C3CCC12C	2018										Liu et al. (2018)	https://www.sciencedirect.com/science/article/pii/S1226845316302305
682	Malonyl-ginsenoside Rf	C₄₅H₇₄O₁₇	887.07	PPT		PJvm	O[C@H]1CC[C@@]2(C)C([C@@H](O[C@H]3[C@H](O)[C@@H](O)[C@H](O)[C@@H](CO[C@H]4[C@@H](O)[C@@H](O)[C@H](O)[C@@H](COC(CC(O)=O)=O)O4)O3)C[C@]5(C)C2C[C@@H](O)C6[C@@]5(C)CCC6[C@@](CC/C=C(C)/C)(C)O)C1(C)C	CC(C)=CCCC(C)(O)C1CCC2(C)C1C(O)CC1C3(C)CCC(O)C(C)(C)C3C(OC3OC(COC4OC(COC(=O)CC(=O)O)C(O)C(O)C4O)C(O)C(O)C3O)CC12C	2018										Du et al. (2018)	https://www.mdpi.com/1420-3049/23/11/2988
683	Malonyl-ginsenoside Rg1	C₄₅H₇₄O₁₇	887.07	PPT		PN;PJ;PZ;PG;PQ	O[C@H]1CC[C@@]2(C)C([C@@H](O[C@H]3[C@H](O)[C@@H](O)[C@H](O)[C@@H](COC(CC(O)=O)=O)O3)C[C@]4(C)C2C[C@@H](O)C5[C@@]4(C)CCC5[C@@](CC/C=C(C)/C)(C)O[C@H]6[C@H](O)[C@@H](O)[C@H](O)[C@@H](CO)O6)C1(C)C	CC(C)=CCCC(C)(OC1OC(CO)C(O)C(O)C1O)C1CCC2(C)C1C(O)CC1C3(C)CCC(O)C(C)(C)C3C(OC3OC(COC(=O)CC(=O)O)C(O)C(O)C3O)CC12C	2016										Gyo et al. (2016)	https://koreascience.or.kr/article/JAKO201719951669524.page
684	Malonyl-notoginsenoside Q	C₆₆H₁₀₈O₃₃	1429.56	PPD		PN	O[C@H]1C2[C@](CCC2[C@@](CC/C=C(C)/C)(O[C@H]3[C@H](O)[C@@H](O)[C@H](O)[C@@H](CO[C@H]4[C@H](O)[C@@H](O)[C@H](O[C@@H]5[C@@H](O)[C@H](O)[C@@H](O)CO5)CO4)O3)C)(C)[C@]6(C)CCC7C(C)(C)[C@@H](O[C@@H]8[C@@H](O[C@@H]9[C@@H](O[C@@H]%10[C@H](O)[C@@H](O)[C@H](O)CO%10)[C@H](O)[C@@H](O)[C@H](COC(CC(O)=O)=O)O9)[C@H](O)[C@@H](O)[C@H](CO)O8)CC[C@]7(C)C6C1	CC(C)=CCCC(C)(OC1OC(COC2OCC(OC3OCC(O)C(O)C3O)C(O)C2O)C(O)C(O)C1O)C1CCC2(C)C1C(O)CC1C3(C)CCC(OC4OC(CO)C(O)C(O)C4OC4OC(COC(=O)CC(=O)O)C(O)C(O)C4OC4OCC(O)C(O)C4O)C(C)(C)C3CCC12C	2018										Liu et al. (2018)	https://www.sciencedirect.com/science/article/pii/S1226845316302305
685	Malonyl-vinaginsenoside R18	C₅₀H₈₂O₂₀	1003.19	PPD		PN	O[C@H]1C2[C@](CCC2[C@](CC/C=C(C)/C)(O[C@H]3[C@H](O)[C@@H](O)[C@H](O)CO3)C)(C)[C@]4(C)CCC5C(C)(C)[C@@H](O[C@H]6[C@H](O[C@H]7[C@H](O)[C@@H](O)[C@H](O)[C@@H](COC(CC(O)=O)=O)O7)[C@@H](O)[C@H](O)[C@@H](CO)O6)CC[C@]5(C)C4C1	CC(C)=CCCC(C)(OC1OCC(O)C(O)C1O)C1CCC2(C)C1C(O)CC1C3(C)CCC(OC4OC(CO)C(O)C(O)C4OC4OC(COC(=O)CC(=O)O)C(O)C(O)C4O)C(C)(C)C3CCC12C	2018										Liu et al. (2018)	https://www.sciencedirect.com/science/article/pii/S1226845316302305
686	Malonyl-vinaginsenoside R4	C₅₁H₈₄O₂₂	1049.21	PPT		PN	CC1(C)[C@@H](O[C@H]2[C@H](O[C@@]3([H])[C@H](O)[C@@H](O)[C@H](O)[C@@H](COC(CC(O)=O)=O)O3)[C@@H](O)[C@H](O)[C@@H](CO)O2)CC[C@@]4(C)[C@@]1([H])[C@@H](O)C[C@]5(C)[C@]4([H])C[C@@H](O)[C@@]6([H])[C@@]5(C)CC[C@]6([H])[C@](CC/C=C(C)/C)(C)O[C@H]7[C@H](O)[C@@H](O)[C@H](O)[C@@H](CO)O7	CC(C)=CCCC(C)(OC1OC(CO)C(O)C(O)C1O)C1CCC2(C)C1C(O)CC1C3(C)CCC(OC4OC(CO)C(O)C(O)C4OC4OC(COC(=O)CC(=O)O)C(O)C(O)C4O)C(C)(C)C3C(O)CC12C	2018										Liu et al. (2018)	https://www.sciencedirect.com/science/article/pii/S1226845316302305
687	Malonyl-vinaginsenoside R7	C₅₆H₉₂O₂₅	1165.33	PPD		PN	CC1(C)C(O[C@H]2[C@H](O[C@H]3C(OC4[C@H](O)[C@@H](O)[C@H](O)CO4)[C@@H](O)[C@H](O)[C@@H](COC(CC(O)=O)=O)O3)[C@@H](O)[C@H](O)[C@@H](CO)O2)CC[C@@]5(C)C1CC[C@]6(C)C5C[C@@H](O)C7[C@@]6(C)CCC7[C@@](O[C@H]8[C@H](O)[C@@H](O)[C@H](O)[C@@H](CO)O8)(C)CC/C=C(C)/C	CC(C)=CCCC(C)(OC1OC(CO)C(O)C(O)C1O)C1CCC2(C)C1C(O)CC1C3(C)CCC(OC4OC(CO)C(O)C(O)C4OC4OC(COC(=O)CC(=O)O)C(O)C(O)C4OC4OCC(O)C(O)C4O)C(C)(C)C3CCC12C	2018										Liu et al. (2018)	https://www.sciencedirect.com/science/article/pii/S1226845316302305
688	Malonyl-yesanchinoside G	C₅₆H₉₀O₂₆	1179.31	PPD		PN	C[C@]12C(C(C)(C)[C@@H](O[C@@H]3[C@@H](O[C@H]4[C@H](O)[C@@H](O)[C@H](O)[C@@H](COC(CC(O)=O)=O)O4)[C@H](O)[C@@H](O)[C@H](CO)O3)CC2)=C[C@H](O)[C@]5(C)C1C[C@@H](O)C6[C@@]5(C)CCC6C(O[C@H]7[C@H](O)[C@@H](O)[C@H](O)[C@@H](CO[C@H]8[C@H](O)[C@@H](O)[C@H](O)CO8)O7)(CC/C=C(C)/C)C	CC(C)=CCCC(C)(OC1OC(COC2OCC(O)C(O)C2O)C(O)C(O)C1O)C1CCC2(C)C1C(O)CC1C3(C)CCC(OC4OC(CO)C(O)C(O)C4OC4OC(COC(=O)CC(=O)O)C(O)C(O)C4O)C(C)(C)C3=CC(O)C12C	2018										Liu et al. (2018)	https://www.sciencedirect.com/science/article/pii/S1226845316302305
689	Matol	C₆H₆O₃	126.111	Miscellaneous		PG	O=C1C(O[H])=C(C)OC=C1	Cc1occc(=O)c1O	2021										Yanyang et al. (2021)	https://www.spkx.net.cn/EN/10.7506/spkx1002-6630-20200214-140
690	N‐γ‐glutamylcystinyl‐bis‐glycine			Miscellaneous		PG			1998										Chen et al. (1998)	https://pubmed.ncbi.nlm.nih.gov/9727870/
691	N‐γ‐glutamylglycylcysteine disulfide			Miscellaneous		PG			1998										Chen et al. (1998)	https://pubmed.ncbi.nlm.nih.gov/9727870/
692	N,N′‐bis‐γ‐glutamylcystinylglycine			Miscellaneous		PG			1998										Chen et al. (1998)	https://pubmed.ncbi.nlm.nih.gov/9727870/
693	N9-formylharman	C₁₃H₁₂N₂O	212.252	Miscellaneous	1-methyl-3,4-dihydropyrido[3,4-b]indole-9-carbaldehyde	PG	CC1=NCCC2=C1N(C([H])=O)C3=CC=CC=C32	CC1=NCCc2c1n(C=O)c1ccccc21	1986										Han et al. (1986)	https://link.springer.com/article/10.1007/BF02857702
694	Naringenin	C₁₅H₁₂O₅	272.256	Miscellaneous	(2S)-5,7-dihydroxy-2-(4-hydroxyphenyl)-2,3-dihydrochromen-4-one	PG	[H]OC1=CC=C(C=C1)C(C2)OC3=CC(O[H])=CC(O[H])=C3C2=O	O=C1CC(c2ccc(O)cc2)Oc2cc(O)cc(O)c21	2021					cardio-vascular protective, anti-cancer, anti-inflammatory, anti-mutagenic, anti-atherogenic					Yanyang et al. (2021)	https://www.spkx.net.cn/EN/10.7506/spkx1002-6630-20200214-140
695	Naringin	C₂₇H₃₂O₁₄	580.539	Miscellaneous	(2S)-7-[(2S,3R,4S,5S,6R)-4,5-dihydroxy-6-(hydroxymethyl)-3-[(2S,3R,4R,5R,6S)-3,4,5-trihydroxy-6-methyloxan-2-yl]oxyoxan-2-yl]oxy-5-hydroxy-2-(4-hydroxyphenyl)-2,3-dihydrochromen-4-one	PG	[H]OC1=C2C(O[C@@H](C3=CC=C(O[H])C=C3)CC2=O)=CC(O[C@H]4[C@H](O[C@H]5[C@H](O)[C@H](O)[C@@H](O)[C@H](C)O5)[C@@H](O)[C@H](O)[C@@H](CO)O4)=C1	CC1OC(OC2C(Oc3cc(O)c4c(c3)OC(c3ccc(O)cc3)CC4=O)OC(CO)C(O)C2O)C(O)C(O)C1O	2021					antioxidant, anti-inflammatory, anti-apoptotic, anti-ulcer, anti-osteoporotic and anti-carcinogenic	guinea pig, rat	LD50, LD50	intraperitoneal, intraperitoneal	2 gm/kg, 2 gm/kg	Yanyang et al. (2021)	https://www.spkx.net.cn/EN/10.7506/spkx1002-6630-20200214-140
696	Notoginsenic acid β-sophoroside	C₂₂H₃₂O₁₃	504.485	Miscellaneous		PN	O[C@@H]1[C@@H](O[C@H]2[C@H](O)[C@@H](O)[C@H](O)[C@@H](CO)O2)[C@H](OCCCC#CC#CCCC(O)=O)O[C@H](CO)[C@H]1O	O=C(O)CCC#CC#CCCCOC1OC(CO)C(O)C(O)C1OC1OC(CO)C(O)C(O)C1O	2004										Jin-huai et al. (2004)	http://jcps.bjmu.edu.cn/EN/abstract/abstract245.shtml
697	Notoginsenoside Ab1	C₃₆H₆₀O₉	636.867	PPT		PN	O[C@H]1C2[C@](CC[C@@H]2C([C@@H](O)C/C=C(C)/C)=C)(C)[C@]3(C)C[C@H](O[C@H]4[C@H](O)[C@@H](O)[C@H](O)[C@@H](CO)O4)C5C(C)(C)[C@@H](O)CC[C@]5(C)C3C1	C=C(C(O)CC=C(C)C)C1CCC2(C)C1C(O)CC1C3(C)CCC(O)C(C)(C)C3C(OC3OC(CO)C(O)C(O)C3O)CC12C	2020										Li et al. (2020)	https://www.sciencedirect.com/science/article/pii/S1226845318300174
698	Notoginsenoside Ab2	C₃₆H₆₀O₁₀	652.866	PPT		PN	O[C@H]1C2[C@](CC[C@@H]2C([C@@H](OO)C/C=C(C)/C)=C)(C)[C@]3(C)C[C@H](O[C@H]4[C@H](O)[C@@H](O)[C@H](O)[C@@H](CO)O4)C5C(C)(C)[C@@H](O)CC[C@]5(C)C3C1	C=C(C(CC=C(C)C)OO)C1CCC2(C)C1C(O)CC1C3(C)CCC(O)C(C)(C)C3C(OC3OC(CO)C(O)C(O)C3O)CC12C	2020										Li et al. (2020)	https://www.sciencedirect.com/science/article/pii/S1226845318300174
699	Notoginsenoside Ab3	C₃₆H₆₀O₉	636.867	PPT		PN	O[C@H]1C2[C@](CC[C@@H]2C(CC[C@@H](O)C(C)=C)=C)(C)[C@]3(C)C[C@H](O[C@H]4[C@H](O)[C@@H](O)[C@H](O)[C@@H](CO)O4)C5C(C)(C)[C@@H](O)CC[C@]5(C)C3C1	C=C(C)C(O)CCC(=C)C1CCC2(C)C1C(O)CC1C3(C)CCC(O)C(C)(C)C3C(OC3OC(CO)C(O)C(O)C3O)CC12C	2020										Li et al. (2020)	https://www.sciencedirect.com/science/article/pii/S1226845318300174
700	Notoginsenoside K*	C₅₄H₉₂O₂₅	1141.31	PPT		PN	O[C@H]1C2[C@](CCC2[C@@](C/C=C/C(C)(OO)C)(C)O[C@H]3[C@H](O)[C@@H](O)[C@H](O)[C@@H](CO[C@@H]4[C@@H](O)[C@H](O)[C@@H](O)[C@H](CO)O4)O3)(C)[C@]5(C)CC([H])C6C(C)(C)[C@@H](O[C@H]7[C@H](O[C@H]8[C@H](O)[C@@H](O)[C@H](O)[C@@H](CO)O8)[C@@H](O)[C@H](O)[C@@H](CO)O7)CC[C@]6(C)C5C1	CC(C)(C=CCC(C)(OC1OC(COC2OC(CO)C(O)C(O)C2O)C(O)C(O)C1O)C1CCC2(C)C1C(O)CC1C3(C)CCC(OC4OC(CO)C(O)C(O)C4OC4OC(CO)C(O)C(O)C4O)C(C)(C)C3CCC12C)OO	1997					haemolytic activity and adjuvant potential on specific antibody and cellular response to ovalbumin (OVA) in mice					Yoshikawa et al. (1997)	https://pubmed.ncbi.nlm.nih.gov/9214709/
701	Notoginsenoside Rt	C₄₄H₇₄O₁₅	843.061	PPT		PG	O[C@H]1C2[C@](CCC2[C@@](CC/C=C(C)/C)(C)O[C@H]3[C@H](O)[C@@H](O)[C@H](O)[C@@H](CO)O3)(C)[C@]4(C)C[C@H](O)C5C(C)(C)[C@@H](O[C@H]6[C@H](OC(C)=O)[C@@H](O)[C@H](O)[C@@H](CO)O6)CC[C@]5(C)C4C1	CC(=O)OC1C(OC2CCC3(C)C(C(O)CC4(C)C3CC(O)C3C(C(C)(CCC=C(C)C)OC5OC(CO)C(O)C(O)C5O)CCC34C)C2(C)C)OC(CO)C(O)C1O	2015					Anti-cancer					Lee et al. (2015)	https://pesquisa.bvsalud.org/portal/resource/pt/wpr-182832
702	o-coumaric acid	C₉H₈O₃	164.16	Miscellaneous	(E)-3-(2-hydroxyphenyl)prop-2-enoic acid	PG	[H]OC1=CC=CC=C1/C([H])=C(C(O[H])=O)\[H]	O=C(O)C=Cc1ccccc1O	2021					anticarcinogenic	mouse	LD50	intravenous	180 mg/kg	Yanyang et al. (2021)	https://www.spkx.net.cn/EN/10.7506/spkx1002-6630-20200214-140
703	Oleanolic acid	C₃₀H₄₈O₃	456.711	OA	(4aS,6aR,6aS,6bR,8aR,10S,12aR,14bS)-10-hydroxy-2,2,6a,6b,9,9,12a-heptamethyl-1,3,4,5,6,6a,7,8,8a,10,11,12,13,14b-tetradecahydropicene-4a-carboxylic acid	PJvm;PV	O[C@H]1CC[C@@]2(C)C(CC[C@]3(C)[C@]2([H])CC=C4[C@@]3(C)CC[C@]5(C(O)=O)C4CC(C)(C)CC5)C1(C)C	CC1(C)CCC2(C(=O)O)CCC3(C)C(=CCC4C5(C)CCC(O)C(C)(C)C5CCC43C)C2C1	2011					Anti-inflammatory	rat, rat, mouse, mouse	LD50, LD50, LD50, LD50	oral, intraperitoneal, oral, intraperitoneal	>2 gm/kg,>2 gm/kg,>2 gm/kg, 1500 mg/kg	Chan et al. (2011)	https://pubs.acs.org/doi/10.1021/np100851s
704	Oleanolic acid 28-O-β-D-glucopyranoside	C₃₆H₅₈O₈	618.852	OA		PJvm;PJ;PZ	O[C@H]1CC[C@@]2(C)C(CC[C@]3(C)C2CC=C4[C@@]3(C)CC[C@]5(C(O[C@H]6[C@H](O)[C@@H](O)[C@H](O)[C@@H](CO)O6)=O)C4CC(C)(C)CC5)C1(C)C	CC1(C)CCC2(C(=O)OC3OC(CO)C(O)C(O)C3O)CCC3(C)C(=CCC4C5(C)CCC(O)C(C)(C)C5CCC43C)C2C1	2011										Chan et al. (2011)	https://pubs.acs.org/doi/10.1021/np100851s
705	Oxidized glutaihione amide			Miscellaneous		PG			1998										Chen et al. (1998)	https://pubmed.ncbi.nlm.nih.gov/9727870/
706	Oxidized glutathione	C₂₀H₃₂N₆O₁₂S₂		Miscellaneous		PG	OC(CN[Cys](N[C@@H](CCC(O)=O)C([g])=O)SS[Cys](NCC(O)=O)N[C@@H](CCC(O)=O)C([g])=O)=O		1998					antioxidant					Chen et al. (1998)	https://pubmed.ncbi.nlm.nih.gov/9727870/
707	p-coumaric acid	C₉H₈O₃	164.16	Miscellaneous	(E)-3-(4-hydroxyphenyl)prop-2-enoic acid	PG	[H]/C(C1=CC=C(O[H])C=C1)=C(C(O[H])=O)/[H]	O=C(O)C=Cc1ccc(O)cc1	2021					Anti-Infective Agents, Antioxidants, Contraceptive Agents (in male), Free Radical Scavengers	mouse, mouse, mouse	LD50, LD50, LD50	oral, intraperitoneal, intraperitoneal	2850 mg/kg, 1160 mg/kg, 657 mg/kg	Yanyang et al. (2021)	https://www.spkx.net.cn/EN/10.7506/spkx1002-6630-20200214-140
708	p-hydroxybenzoic acid	C₇H₆O₃	138.122	Miscellaneous	4-hydroxybenzoic acid	PG	[H]OC1=CC=C(C(O[H])=O)C=C1	O=C(O)c1ccc(O)cc1	2021					anti-microbial	rat, rat, mouse, mouse, mouse	LD50, LD50, LD50,LD50, LD50	oral, intraperitoneal, oral, intraperitoneal, subcutaneous	>10 gm/kg, 340 mg/kg, 2200 mg/kg, 210 mg/kg, 1050 mg/kg	Yanyang et al. (2021)	https://www.spkx.net.cn/EN/10.7506/spkx1002-6630-20200214-140
709	Panasenoside	C₂₇H₃₀O₁₆	610.521	Miscellaneous	3-[(2S,3R,4S,5R,6R)-4,5-dihydroxy-6-(hydroxymethyl)-3-[(2S,3R,4S,5S,6R)-3,4,5-trihydroxy-6-(hydroxymethyl)oxan-2-yl]oxyoxan-2-yl]oxy-5,7-dihydroxy-2-(4-hydroxyphenyl)chromen-4-one	PQ	OC1=CC2=C(C(C(O[C@H]3[C@H](O[C@H]4[C@H](O)[C@@H](O)[C@H](O)[C@@H](CO)O4)[C@@H](O)[C@@H](O)[C@@H](CO)O3)=C(C5=CC=C(O)C=C5)O2)=O)C(O)=C1	O=c1c(OC2OC(CO)C(O)C(O)C2OC2OC(CO)C(O)C(O)C2O)c(-c2ccc(O)cc2)oc2cc(O)cc(O)c12	2008					a nutrient solution that is used to treat chronic bronchitis					Changda et al. (2008)	https://wf.pub/thesis/article:Y1281178
710	Panasenoside II	C₃₃H₄₀O₂₀	756.663	Miscellaneous		PQ	OC1=C(C(C(O[C@H]2[C@H](OC3[C@@H](O)[C@H](O)[C@H](O)[C@H](CO)O3)[C@@H](O)[C@H](O)[C@@H](CO)O2)=C(C4=CC=C(O)C=C4)O5)=O)C5=CC(O[C@H]6[C@H](O)[C@H](O)[C@@H](O)[C@H](C)O6)=C1	CC1OC(Oc2cc(O)c3c(=O)c(OC4OC(CO)C(O)C(O)C4OC4OC(CO)C(O)C(O)C4O)c(-c4ccc(O)cc4)oc3c2)C(O)C(O)C1O	2008										Changda et al. (2008)	https://wf.pub/thesis/article:Y1281178
711	Panasinsanol A	C₁₅H₂₆O	222.372	Miscellaneous	(2aS,4aR,8R)-2,2,4a,8-tetramethyl-2a,3,4,5,6,7-hexahydro-1H-cyclobuta[i]inden-8-ol	PG	C[C@@]1(CC[C@]2(C(C)(C)C3)[H])C23[C@](C)(O)CCC1	CC1(C)CC23C1CCC2(C)CCCC3(C)O	1987										Iwabuchi et al. (1987)	https://pubmed.ncbi.nlm.nih.gov/3664802/
712	Panasinsanol B	C₁₅H₂₆O	222.372	Miscellaneous	(2aS,4aR)-2,2,4a,8-tetramethyl-2a,3,4,5,6,7-hexahydro-1H-cyclobuta[i]inden-8-ol	PG	C[C@@]1(CC[C@]2(C(C)(C)C3)[H])C23C(C)(O[H])CCC1	CC1(C)CC23C1CCC2(C)CCCC3(C)O	1987										Iwabuchi et al. (1987)	https://pubmed.ncbi.nlm.nih.gov/3664802/
713	Panaxadione	C₃₀H₄₈O₅	488.709	PPT	(5R,6S,8R,9R,10R,13R,14R,17S)-6-hydroxy-17-[(2S,5R)-5-(2-hydroxypropan-2-yl)-2-methyloxolan-2-yl]-4,4,8,10,14-pentamethyl-2,5,6,7,9,11,13,15,16,17-decahydro-1H-cyclopenta[a]phenanthrene-3,12-dione	PG	O=C1CC[C@@]2(C)[C@]([C@@H](O[H])C[C@]([C@@]3(C)[C@@]4([H])[C@]([C@@]5(C)O[C@@]([H])(C(C)(O[H])C)CC5)([H])CC3)(C)[C@]2([H])CC4=O)([H])C1(C)C	CC(C)(O)C1CCC(C)(C2CCC3(C)C2C(=O)CC2C4(C)CCC(=O)C(C)(C)C4C(O)CC23C)O1	2009										Sugimoto et al. (2009)	https://pubmed.ncbi.nlm.nih.gov/19252321/
714	Panaxene	C₁₅H₂₄	204.357	Miscellaneous	2-ethenyl-2,6,6-trimethyl-1-prop-1-en-2-ylbicyclo[3.2.0]heptane	PG	C[C@]1(C=C)[C@](C(C)=C)(C2)[C@]([H])(C2(C)C)CC1	C=CC1(C)CCC2C(C)(C)CC21C(=C)C	2005										Richter et al. (2005)	https://pubmed.ncbi.nlm.nih.gov/16289255/
715	Panaxjapynes A	C₁₇H₂₆O	246.394	Miscellaneous		PJvm	CCCCCCC/C=C\CC#CC#CC(O)CC	CCCCCCCC=CCC#CC#CC(O)CC	2011										Chan et al. (2011)	https://pubs.acs.org/doi/10.1021/np100851s
716	Panaxjapynes B	C₁₇H₂₆O₂	262.393	Miscellaneous		PJvm	CCC(O)C#CC#C/C=C/C(O)CCCCCCC	CCCCCCCC(O)C=CC#CC#CC(O)CC	2011										Chan et al. (2011)	https://pubs.acs.org/doi/10.1021/np100851s
717	Panaxjapynes C	C₁₇H₂₆O₃		Miscellaneous		PJvm			2011										Chan et al. (2011)	https://pubs.acs.org/doi/10.1021/np100851s
718	Panaxydol	C₁₇H₂₄O₂	260.377	Miscellaneous	(3R)-8-[(2R,3S)-3-heptyloxiran-2-yl]oct-1-en-4,6-diyn-3-ol	PG;PQ;PJ;PN	[H]OC(C#CC#CCC1C(CCCCCCC)O1)C=C	C=CC(O)C#CC#CCC1OC1CCCCCCC	1990					Anti-inflammatory, anti-cancer, neuroprotective					Matsunaga et al. (1990)	https://pubmed.ncbi.nlm.nih.gov/2092947/
719	Panaxynol	C₁₇H₂₄O₂	260.377	Miscellaneous	(3S,9Z)-heptadeca-1,9-dien-4,6-diyn-3-ol	PQ;PG;PN	C=CC(C#CC#CCC1C(CCCCCCC)O1)O	C=CC(O)C#CC#CCC1OC1CCCCCCC	2003					Anti-inflammatory, anti-cancer, neuroprotective, anti-tumor					Washida et al. (2003)	https://pubmed.ncbi.nlm.nih.gov/14600381/
720	Panaxytriol	C₁₇H₂₆O₃	278.392	Miscellaneous	heptadec-1-en-4,6-diyne-3,9,10-triol	PJvm;PQ;PG	C=CC(C#CC#CCC(O)C(O)CCCCCCC)O	C=CC(O)C#CC#CCC(O)C(O)CCCCCCC	2011					anti-tumor					Chan et al. (2011)	https://pubs.acs.org/doi/10.1021/np100851s
721	Perlolyrine	C₁₆H₁₂N₂O₂	264.284	Miscellaneous	[5-(9H-pyrido[3,4-b]indol-1-yl)furan-2-yl]methanol	PG	[H]N1C2=C(C=CN=C2C3=CC=C(CO[H])O3)C4=CC=CC=C41	OCc1ccc(-c2nccc3c2[nH]c2ccccc23)o1	1986					Antiproliferative, vasculoprotective					Han et al. (1986)	https://link.springer.com/article/10.1007/BF02857702
722	Pinoresinol	C₂₀H₂₂O₆	358.39	Miscellaneous	4-[(3S,3aR,6S,6aR)-6-(4-hydroxy-3-methoxyphenyl)-1,3,3a,4,6,6a-hexahydrofuro[3,4-c]furan-3-yl]-2-methoxyphenol	PQ	OC1=CC=C([C@H]2OC[C@@]3([H])[C@]2([H])CO[C@@H]3C4=CC=C(O)C(OC)=C4)C=C1OC	COc1cc(C2OCC3C(c4ccc(O)c(OC)c4)OCC23)ccc1O	2008					Antioxidant, anti-inflammation, antineoplastic to breast canacer					Changda et al. (2008)	https://wf.pub/thesis/article:Y1281178
723	Polyacetylene ginsenoside Ro	C₆₅H₁₀₀O₂₁	1217.49	OA		PG	C[C@@]12C(CC[C@]3(C)C2CC=C4[C@@]3(C)CC[C@]5(C(O[C@H]6[C@H](O)[C@@H](O)[C@H](O)[C@@H](CO)O6)=O)C4CC(C)(C)CC5)C(C)(C)[C@@H](O[C@@H]7[C@@H](O[C@@H]8[C@@H](O)[C@H](O)[C@@H](O)[C@H](CO)O8)[C@H](O)[C@@H](O)[C@H](C(O[C@H]([C@@H](O)CC#CC#CC(O)C=C)CCCCCCC)=O)O7)CC1	C=CC(O)C#CC#CCC(O)C(CCCCCCC)OC(=O)C1OC(OC2CCC3(C)C(CCC4(C)C3CC=C3C5CC(C)(C)CCC5(C(=O)OC5OC(CO)C(O)C(O)C5O)CCC34C)C2(C)C)C(OC2OC(CO)C(O)C(O)C2O)C(O)C1O	2002					anti-HIV					Zhang et al. (2002)	https://www.sciencedirect.com/science/article/pii/S0040403901023103
724	Polysciassaponin P5	C₄₂H₆₆O₁₄	794.976	OA		PJ	C[C@@]12C(CC[C@]3(C)C2CC=C4[C@@]3(C)CC[C@]5(C(O)=O)C4CC(C)(C)CC5)C(C)(C)[C@@H](O[C@H]6[C@H](O)[C@@H](O)[C@H](O[C@H]7[C@H](O)[C@@H](O)[C@H](O)[C@@H](CO)O7)[C@@H](C(O)=O)O6)CC1	CC1(C)CCC2(C(=O)O)CCC3(C)C(=CCC4C5(C)CCC(OC6OC(C(=O)O)C(OC7OC(CO)C(O)C(O)C7O)C(O)C6O)C(C)(C)C5CCC43C)C2C1	2011										Zhou et al. (2011)	https://www.researchgate.net/publication/264455746_New_Dammarane-Type_Saponins_from_the_Rhizomes_of_Panax_japonicus
725	Protocatechuic acid	C₇H₆O₄	154.121	Miscellaneous	3,4-dihydroxybenzoic acid	PG	[H]OC(C1=CC=C(O[H])C(O[H])=C1)=O	O=C(O)c1ccc(O)c(O)c1	2021					antioxidant, anti-inflammation, liver protection, increase proliferation and inhibit apoptosis of neural stem cells	mouse	LD50	intraperitoneal	>800 mg/kg	Yanyang et al. (2021)	https://www.spkx.net.cn/EN/10.7506/spkx1002-6630-20200214-140
726	Quercetin	C₁₅H₁₀O₇	302.238	Miscellaneous	2-(3,4-dihydroxyphenyl)-3,5,7-trihydroxychromen-4-one	PN	OC1=CC2=C(C(C(O)=C(C3=CC=C(O)C(O)=C3)O2)=O)C(O)=C1	O=c1c(O)c(-c2ccc(O)c(O)c2)oc2cc(O)cc(O)c12	2006					cardio-vascular protective, vasorelaxant effects, antioxidant	mouse, mouse, mouse, mouse, rabbit, rat	LD50, LD50, LD50, LD50, LD50, LD50	oral, intraperitoneal, subcutaneous, intravenous, intravenous, oral	159 mg/kg, 3 gm/kg, 97 mg/kg, 18 mg/kg, 100 mg/kg, 161 mg/kg	Zheng et al. (2006)	https://www.researchgate.net/publication/289702449_Studies_on_flavonoids_from_stems_and_leaves_of_Panax_notoginseng
727	Quercetin 3-O-sophorose	C₂₈H₃₂O₁₇	640.547	Miscellaneous		PN	OC1=CC2=C(C(C(OC3C(OC4C(CO)C(O)C(O)C(O)C4O)C(O)C(O)C(CO)O3)=C(C5=CC(O)=C(O)C=C5)O2)=O)C(O)=C1	O=c1c(OC2OC(CO)C(O)C(O)C2OC2C(O)C(O)C(O)C(O)C2CO)c(-c2ccc(O)c(O)c2)oc2cc(O)cc(O)c12	1996										Wei et al. (1996)	https://scholar.google.com/scholar_lookup?title=Modern%20science%20research%20and%20application%20of%20Panax%20Notoginseng&author=JX%20Wei&author=YC%20Du&publication_year=1996&
728	Quercetin-3-O-（2"-β-D-glucopyranosyl）-β-D-galactopyranoside	C₂₈H₃₂O₁₆		Miscellaneous		PN			2006					suppresses melanin synthesis					Zheng et al. (2006)	https://www.researchgate.net/publication/289702449_Studies_on_flavonoids_from_stems_and_leaves_of_Panax_notoginseng
729	Resveratrol	C₁₄H₁₂O₃	228.247	Miscellaneous	5-[(E)-2-(4-hydroxyphenyl)ethenyl]benzene-1,3-diol	PG	[H]OC1=CC(/C([H])=C(C2=CC=C(O[H])C=C2)\[H])=CC(O[H])=C1	Oc1ccc(C=Cc2cc(O)cc(O)c2)cc1	2021					cardio-vascular protective, Anti-apoptotic, Hepatoprotective, Anti-diabetic, Treatment against atherosclerosis, anti-aging					Yanyang et al. (2021)	https://www.spkx.net.cn/EN/10.7506/spkx1002-6630-20200214-140
[truncated: 24 more rows]
